# Supplementary material for: Nitric oxide mediated transcriptional modulation enhances plant adaptive responses to arsenic stress
Source: Sci Rep. 2017 Jun 15;7:3592. doi: 10.1038/s41598-017-03923-2 (PMC5472597; doi:10.1038/s41598-017-03923-2)
Supplement: Supplementary file 2 — Supplementary Table 1 [file 41598_2017_3923_MOESM2_ESM.xls]

## Sheet: Sheet A
		List of differentially expressed genes on 4th day (Sheet A)
On 4th day
	Log2 fold change
Genes Os Id	Control Vs SNP	Controle Vs AsIII	Controle Vs AsIII+SNP	Annotation	Description
Os03g0361100	-19.2653	-0.733908	-1.07387	secondary metabolism.isoprenoids.terpenoids	moderately similar to ( 227) AT4G16730 | Symbols: | lyase/ magnesium ion binding | chr4:9403119-9406003 FORWARDmoderately similar to ( 291) DCS1_GOSHI (+)-delta-cadinene synthase (EC 4.2.3.13) (D-cadinene synthase) - Gossypium hirsutum (Upland cotton)Terpene_cyclase_plant_C1 Terpene_cyclase_C1 Terpene_synth_C Terpene_synth protein|terpene synthase, putative, expressed
Os03g0293700	-18.54	-1.77625	-4.51551	not assigned.unknown	protein|expressed protein
Os06g0201500	-17.949	-0.615154	0.0558389	not assigned.unknown	protein|expressed protein
Os04g0617500	-17.7582	0.594577	0.872651	Unknown	Unknown
Os12g0505800	-17.3265	-17.3265	-17.3265	minor CHO metabolism.trehalose.potential TPS/TPP	moderately similar to ( 249) AT1G60140 | Symbols: ATTPS10, TPS10 | ATTPS10 (trehalose phosphate synthase); transferase, transferring glycosyl groups / trehalose-phosphatase | chr1:22177246-22180073 REVERSE Trehalose_PPase OtsB protein|trehalose phosphatase, putative, expressed
Os01g0355700	-15.8634	-15.8634	-15.8634	stress.biotic	protein|expressed protein
Os07g0585300	-15.5794	-1.40085	-1.42854	Unknown	Unknown
Os12g0549800	-15.2683	-2.382	-2.27962	not assigned.unknown	very weakly similar to (97.1) AT5G18980 | Symbols: | binding | chr5:6334944-6337943 REVERSE protein|expressed protein
Os11g0168500	-15.2504	4.43563	-0.0028416	RNA.regulation of transcription.AP2/EREBP, APETALA2/Ethylene-responsive element binding protein family	very weakly similar to (87.4) AT5G61890 | Symbols: | AP2 domain-containing transcription factor family protein | chr5:24852639-24853744 REVERSEAP2 AP2 protein|ethylene-responsive transcription factor ERF110, putative, expressed
Os02g0191000	-14.6867	-1.46107	-1.33	stress.biotic.PR-proteins	moderately similar to ( 348) AT3G07040 | Symbols: RPM1, RPS3 | RPM1 (RESISTANCE TO P. SYRINGAE PV MACULICOLA 1); nucleotide binding / protein binding | chr3:2226244-2229024 REVERSE NB-ARC protein|disease resistance protein RPM1, putative, expressed
Os07g0549300	-14.6142	-4.18002	-3.56383	Unknown	Unknown
Os01g0800900	-7.53214	-1.50289	-2.59431	not assigned.unknown	protein|expressed protein
Os09g0518000	-7.09913	-1.12486	-0.28626	misc.UDP glucosyl and glucoronyl transferases	moderately similar to ( 329) AT2G43840 | Symbols: UGT74F1 | UDP-glucoronosyl/UDP-glucosyl transferase family protein | chr2:18157681-18159166 FORWARDmoderately similar to ( 270) IAAG_MAIZE Indole-3-acetate beta-glucosyltransferase (EC 2.4.1.121) (IAA-Glu synthetase) ((Uridine 5'-diphosphate-glucose:indol-3-ylacetyl)-beta-D-glucosyl transferase) - Zea mays (Maize) UDPGT protein|UDP-glucoronosyl/UD…
Os05g0208550	-6.60848	-0.50775	-0.613334	hormone metabolism.gibberelin.synthesis-degradation.GA2 oxidase	weakly similar to ( 178) AT1G78440 | Symbols: ATGA2OX1 | ATGA2OX1 (gibberellin 2-oxidase 1); gibberellin 2-beta-dioxygenase | chr1:29511772-29512990 REVERSEweakly similar to ( 180) G2OX1_PEA Gibberellin 2-beta-dioxygenase 1 (EC 1.14.11.13) (Gibberellin 2-beta-hydroxylase 1) (Gibberellin 2-oxidase 1) (GA 2-oxidase 1) (Protein SLENDER) - Pisum sativum (Garden pea) protein|gibberellin 2-beta-dioxyge…
Os03g0289800	-5.9128	0.0179783	-1.16391	secondary metabolism.flavonoids.flavonols	moderately similar to ( 277) AT3G11180 | Symbols: | oxidoreductase, 2OG-Fe(II) oxygenase family protein | chr3:3504249-3506688 FORWARDweakly similar to ( 140) FLS_PETHY Flavonol synthase/flavanone 3-hydroxylase (EC 1.14.11.23) (EC 1.14.11.9) (FLS) - Petunia hybrida (Petunia) PcbC protein|leucoanthocyanidin dioxygenase, putative, expressed
Os08g0349300	-5.90583	-1.0151	-3.20764	not assigned.unknown	protein|expressed protein
Os01g0968800	-5.62942	-1.7854	-2.32404	RNA.regulation of transcription.AP2/EREBP, APETALA2/Ethylene-responsive element binding protein family	weakly similar to ( 139) AT5G51990 | Symbols: CBF4, DREB1D | CBF4 (C- REPEAT-BINDING FACTOR 4); DNA binding / transcription activator/ transcription factor | chr5:21117113-21117787 REVERSE protein|dehydration-responsive element-binding protein, putative, expressed
Os03g0725200	-5.52158	0.954572	0.417194	not assigned.unknown	protein|expressed protein
Os06g0503800	-5.51391	-1.30665	-1.22084	lipid metabolism.FA synthesis and FA elongation.ACP desaturase	weakly similar to ( 119) AT5G16240 | Symbols: | acyl-(acyl-carrier-protein) desaturase, putative / stearoyl-ACP desaturase, putative | chr5:5306981-5309639 FORWARDweakly similar to ( 122) STAD_GOSHI Acyl-[acyl-carrier-protein] desaturase, chloroplast precursor (EC 1.14.19.2) (Stearoyl-ACP desaturase) - Gossypium hirsutum (Upland cotton)FA_desaturase_2 Acyl_ACP_Desat protein|acyl-desaturase, chlor…
Os12g0282000	-5.35492	-1.12188	-3.07148	not assigned.unknown	protein|expressed protein
Os08g0346900	-5.16262	-1.4546	-3.89075	not assigned.unknown	protein|expressed protein
Os05g0442400	-5.11476	-0.698625	-1.09743	RNA.regulation of transcription.MYB-related transcription factor family	weakly similar to ( 132) AT5G58900 | Symbols: | myb family transcription factor | chr5:23783275-23784667 REVERSE protein|MYB family transcription factor, putative, expressed
Os05g0312500	-5.06445	-1.68485	-1.4349	stress.biotic	moderately similar to ( 240) AT4G23630 | Symbols: BTI1 | BTI1 (VIRB2-INTERACTING PROTEIN 1) | chr4:12318070-12319574 FORWARD Reticulon protein|reticulon domain containing protein, putative, expressed
Os09g0525500	-4.9018	-2.26454	-3.36707	not assigned.unknown	very weakly similar to (89.0) YY1_ORYSA YY1 protein precursor - Oryza sativa (Rice) protein|LTPL45 - Protease inhibitor/seed storage/LTP family protein precursor, expressed
Os05g0163900	-4.87852	0.401412	-0.300603	not assigned.unknown	protein|basic helix-loop-helix, putative, expressed
Os01g0868000	-4.86325	0.126075	0.702814	RNA.regulation of transcription.AP2/EREBP, APETALA2/Ethylene-responsive element binding protein family	AP2 AP2 protein|AP2 domain containing protein, expressed
Os11g0213700	-4.7469	-0.168769	0.464404	stress.biotic.PR-proteins	weakly similar to ( 137) AT1G69545 | Symbols: | leucine-rich repeat family protein | chr1:26148836-26150947 REVERSE protein|NBS-LRR disease resistance protein, putative, expressed
Os08g0347000	-4.73483	-2.07058	-2.90186	not assigned.unknown	protein|expressed protein
Os11g0127000	-4.7139	-1.57668	-1.4547	development.unspecified	weakly similar to ( 133) AT5G07680 | Symbols: ANAC080 | ANAC080 (ARABIDOPSIS NAC DOMAIN CONTAINING PROTEIN 80); transcription factor | chr5:2436134-2437322 FORWARDmoderately similar to ( 340) NAC77_ORYSA NAC domain-containing protein 77 (ONAC077) (ONAC300) - Oryza sativa (Rice)NAM protein|no apical meristem protein, putative, expressed
Os03g0307300	-4.69807	-2.92522	-4.76249	metal handling.binding, chelation and storage	moderately similar to ( 288) AT1G56430 | Symbols: ATNAS4, NAS4 | NAS4 (NICOTIANAMINE SYNTHASE 4); nicotianamine synthase | chr1:21137023-21137997 FORWARDhighly similar to ( 570) NAS1_ORYSA Nicotianamine synthase 1 (EC 2.5.1.43) (S-adenosyl-L-methionine:S-adenosyl-L-methionine:S-adenosyl-methionine 3-amino-3-carboxypropyltransferase 1) (OsNAS1) - Oryza sativa (Rice)NAS protein|nicotianamine syntha…
Os01g0871600	-4.69538	-1.48902	-2.93926	transport.peptides and oligopeptides	moderately similar to ( 485) AT1G22540 | Symbols: | proton-dependent oligopeptide transport (POT) family protein | chr1:7964202-7966222 FORWARD PTR2 PTR2 protein|POT family protein, expressed
Os04g0669300	-4.6634	-1.02433	-1.5473	signalling.calcium	highly similar to ( 815) AT3G20290 | Symbols: ATEHD1 | ATEHD1 (EPS15 HOMOLOGY DOMAIN 1); GTP binding / GTPase/ calcium ion binding | chr3:7075057-7078655 REVERSE Dynamin_N protein|EH domain-containing protein 1, putative, expressed
Os06g0687200	-4.64043	0.179365	-0.183084	not assigned.unknown	protein|zinc finger, C3HC4 type domain containing protein, expressed
Os11g0134950	-4.61488	-1.08745	-2.7493	Unknown	Unknown
Os03g0289850	-4.61471	-0.168033	-0.798244	Unknown	Unknown
Os07g0670200	-4.57716	-0.103864	-2.92386	not assigned.unknown	protein|C2 domain containing protein, putative, expressed
Os05g0196600	-4.51158	-0.531546	0.266079	hormone metabolism.ethylene.synthesis-degradation.1-aminocyclopropane-1-carboxylate synthase	highly similar to ( 531) AT4G26200 | Symbols: ACS7, ATACS7 | ACS7; 1-aminocyclopropane-1-carboxylate synthase | chr4:13275307-13276946 FORWARDmoderately similar to ( 474) 1A1C_MALDO 1-aminocyclopropane-1-carboxylate synthase (EC 4.4.1.14) (ACC synthase) (S-adenosyl-L-methionine methylthioadenosine-lyase) - Malus domestica (Apple) (Malus sylvestris) Aminotran_1_2 COG0436 ARO8 PRK06056 PRK06108 PRK…
Os12g0132650	-4.44613	-0.865461	-2.98568	Unknown	Unknown
Os03g0439700	-4.42576	-1.81141	-3.50139	not assigned.unknown	moderately similar to ( 322) AT5G67370 | Symbols: | unknown protein | chr5:26877667-26879465 REVERSEDUF1230 protein|DUF1230 domain containing protein, expressed
Os01g0695800	-4.36671	2.22198	1.83561	transport.ABC transporters and multidrug resistance systems	highly similar to ( 716) AT2G47000 | Symbols: MDR4, PGP4, ABCB4, ATPGP4 | ABCB4 (ATP BINDING CASSETTE SUBFAMILY B4); ATPase, coupled to transmembrane movement of substances / xenobiotic-transporting ATPase | chr2:19310008-19314750 REVERSEmoderately similar to ( 470) MDR_ORYSA Putative multidrug resistance protein (P-glycoprotein) - Oryza sativa (Rice) MdlB ABC_MTABC3_MDL1_MDL2 SunT PRK11176 ABCC_…
Os04g0660900	-4.32782	1.9082	1.84575	transport.peptides and oligopeptides	moderately similar to ( 340) AT1G69870 | Symbols: | proton-dependent oligopeptide transport (POT) family protein | chr1:26316208-26320097 FORWARD PTR2 PTR2 protein|proton-dependent oligopeptide transport, putative, expressed
Os01g0954900	-4.32287	-1.66249	-1.60966	RNA.regulation of transcription.unclassified	moderately similar to ( 388) AT3G54400 | Symbols: | aspartyl protease family protein | chr3:20140291-20142599 REVERSE protein|eukaryotic aspartyl protease domain containing protein, expressed
Os03g0797300	-4.24714	-1.45073	-3.02631	amino acid metabolism.synthesis.aromatic aa.tryptophan.tryptophan synthase	moderately similar to ( 306) AT4G02610 | Symbols: | tryptophan synthase, alpha subunit, putative | chr4:1147662-1149217 FORWARDmoderately similar to ( 348) TRPA_MAIZE Indole-3-glycerol phosphate lyase, chloroplast precursor (EC 4.1.2.8) (Indole synthase) (Tryptophan synthase alpha chain) (EC 4.2.1.20) (Benzoxazineless 1) - Zea mays (Maize) Trp_syntA trp_synt_A Tryptophan_synthase_alpha TrpA prote…
Os01g0609200	-4.22989	0.816983	-1.34574	transport.ABC transporters and multidrug resistance systems	nearly identical (1886) AT1G15520 | Symbols: PDR12, ATPDR12 | PDR12 (PLEIOTROPIC DRUG RESISTANCE 12); ATPase, coupled to transmembrane movement of substances | chr1:5331993-5338175 REVERSEnearly identical (2741) PDR2_ORYSA Probable pleiotropic drug resistance protein 2 - Oryza sativa (Rice) ABC_PDR_domain2 ABCG_EPDR ABCG_White ABC2_membrane CcmA ABC_PDR_domain1 ABC_subfamily_A ABC_drug_resistance…
Os02g0270200	-4.17835	0.504962	0.283075	protein.degradation.subtilases	moderately similar to ( 345) AT4G10520 | Symbols: | subtilase family protein | chr4:6499794-6502866 FORWARD protein|OsSub14 - Putative Subtilisin homologue, expressed
Os01g0150400	-4.17645	0.0698774	0.473812	protein.postranslational modification	weakly similar to ( 198) AT5G10480 | Symbols: PAS2, PEP | PAS2 (PASTICCINO 2); enoyl-CoA hydratase/ protein tyrosine phosphatase | chr5:3298047-3299980 REVERSE PTPLA protein|expressed protein
Os08g0414500	-4.17378	-0.930785	-0.41753	not assigned.unknown	protein|expressed protein
Os05g0514600	-4.15618	-0.327671	-1.49797	hormone metabolism.gibberelin.synthesis-degradation.GA2 oxidase	moderately similar to ( 289) AT1G78440 | Symbols: ATGA2OX1 | ATGA2OX1 (gibberellin 2-oxidase 1); gibberellin 2-beta-dioxygenase | chr1:29511772-29512990 REVERSEmoderately similar to ( 307) G2OX1_PEA Gibberellin 2-beta-dioxygenase 1 (EC 1.14.11.13) (Gibberellin 2-beta-hydroxylase 1) (Gibberellin 2-oxidase 1) (GA 2-oxidase 1) (Protein SLENDER) - Pisum sativum (Garden pea) PcbC 2OG-FeII_Oxy protein|…
Os01g0307624	-4.13799	1.63955	0.822023	not assigned.unknown	protein|expressed protein
Os05g0128900	-4.11987	-3.80417	-5.16978	minor CHO metabolism.trehalose.potential TPS/TPP	moderately similar to ( 276) AT1G60140 | Symbols: ATTPS10, TPS10 | ATTPS10 (trehalose phosphate synthase); transferase, transferring glycosyl groups / trehalose-phosphatase | chr1:22177246-22180073 REVERSE Trehalose_PPase OtsB protein|trehalose phosphatase, putative, expressed
Os03g0741000	-4.082	-1.58421	-0.937665	lipid metabolism.FA synthesis and FA elongation.ACP desaturase	weakly similar to ( 152) AT2G43710 | Symbols: SSI2, FAB2 | SSI2; acyl-[acyl-carrier-protein] desaturase/ stearoyl-CoA 9-desaturase | chr2:18120107-18122495 FORWARDweakly similar to ( 157) STAD_ORYSA Acyl-[acyl-carrier-protein] desaturase, chloroplast precursor (EC 1.14.19.2) (Stearoyl-ACP desaturase) - Oryza sativa (Rice)FA_desaturase_2 Acyl_ACP_Desat protein|acyl-desaturase, chloroplast precurso…
Os01g0892800	-4.07193	-2.61827	-2.01323	protein.postranslational modification	highly similar to ( 604) AT2G31800 | Symbols: | ankyrin protein kinase, putative | chr2:13520605-13523646 REVERSEvery weakly similar to (91.7) KPRO_MAIZE Putative receptor protein kinase ZmPK1 precursor (EC 2.7.11.1) - Zea mays (Maize) S_TKc TyrKc S_TKc Pkinase_Tyr PTKc Pkinase PTKc_Csk_like PTKc_Jak_rpt2 PTKc_Src_like PTKc_EphR PTKc_Ack_like PTKc_InsR_like PTKc_Fes_like PTKc_Ror PTKc_Srm_Brk PTK…
Os08g0374600	-4.06564	-0.160495	0.0673257	Unknown	Unknown
Os08g0348300	-4.0437	-0.78612	-1.09936	Unknown	Unknown
Os02g0223850	-4.04308	-2.24285	-0.874514	Unknown	Unknown
Os01g0495701	-4.03847	-1.82581	-3.37961	Unknown	Unknown
Os12g0123700	-4.01545	-1.14235	-1.79199	development.unspecified	moderately similar to ( 242) AT1G69490 | Symbols: NAP, ANAC029, ATNAP | NAP (NAC-like, activated by AP3/PI); transcription factor | chr1:26122233-26123222 FORWARDmoderately similar to ( 221) NAC68_ORYSA NAC domain-containing protein 68 (ONAC068) - Oryza sativa (Rice)NAM protein|no apical meristem protein, putative, expressed
Os12g0132500	-3.99146	-0.488592	-2.39788	transport.misc	moderately similar to ( 397) AT5G13750 | Symbols: ZIFL1 | ZIFL1 (ZINC INDUCED FACILITATOR-like 1); tetracycline:hydrogen antiporter | chr5:4438318-4440829 FORWARD protein|major facilitator superfamily antiporter, putative, expressed
Os01g0160700	-3.98525	-0.686825	-0.667436	stress.biotic.PR-proteins	moderately similar to ( 342) AT1G45616 | Symbols: AtRLP6 | AtRLP6 (Receptor Like Protein 6); protein binding | chr1:17183550-17186534 REVERSEweakly similar to ( 167) RPK1_IPONI Receptor-like protein kinase precursor (EC 2.7.11.1) - Ipomoea nil (Japanese morning glory) (Pharbitis nil) protein|verticillium wilt disease resistance protein, putative, expressed
Os08g0353700	-3.98144	-0.619707	-0.757882	Unknown	Unknown
Os01g0748300	-3.97467	-2.86625	-1.44538	not assigned.unknown	protein|expressed protein
Os03g0307200	-3.93103	-2.85195	-4.21728	metal handling.binding, chelation and storage	moderately similar to ( 290) AT1G09240 | Symbols: NAS3, ATNAS3 | NAS3 (NICOTIANAMINE SYNTHASE 3); nicotianamine synthase | chr1:2984950-2985912 FORWARDhighly similar to ( 568) NAS2_ORYSA Nicotianamine synthase 2 (EC 2.5.1.43) (S-adenosyl-L-methionine:S-adenosyl-L-methionine:S-adenosyl-methionine 3-amino-3-carboxypropyltransferase 2) (OsNAS2) - Oryza sativa (Rice)NAS protein|nicotianamine synthase…
Os01g0773800	-3.90856	-1.65989	-1.10745	not assigned.unknown	protein|helix-loop-helix DNA-binding domain containing protein, expressed
Os01g0647200	-3.8967	-1.80662	-2.81419	not assigned.unknown	protein|expressed protein
Os11g0262600	-3.89638	-1.80134	-4.04146	not assigned.unknown	protein|expressed protein
Os01g0585400	-3.87107	-0.85343	-1.01374	protein.degradation.ubiquitin.E3.DCX	weakly similar to ( 110) AT4G05420 | Symbols: DDB1A | DDB1A (DAMAGED DNA BINDING PROTEIN 1A); DNA binding / protein binding | chr4:2746288-2752663 FORWARD protein|DNA damage-binding protein 1, putative, expressed
Os11g0106900	-3.81282	0.239378	-0.259762	RNA.regulation of transcription.AS2,Lateral Organ Boundaries Gene Family	weakly similar to ( 150) AT2G30130 | Symbols: ASL5, LBD12, PCK1 | ASL5; DNA binding / protein binding | chr2:12868740-12869684 FORWARDDUF260 protein|DUF260 domain containing protein, putative, expressed
Os08g0374701	-3.80952	0.0834365	-0.137758	protein.postranslational modification.kinase.receptor like cytoplasmatic kinase VII	moderately similar to ( 221) AT3G55950 | Symbols: CCR3, ATCRR3 | CCR3 (ARABIDOPSIS THALIANA CRINKLY4 RELATED 3); kinase | chr3:20753903-20756347 REVERSEweakly similar to ( 186) CRI4_MAIZE Putative receptor protein kinase CRINKLY4 precursor (EC 2.7.11.1) - Zea mays (Maize) Pkinase_Tyr PTKc Pkinase TyrKc S_TKc S_TKc PTKc_EphR SPS1 PTKc_Jak_rpt2 PTKc_Src_like PTKc_Trk PTKc_DDR PTKc_Fes_like PTKc_Srm…
Os08g0352100	-3.78709	-0.204621	-1.10417	not assigned.unknown	protein|expressed protein
Os11g0134900	-3.77949	-1.11399	-2.29409	transport.misc	moderately similar to ( 498) AT5G13750 | Symbols: ZIFL1 | ZIFL1 (ZINC INDUCED FACILITATOR-like 1); tetracycline:hydrogen antiporter | chr5:4438318-4440829 FORWARD protein|major facilitator superfamily antiporter, putative, expressed
Os04g0572200	-3.77914	-1.31139	-0.805802	not assigned.unknown	protein|ethylene-responsive transcription factor ERF027, putative, expressed
Os12g0467300	-3.77663	-0.572879	0.313251	stress.biotic.PR-proteins	moderately similar to ( 225) AT3G46530 | Symbols: RPP13 | RPP13 (RECOGNITION OF PERONOSPORA PARASITICA 13); ATP binding | chr3:17130739-17133246 REVERSE NB-ARC protein|NBS-LRR disease resistance protein, putative, expressed
Os04g0395800	-3.76636	0.835576	0.793669	RNA.regulation of transcription.C2C2(Zn) CO-like, Constans-like zinc finger family	protein|zinc-finger protein, putative, expressed
Os03g0667300	-3.76297	-2.10821	-5.55859	transport.metal	moderately similar to ( 214) AT2G04032 | Symbols: ZIP7 | ZIP7 (ZINC TRANSPORTER 7 PRECURSOR); cation transmembrane transporter/ metal ion transmembrane transporter/ zinc ion transmembrane transporter | chr2:1289944-1291251 FORWARD Zip protein|metal cation transporter, putative, expressed
Os03g0797400	-3.75995	-1.30795	-2.6867	amino acid metabolism.synthesis.aromatic aa.tryptophan.tryptophan synthase	moderately similar to ( 287) AT4G02610 | Symbols: | tryptophan synthase, alpha subunit, putative | chr4:1147662-1149217 FORWARDmoderately similar to ( 332) TRPA_MAIZE Indole-3-glycerol phosphate lyase, chloroplast precursor (EC 4.1.2.8) (Indole synthase) (Tryptophan synthase alpha chain) (EC 4.2.1.20) (Benzoxazineless 1) - Zea mays (Maize) trp_synt_A Trp_syntA Tryptophan_synthase_alpha TrpA prote…
Os01g0760900	-3.75605	0.00445614	0.618661	not assigned.unknown	moderately similar to ( 475) ABIL5_ORYSA Probable protein ABIL5 (Abl interactor-like protein 5) - Oryza sativa (Rice) protein|ABIL3, putative, expressed
Os03g0431600	-3.73669	-1.28841	-2.69287	Unknown	Unknown
Os02g0630475	-3.72683	-0.0254464	0.152134	Unknown	Unknown
Os07g0235200	-3.69621	-3.35119	-4.73433	RNA.regulation of transcription.putative transcription regulator	very weakly similar to (91.7) AT4G14465 | Symbols: | DNA-binding protein-related | chr4:8320972-8321817 FORWARDDUF296 protein|DNA binding protein, putative, expressed
Os03g0799300	-3.68944	2.92311	2.94781	not assigned.unknown	protein|expressed protein
Os06g0294950	-3.67875	-0.82058	-2.39982	not assigned.unknown	protein|expressed protein
Os03g0714100	-3.66683	-0.481117	-0.157864	not assigned.unknown	protein|expressed protein
Os03g0741050	-3.63204	-1.39365	-1.43492	Unknown	Unknown
Os12g0443000	-3.63132	-0.219336	0.594054	misc.cytochrome P450	moderately similar to ( 417) AT3G48520 | Symbols: CYP94B3 | CYP94B3; electron carrier/ heme binding / iron ion binding / monooxygenase/ oxygen binding | chr3:17975104-17976624 REVERSE p450 CypX protein|cytochrome P450, putative, expressed
Os01g0667000	-3.59095	-1.45204	-0.934708	not assigned.unknown	protein|expressed protein
Os10g0129200	-3.58641	-1.79803	-1.23925	misc.myrosinases-lectin-jacalin	weakly similar to ( 102) AT5G10530 | Symbols: | lectin protein kinase, putative | chr5:3324978-3326933 REVERSEweakly similar to ( 104) PHAM_PHAVU Leucoagglutinating phytohemagglutinin precursor (PHA-L) - Phaseolus vulgaris (Kidney bean) (French bean)Lectin_legB protein|legume lectins beta domain containing protein, putative, expressed
Os08g0364900	-3.58489	-1.57782	-2.23421	signalling.G-proteins	moderately similar to ( 282) AT2G43120 | Symbols: | pirin, putative | chr2:17927339-17928871 FORWARDCOG1741 Pirin Pirin_C protein|pirin, putative, expressed
Os11g0618850	-3.56021	-2.89951	-2.43172	not assigned.unknown	protein|expressed protein
Os11g0120300	-3.54162	-0.749137	-1.00019	not assigned.unknown	weakly similar to ( 141) AT2G38640 | Symbols: | unknown protein | chr2:16157725-16158474 REVERSEDUF567 protein|DUF567 domain containing protein, putative, expressed
Os10g0195250	-3.53206	-1.42799	-3.16669	not assigned.unknown	protein|expressed protein
Os01g0800800	-3.52682	-3.46193	-4.57219	Unknown	Unknown
Os03g0751100	-3.52463	-1.00485	-2.03026	transport.peptides and oligopeptides	nearly identical (1144) AT4G16370 | Symbols: ATOPT3, OPT3 | ATOPT3 (OLIGOPEPTIDE TRANSPORTER); oligopeptide transporter | chr4:9247514-9250071 REVERSE OPT protein|oligopeptide transporter, putative, expressed
Os05g0554000	-3.47388	-1.44125	-2.41729	transport.misc	moderately similar to ( 370) AT1G71140 | Symbols: | MATE efflux family protein | chr1:26824762-26826748 FORWARD NorM PRK01766 MatE protein|MATE efflux family protein, putative, expressed
Os01g0532300	-3.47207	-0.15567	-0.906232	not assigned.unknown	protein|expressed protein
Os02g0791300	-3.46909	-1.58658	-3.18874	not assigned.unknown	protein|expressed protein
Os01g0609300	-3.46717	2.85029	2.31454	transport.ABC transporters and multidrug resistance systems	nearly identical (1910) AT1G15520 | Symbols: PDR12, ATPDR12 | PDR12 (PLEIOTROPIC DRUG RESISTANCE 12); ATPase, coupled to transmembrane movement of substances | chr1:5331993-5338175 REVERSEnearly identical (2769) PDR3_ORYSA Pleiotropic drug resistance protein 3 - Oryza sativa (Rice) ABC_PDR_domain2 ABCG_EPDR ABC_PDR_domain1 ABCG_White ABC2_membrane CcmA ABC_subfamily_A ABC_cobalt_CbiO_domain1 ABC_…
Os11g0116600	-3.44272	-2.59988	-2.09017	RNA.regulation of transcription.WRKY domain transcription factor family	very weakly similar to (86.3) AT4G11070 | Symbols: WRKY41, AtWRKY41 | WRKY41; transcription factor | chr4:6759303-6760763 FORWARD protein|WRKY52, expressed
Os01g0268600	-3.43316	1.32088	1.38966	not assigned.unknown	PRK10426 COG1501 Glyco_hydro_31 PRK10658 protein|glycosyl hydrolase, family 31, putative, expressed
Os11g0618300	-3.40856	-1.21882	-1.00921	protein.postranslational modification.kinase.receptor like cytoplasmatic kinase IX	weakly similar to ( 121) AT5G61560 | Symbols: | protein kinase family protein | chr5:24753476-24756506 FORWARDvery weakly similar to (90.5) NORK_PEA Nodulation receptor kinase precursor (EC 2.7.11.1) - Pisum sativum (Garden pea) S_TKc protein|protein kinase family protein, putative, expressed
Os01g0585200	-3.39713	1.80942	0.803825	not assigned.unknown	protein|expressed protein
Os03g0318400	-3.39047	-1.71035	-2.34981	protein.degradation.aspartate protease	moderately similar to ( 274) AT2G03200 | Symbols: | aspartyl protease family protein | chr2:966506-967891 REVERSE Asp protein|aspartic proteinase nepenthesin-1 precursor, putative, expressed
Os10g0481500	-3.37842	-2.05898	-1.7687	not assigned.unknown	highly similar to ( 535) AT5G25250 | Symbols: | FUNCTIONS IN: molecular_function unknown; INVOLVED IN: biological_process unknown; LOCATED IN: plasma membrane, vacuole; EXPRESSED IN: cultured cell; CONTAINS InterPro DOMAIN/s: Band 7 protein (InterPro:IPR001107); BEST Arabidopsis thaliana protein match is: unknown protein (TAIR:AT5G25260.1); Has 4072 Blast hits to 3210 proteins in 656 species: Arc…
Os10g0538450	-3.36221	-6.11584	-6.90779	Unknown	Unknown
Os02g0594232	-3.34985	-1.66192	-3.02231	Unknown	Unknown
Os04g0371100	-3.33034	-0.595187	-1.18436	signalling.receptor kinases.misc	moderately similar to ( 377) AT1G21270 | Symbols: WAK2 | WAK2; ATP binding / calcium ion binding / protein kinase/ protein serine/threonine kinase | chr1:7444997-7447345 FORWARDweakly similar to ( 164) NORK_PEA Nodulation receptor kinase precursor (EC 2.7.11.1) - Pisum sativum (Garden pea) Pkinase_Tyr PTKc TyrKc S_TKc S_TKc Pkinase SPS1 PTKc_Jak_rpt2 PTKc_Csk_like PTKc_Trk PTKc_EGFR_like PTKc_Fes…
Os02g0597300	-3.27843	0.0496134	0.718882	stress.biotic.PR-proteins	weakly similar to ( 122) AT5G44510 | Symbols: TAO1 | TAO1 (TARGET OF AVRB OPERATION1); ATP binding / protein binding / transmembrane receptor | chr5:17929673-17934188 REVERSE protein|NBS-LRR disease resistance protein, putative, expressed
Os03g0187400	-3.27163	-0.861947	-0.00157269	not assigned.unknown	protein|zinc finger protein, putative, expressed
Os11g0664500	-3.24476	0.366167	0.738812	signalling.calcium	weakly similar to ( 148) AT5G62570 | Symbols: | calmodulin-binding protein | chr5:25114988-25116967 FORWARDCalmodulin_bind protein|calmodulin binding protein, putative, expressed
Os07g0561800	-3.23148	-1.42774	-0.0923296	transport.unspecified cations	weakly similar to ( 189) AT1G79360 | Symbols: ATOCT2 | ATOCT2 (ARABIDOPSIS THALIANA ORGANIC CATION/CARNITINE TRANSPORTER 2); carbohydrate transmembrane transporter/ sugar:hydrogen symporter | chr1:29854140-29855723 REVERSE protein|urate anion exchanger, putative, expressed
Os01g0666000	-3.22274	-2.18275	-1.61236	misc.acid and other phosphatases	moderately similar to ( 265) AT1G15080 | Symbols: ATPAP2, ATLPP2, LPP2 | LPP2 (LIPID PHOSPHATE PHOSPHATASE 2); acid phosphatase/ phosphatidate phosphatase | chr1:5188080-5189476 FORWARD PAP2_containing_1_like PAP2_wunen PAP2 protein|lipid phosphatase protein, putative, expressed
Os12g0161100	-3.21138	1.3724	0.0680116	RNA.regulation of transcription.PHOR1	very weakly similar to (91.7) AT3G52450 | Symbols: PUB22 | PUB22 (PLANT U-BOX 22); ubiquitin-protein ligase | chr3:19440943-19442250 REVERSEvery weakly similar to (81.3) SPL11_ORYSA Spotted leaf protein 11 (Spotted leaf11) (Cell death-related protein SPL11) - Oryza sativa (Rice)Ubox protein|U-box domain-containing protein, putative, expressed
Os02g0673500	-3.21114	-1.13055	-0.342717	RNA.regulation of transcription.bHLH,Basic Helix-Loop-Helix family	moderately similar to ( 219) AT2G27230 | Symbols: LHW | LHW (LONESOME HIGHWAY); protein homodimerization/ transcription activator/ transcription factor | chr2:11650895-11653840 FORWARD protein|helix-loop-helix DNA-binding protein, putative, expressed
Os02g0220450	-3.19571	-0.387675	-0.74714	Unknown	Unknown
Os09g0550400	-3.19077	-4.36177	-4.64529	Unknown	Unknown
Os08g0431700	-3.18608	-0.0905359	-1.18079	not assigned.unknown	protein|expressed protein
Os03g0740900	-3.18589	-1.44579	-1.41081	Unknown	Unknown
Os02g0535901	-3.168	-1.30548	0.028561	protein.degradation.ubiquitin.E3.SCF.FBOX	weakly similar to ( 122) AT2G36090 | Symbols: | F-box family protein | chr2:15158631-15159584 FORWARD protein|OsFBX51 - F-box domain containing protein, expressed
Os01g0959100	-3.16732	3.47688	3.23725	not assigned.unknown	protein|abscisic stress-ripening, putative, expressed
Os01g0276900	-3.16438	-1.70741	-0.738358	not assigned.unknown	protein|expressed protein
Os01g0719125	-3.1617	-1.00243	-0.956378	Unknown	Unknown
Os01g0719100	-3.14264	-1.05366	-0.81327	protein.degradation.ubiquitin.E3.RING	moderately similar to ( 282) AT5G25560 | Symbols: | zinc finger (C3HC4-type RING finger) family protein | chr5:8899486-8901453 FORWARD protein|RING finger and CHY zinc finger domain-containing protein 1, putative, expressed
Os06g0589700	-3.13798	-2.21562	-0.857999	RNA.processing	moderately similar to ( 497) AT1G71770 | Symbols: PAB5 | PAB5 (POLY(A)-BINDING PROTEIN 5); RNA binding / poly(A) binding / translation initiation factor | chr1:26990777-26993447 REVERSEvery weakly similar to (80.1) ROC4_NICSY 31 kDa ribonucleoprotein, chloroplast precursor - Nicotiana sylvestris (Wood tobacco) COG0724 RRM RRM_1 protein|polyadenylate-binding protein, putative, expressed
Os01g0229700	-3.13762	-2.6128	-2.92323	not assigned.unknown	weakly similar to ( 126) AT3G06880 | Symbols: | nucleotide binding | chr3:2170589-2175686 REVERSE WD40 COG2319 Ubox protein|U-box domain containing protein, expressed
Os09g0429400	-3.13664	-1.0396	-1.56713	signalling.in sugar and nutrient physiology	highly similar to ( 691) AT2G29110 | Symbols: ATGLR2.8, GLR2.8 | ATGLR2.8; intracellular ligand-gated ion channel | chr2:12506880-12510552 REVERSEmoderately similar to ( 416) GLR31_ORYSA Glutamate receptor 3.1 precursor (Ligand-gated ion channel 3.1) - Oryza sativa (Rice) ANF_receptor Lig_chan PBPe LivK protein|glutamate receptor, putative, expressed
Os01g0130900	-3.12913	-0.643363	-1.0328	not assigned.unknown	protein|expressed protein
Os06g0716100	-3.12697	0.666535	0.640229	not assigned.unknown	protein|expressed protein
Os03g0204900	-3.11349	-2.56788	-3.28621	not assigned.unknown	protein|expressed protein
Os02g0650300	-3.11294	-3.6968	-6.75128	transport.peptides and oligopeptides	highly similar to ( 833) AT5G24380 | Symbols: YSL2, ATYSL2 | YSL2 (YELLOW STRIPE LIKE 2); oligopeptide transporter | chr5:8324098-8326525 FORWARDOPT COG1297 protein|transposon protein, putative, unclassified, expressed
Os01g0949220	-3.09567	1.16213	1.79161	Unknown	Unknown
Os12g0156100	-3.08933	-1.96629	-1.33443	development.unspecified	weakly similar to ( 194) AT5G22380 | Symbols: anac090 | anac090 (Arabidopsis NAC domain containing protein 90); transcription factor | chr5:7408924-7410038 REVERSEweakly similar to ( 102) NAC48_ORYSA NAC domain-containing protein 48 (ONAC048) - Oryza sativa (Rice)NAM protein|No apical meristem protein, putative, expressed
Os04g0585000	-3.08694	-1.1897	-1.36578	protein.degradation.ubiquitin.E3.RING	very weakly similar to (90.1) AT1G20823 | Symbols: | zinc finger (C3HC4-type RING finger) family protein | chr1:7238880-7239473 FORWARD protein|RING-H2 finger protein ATL2A, putative, expressed
Os03g0769500	-3.08325	-0.584759	-1.1285	signalling.calcium	weakly similar to ( 106) AT3G50770 | Symbols: | calmodulin-related protein, putative | chr3:18873987-18874604 FORWARD protein|EF hand family protein, putative, expressed
Os06g0207950	-3.07207	-0.0934993	-0.328894	Unknown	Unknown
Os02g0808100	-3.07151	-1.73318	-1.28164	protein.postranslational modification.kinase.receptor like cytoplasmatic kinase VII	moderately similar to ( 459) AT1G21270 | Symbols: WAK2 | WAK2; ATP binding / calcium ion binding / protein kinase/ protein serine/threonine kinase | chr1:7444997-7447345 FORWARDmoderately similar to ( 203) CRI4_MAIZE Putative receptor protein kinase CRINKLY4 precursor (EC 2.7.11.1) - Zea mays (Maize) TyrKc S_TKc S_TKc Pkinase_Tyr PTKc Pkinase PTKc_Jak_rpt2 SPS1 PTKc_Csk_like PTKc_Trk PTKc_Fes_lik…
Os08g0473900	-3.06782	-0.0741974	-0.669688	major CHO metabolism.degradation.starch.starch cleavage	moderately similar to ( 488) AT4G25000 | Symbols: ATAMY1, AMY1 | AMY1 (ALPHA-AMYLASE-LIKE); alpha-amylase | chr4:12852109-12853825 REVERSEhighly similar to ( 830) AMY3D_ORYSA Alpha-amylase isozyme 3D precursor (EC 3.2.1.1) (1,4-alpha-D-glucan glucanohydrolase) - Oryza sativa (Rice) Alpha-amylase PRK09441 Alpha-amyl_C2 Aamy AmyA protein|alpha-amylase precursor, putative, expressed
Os11g0443700	-3.06542	-1.62398	-3.28455	misc.nitrilases, *nitrile lyases, berberine bridge enzymes, reticuline oxidases, troponine reductases	moderately similar to ( 300) AT5G06060 | Symbols: | tropinone reductase, putative / tropine dehydrogenase, putative | chr5:1824066-1825833 REVERSEweakly similar to ( 121) GRDH_ORYSA Glucose and ribitol dehydrogenase homolog (EC 1.1.1.-) - Oryza sativa (Rice) PRK09242 fabG fabG fabG PRK12826 PRK12829 PRK08213 FabG PRK06124 PRK12939 PRK06484 PRK07479 PRK07523 fabG PRK07814 PRK12824 PRK12827 PRK0693…
Os04g0516600	-3.05677	2.03193	-0.208124	amino acid metabolism.degradation.serine-glycine-cysteine group.glycine	moderately similar to ( 452) AT1G08630 | Symbols: THA1 | THA1 (Threonine Aldolase 1); aldehyde-lyase/ threonine aldolase | chr1:2743948-2745685 REVERSE Beta_elim_lyase PRK10534 GLY1 protein|L-allo-threonine aldolase, putative, expressed
Os05g0541400	-3.05029	-0.795401	-0.247211	RNA.regulation of transcription.bHLH,Basic Helix-Loop-Helix family	very weakly similar to (96.7) AT3G21330 | Symbols: | basic helix-loop-helix (bHLH) family protein | chr3:7507720-7508841 FORWARD protein|bHelix-loop-helix transcription factor, putative, expressed
Os11g0113700	-3.03365	0.641778	-0.239683	protein.postranslational modification	moderately similar to ( 490) AT5G07070 | Symbols: CIPK2, SnRK3.2 | CIPK2 (CBL-INTERACTING PROTEIN KINASE 2); ATP binding / kinase/ protein kinase/ protein serine/threonine kinase | chr5:2196743-2198113 REVERSEmoderately similar to ( 404) CIPK1_ORYSA CIPK-like protein 1 (EC 2.7.11.1) (OsCK1) - Oryza sativa (Rice) S_TKc S_TKc Pkinase SPS1 Pkinase_Tyr TyrKc PTKc PTKc_Csk_like PTKc_Jak_rpt2 PTKc_Srm_…
Os10g0418100	-3.02146	-0.614001	-0.168949	signalling.calcium	highly similar to ( 980) AT3G22910 | Symbols: | calcium-transporting ATPase, plasma membrane-type, putative / Ca(2+)-ATPase, putative (ACA13) | chr3:8116335-8119388 REVERSEhighly similar to ( 673) ACA5_ORYSA Probable calcium-transporting ATPase 5, plasma membrane-type (EC 3.6.3.8) (Ca(2+)-ATPase isoform 5) - Oryza sativa (Rice) MgtA PRK10517 E1-E2_ATPase KdpB PRK01122 ZntA zntA PRK10671 protein|c…
Os10g0363650	-3.01428	-0.908201	-0.913947	Unknown	Unknown
Os01g0862800	-3.01409	-2.19229	-1.76176	development.unspecified	weakly similar to ( 166) AT5G22380 | Symbols: anac090 | anac090 (Arabidopsis NAC domain containing protein 90); transcription factor | chr5:7408924-7410038 REVERSEvery weakly similar to (96.3) NAC48_ORYSA NAC domain-containing protein 48 (ONAC048) - Oryza sativa (Rice)NAM protein|no apical meristem protein, putative, expressed
Os01g0712800	-2.99701	-3.49445	-2.08652	misc.peroxidases	moderately similar to ( 231) AT4G33870 | Symbols: | peroxidase, putative | chr4:16234670-16236492 REVERSEweakly similar to ( 200) PER2_ARAHY Cationic peroxidase 2 precursor (EC 1.11.1.7) (PNPC2) - Arachis hypogaea (Peanut)secretory_peroxidase plant_peroxidase peroxidase protein|peroxidase family protein, expressed
Os01g0608101	-2.9935	-1.71402	-3.31972	Unknown	Unknown
Os05g0583050	-2.98246	-0.566118	-1.54531	Unknown	Unknown
Os10g0550800	-2.98154	1.43805	0.0242215	Unknown	Unknown
Os01g0136700	-2.97876	-0.914779	-1.84729	signalling.receptor kinases.wheat LRK10 like	very weakly similar to (82.4) AT1G18390 | Symbols: | ATP binding / kinase/ protein kinase/ protein serine/threonine kinase/ protein tyrosine kinase | chr1:6327463-6329935 FORWARD protein|expressed protein
Os08g0540400	-2.97618	-0.590218	-0.073268	signalling.calcium	highly similar to ( 584) AT3G51850 | Symbols: CPK13 | CPK13; ATP binding / calcium ion binding / calmodulin-dependent protein kinase/ kinase/ protein kinase/ protein serine/threonine kinase/ protein tyrosine kinase | chr3:19232667-19235526 FORWARDmoderately similar to ( 463) CDPK2_ORYSA Calcium-dependent protein kinase, isoform 2 (EC 2.7.11.1) (CDPK 2) - Oryza sativa (Rice) S_TKc S_TKc Pkinase SP…
Os06g0216200	-2.95241	2.07841	1.98768	hormone metabolism.jasmonate.synthesis-degradation.12-Oxo-PDA-reductase	moderately similar to ( 468) AT1G76690 | Symbols: OPR2, ATOPR2 | OPR2 | chr1:28778976-28780355 FORWARD OYE_like_FMN PRK10605 NemA Oxidored_FMN OYE_like_FMN_family OYE_YqiM_FMN OYE_like_5_FMN OYE_like_4_FMN OYE_like_3_FMN PRK08255 OYE_like_2_FMN DCR_FMN ER_like_FMN TMADH_HD_FMN protein|12-oxophytodienoate reductase, putative, expressed
Os03g0341300	-2.95114	-1.42536	-1.14946	development.unspecified	very weakly similar to (93.2) AT2G39060 | Symbols: | nodulin MtN3 family protein | chr2:16306818-16308206 REVERSE MtN3_slv protein|nodulin MtN3 family protein, putative, expressed
Os01g0723800	-2.94959	-1.44622	-0.474766	transport.ABC transporters and multidrug resistance systems	nearly identical (1168) AT3G28345 | Symbols: | ABC transporter family protein | chr3:10593921-10598775 REVERSEnearly identical (1181) MDR_ORYSA Putative multidrug resistance protein (P-glycoprotein) - Oryza sativa (Rice) MdlB ABC_MTABC3_MDL1_MDL2 SunT ABCC_MsbA ABCC_ATM1_transporter PRK11176 ABCC_Glucan_exporter_like ATM1 ABCC_Hemolysin ABCC_TAP CydD PRK10789 CydC PRK11160 ABCC_MRP_Like PRK10790 …
Os01g0655500	-2.94378	-1.30252	-2.99839	protein.postranslational modification	highly similar to ( 693) AT5G53450 | Symbols: ORG1 | ORG1 (OBP3-responsive gene 1); ATP binding / kinase/ protein kinase | chr5:21689444-21692242 FORWARD protein|expressed protein
Os02g0676800	-2.93612	-1.33146	-1.37278	RNA.regulation of transcription.AP2/EREBP, APETALA2/Ethylene-responsive element binding protein family	very weakly similar to (98.6) AT5G52020 | Symbols: | AP2 domain-containing protein | chr5:21124192-21124890 REVERSEAP2 AP2 protein|AP2 domain containing protein, expressed
Os07g0622700	-2.91914	-1.77007	-1.53212	not assigned.unknown	weakly similar to ( 105) AT5G09430 | Symbols: | hydrolase | chr5:2932162-2933362 FORWARD protein|hydrolase, putative, expressed
Os09g0517200	-2.91293	1.91603	1.31605	stress.biotic.PR-proteins	moderately similar to ( 246) AT3G07040 | Symbols: RPM1, RPS3 | RPM1 (RESISTANCE TO P. SYRINGAE PV MACULICOLA 1); nucleotide binding / protein binding | chr3:2226244-2229024 REVERSE NB-ARC protein|resistance protein, putative, expressed
Os08g0557200	-2.90168	-2.10723	-2.62252	not assigned.unknown	protein|retrotransposon protein, putative, Ty3-gypsy subclass, expressed
Os03g0237100	-2.89085	-1.75968	-3.05772	secondary metabolism.flavonoids.chalcones	moderately similar to ( 369) AT1G59960 | Symbols: | aldo/keto reductase, putative | chr1:22071410-22073067 REVERSEmoderately similar to ( 417) NADO1_ORYSA Probable NAD(P)H-dependent oxidoreductase 1 (EC 1.1.1.-) - Oryza sativa (Rice) Aldo_ket_red ARA1 dkgA dkgB Tas protein|oxidoreductase, aldo/keto reductase family protein, putative, expressed
Os02g0270350	-2.88978	0.724019	0.59554	Unknown	Unknown
Os07g0418500	-2.88169	1.41677	1.49588	misc.cytochrome P450	highly similar to ( 514) AT2G46950 | Symbols: CYP709B2 | CYP709B2; electron carrier/ heme binding / iron ion binding / monooxygenase/ oxygen binding | chr2:19289466-19291541 REVERSEmoderately similar to ( 365) C72A1_CATRO Cytochrome P450 72A1 (EC 1.3.3.9) (CYPLXXII) (Secologanin synthase) (SLS) - Catharanthus roseus (Rosy periwinkle) (Madagascar periwinkle) p450 CypX protein|cytochrome P450 72A1,…
Os11g0213733	-2.88021	-0.343928	-0.570609	Unknown	Unknown
Os02g0227100	-2.86809	0.1091	-0.620382	not assigned.unknown	protein|expressed protein
Os01g0862850	-2.86799	-2.10783	-1.83441	Unknown	Unknown
Os04g0583200	-2.86286	0.315638	-0.0186809	not assigned.unknown	protein|expressed protein
Os03g0431800	-2.85958	-2.26189	-3.24665	cell.organisation	moderately similar to ( 372) AT2G14680 | Symbols: MEE13 | myosin heavy chain-related | chr2:6278256-6283766 FORWARD protein|expressed protein
Os08g0372900	-2.84888	-3.52075	-3.38467	not assigned.unknown	protein|expressed protein
Os12g0147800	-2.84852	-0.00490112	-0.629688	development.unspecified	very weakly similar to (97.4) PSK5_ORYSA Phytosulfokines 5 precursor (Secretory protein SH27A) [Contains: Phytosulfokine-alpha (PSK-alpha) (Phytosulfokine-a); Phytosulfokine-beta (PSK-beta) (Phytosulfokine-b)] - Oryza sativa (Rice) protein|phytosulfokines precursor, putative, expressed
Os04g0669375	-2.84681	-0.707911	-1.10171	Unknown	Unknown
Os01g0138800	-2.83912	0.542498	0.181256	not assigned.unknown	highly similar to ( 540) AT5G38200 | Symbols: | hydrolase | chr5:15256383-15258474 FORWARDGATase1_2 COG2071 Peptidase_C26 protein|transposon protein, putative, unclassified, expressed
Os10g0356000	-2.82558	-5.81006	-5.07386	PS.calvin cycle.rubisco large subunit	highly similar to ( 922) ATCG00490 | Symbols: RBCL | large subunit of RUBISCO. Protein is tyrosine-phosphorylated and its phosphorylation state is modulated in response to ABA in Arabidopsis thaliana seeds. | chrC:54958-56397 FORWARDhighly similar to ( 975) RBL_ORYSA Ribulose bisphosphate carboxylase large chain precursor (EC 4.1.1.39) (RuBisCO large subunit) - Oryza sativa (Rice)rbcL rbcL RuBisC…
Os06g0216300	-2.82143	1.40256	1.29843	hormone metabolism.jasmonate.synthesis-degradation.12-Oxo-PDA-reductase	moderately similar to ( 494) AT1G76680 | Symbols: OPR1, ATOPR1 | OPR1; 12-oxophytodienoate reductase | chr1:28776982-28778271 FORWARD OYE_like_FMN PRK10605 NemA Oxidored_FMN OYE_like_FMN_family OYE_YqiM_FMN OYE_like_4_FMN OYE_like_5_FMN OYE_like_3_FMN OYE_like_2_FMN PRK08255 DCR_FMN ER_like_FMN TMADH_HD_FMN protein|12-oxophytodienoate reductase, putative, expressed
Os08g0425200	-2.82137	-4.07693	-17.155	not assigned.unknown	weakly similar to ( 176) AT4G04330 | Symbols: | unknown protein | chr4:2116700-2118563 REVERSE protein|expressed protein
Os11g0133100	-2.81809	-4.73947	-4.85821	signalling.receptor kinases.misc	moderately similar to ( 272) AT1G34300 | Symbols: | lectin protein kinase family protein | chr1:12503450-12505939 FORWARDhighly similar to ( 775) KPRO_MAIZE Putative receptor protein kinase ZmPK1 precursor (EC 2.7.11.1) - Zea mays (Maize) Pkinase S_TKc S_TKc TyrKc Pkinase_Tyr PTKc SPS1 PTKc_Src_like PTKc_Trk PTKc_Jak_rpt2 PTKc_Csk_like PTKc_EphR PTKc_Itk PTKc_Srm_Brk PTKc_EphR_A2 PTKc_EGFR_like P…
Os06g0508800	-2.79082	-2.0199	-1.2879	Unknown	Unknown
Os05g0257333	-2.78561	0.564959	0.784285	Unknown	Unknown
Os02g0733900	-2.78138	-0.58816	-0.610543	not assigned.unknown	protein|expressed protein
Os04g0618400	-2.76645	2.57512	2.44946	not assigned.unknown	protein|expressed protein
Os06g0147300	-2.75962	1.03303	0.579106	not assigned.unknown	protein|expressed protein
Os03g0751200	-2.7593	-1.50781	-1.9898	Unknown	Unknown
Os07g0121000	-2.75148	0.38586	0.61672	not assigned.unknown	DUF1719 protein|expressed protein
Os12g0130300	-2.72556	-6.70222	-4.76478	signalling.receptor kinases.misc	moderately similar to ( 355) AT1G34300 | Symbols: | lectin protein kinase family protein | chr1:12503450-12505939 FORWARDhighly similar to ( 782) KPRO_MAIZE Putative receptor protein kinase ZmPK1 precursor (EC 2.7.11.1) - Zea mays (Maize) Pkinase S_TKc S_TKc TyrKc Pkinase_Tyr PTKc SPS1 PTKc_Src_like PTKc_Csk_like PTKc_EphR PTKc_Jak_rpt2 PTKc_Trk PTKc_EphR_A2 PTKc_Itk PTKc_Frk_like PTKc_Srm_Brk PT…
Os02g0630300	-2.71768	0.0518209	-0.743724	hormone metabolism.ethylene.synthesis-degradation	moderately similar to ( 309) AT4G21200 | Symbols: ATGA2OX8, GA2OX8 | GA2OX8 (GIBBERELLIN 2-OXIDASE 8); gibberellin 2-beta-dioxygenase | chr4:11302751-11304032 FORWARDweakly similar to ( 122) GAO1D_WHEAT Gibberellin 20 oxidase 1-D (EC 1.14.11.-) (Gibberellin C-20 oxidase 1-D) (GA 20-oxidase 1-D) (Ta20ox1D) (TaGA20ox1-D) (Protein Wga20) - Triticum aestivum (Wheat) PcbC 2OG-FeII_Oxy protein|gibberel…
Os03g0740833	-2.71349	-0.611937	-0.70243	Unknown	Unknown
Os05g0449200	-2.71199	-2.32057	-2.0364	secondary metabolism.phenylpropanoids	moderately similar to ( 432) AT5G01210 | Symbols: | transferase family protein | chr5:84554-85981 FORWARDvery weakly similar to (82.0) HCBT3_DIACA Anthranilate N-benzoyltransferase protein 3 (EC 2.3.1.144) (Anthranilate N-hydroxycinnamoyl/benzoyltransferase 3) - Dianthus caryophyllus (Carnation) (Clove pink)Transferase protein|transferase family protein, putative, expressed
Os02g0781300	-2.70477	0.532616	0.506899	RNA.regulation of transcription.AP2/EREBP, APETALA2/Ethylene-responsive element binding protein family	weakly similar to ( 109) AT1G74930 | Symbols: ORA47 | ORA47; DNA binding / transcription factor | chr1:28144239-28144826 FORWARDAP2 AP2 protein|ethylene-responsive transcription factor, putative, expressed
Os08g0445700	-2.70082	-0.114518	-0.521117	minor CHO metabolism.trehalose.potential TPS/TPP	highly similar to ( 682) AT1G23870 | Symbols: ATTPS9, TPS9 | ATTPS9; transferase, transferring glycosyl groups / trehalose-phosphatase | chr1:8432695-8435506 FORWARD Glyco_transf_20 OtsA PRK10117 protein|trehalose-6-phosphate synthase, putative, expressed
Os02g0802500	-2.69206	-1.51837	-3.2508	transport.amino acids	nearly identical (1208) AT1G15690 | Symbols: AVP1, ATAVP3, AVP-3 | AVP1; ATPase/ hydrogen-translocating pyrophosphatase | chr1:5399115-5402185 FORWARDnearly identical (1237) AVP_HORVU Pyrophosphate-energized vacuolar membrane proton pump (EC 3.6.1.1) (Pyrophosphate-energized inorganic pyrophosphatase) (H(+)-PPase) - Hordeum vulgare (Barley)H_PPase hppA OVP1 protein|inorganic H+ pyrophosphatase, p…
Os03g0758950	-2.68093	-2.66687	-2.04528	RNA.regulation of transcription.WRKY domain transcription factor family	moderately similar to ( 422) AT3G29185 | Symbols: | unknown protein | chr3:11155092-11157207 REVERSEWRKY protein|WRKY4, expressed
Os09g0565300	-2.68044	-0.155025	-0.07326	Unknown	Unknown
Os01g0820400	-2.67249	-1.13196	0.305606	RNA.regulation of transcription.WRKY domain transcription factor family	very weakly similar to (83.6) AT2G40740 | Symbols: WRKY55, ATWRKY55 | WRKY55; transcription factor | chr2:16997177-16999276 FORWARDWRKY protein|WRKY22, expressed
Os02g0764700	-2.67041	-1.53107	-1.44593	RNA.regulation of transcription.AP2/EREBP, APETALA2/Ethylene-responsive element binding protein family	AP2 AP2 protein|AP2 domain containing protein, expressed
Os01g0882800	-2.66821	-0.330483	0.246819	transport.amino acids	highly similar to ( 634) AT5G09220 | Symbols: AAP2 | AAP2 (AMINO ACID PERMEASE 2); amino acid transmembrane transporter | chr5:2866867-2868863 FORWARD Aa_trans protein|amino acid transporter, putative, expressed
Os02g0771400	-2.66539	-0.0168866	0.0966629	protein.postranslational modification	moderately similar to ( 254) AT1G05000 | Symbols: | tyrosine specific protein phosphatase family protein | chr1:1425660-1428393 FORWARD Y_phosphatase2 protein|tyrosine phosphatase family protein, putative, expressed
Os07g0153000	-2.66094	-0.123926	0.55231	RNA.regulation of transcription.C2C2(Zn) CO-like, Constans-like zinc finger family	protein|zinc-finger protein, putative, expressed
Os11g0126900	-2.66087	-0.518738	-1.40969	not assigned.unknown	protein|NAC domain transcription factor, putative, expressed
Os03g0839800	-2.64586	-1.06289	-0.32365	not assigned.unknown	protein|expressed protein
Os11g0117500	-2.64582	-1.31142	-0.944684	RNA.regulation of transcription.WRKY domain transcription factor family	protein|WRKY40, expressed
Os07g0258400	-2.64527	-1.49821	-3.13225	transport.metal	highly similar to ( 523) AT1G80830 | Symbols: NRAMP1, PMIT1, ATNRAMP1 | NRAMP1 (NATURAL RESISTANCE-ASSOCIATED MACROPHAGE PROTEIN 1); inorganic anion transmembrane transporter/ manganese ion transmembrane transporter/ metal ion transmembrane transporter | chr1:30373066-30375644 REVERSE Nramp PRK00701 MntH protein|metal transporter Nramp6, putative, expressed
Os02g0719600	-2.64439	-2.02065	-2.2936	hormone metabolism.salicylic acid.synthesis-degradation	moderately similar to ( 248) AT3G11480 | Symbols: BSMT1, ATBSMT1 | BSMT1; S-adenosylmethionine-dependent methyltransferase | chr3:3614544-3617137 FORWARDmoderately similar to ( 232) BAMT_ANTMA Benzoate carboxyl methyltransferase (EC 2.1.1.-) (S-adenosyl-L-methionine:benzoic acid carboxyl methyltransferase) - Antirrhinum majus (Garden snapdragon)Methyltransf_7 protein|SAM dependent carboxyl methyl…
Os01g0140700	-2.63702	-2.10606	-1.91641	RNA.regulation of transcription.AP2/EREBP, APETALA2/Ethylene-responsive element binding protein family	moderately similar to ( 279) AT1G68840 | Symbols: RAV2, RAP2.8, TEM2 | RAV2 (REGULATOR OF THE ATPASE OF THE VACUOLAR MEMBRANE); DNA binding / transcription factor/ transcription repressor | chr1:25880442-25881500 FORWARDB3 protein|B3 DNA binding domain containing protein, expressed
Os09g0453800	-2.63534	-1.12723	-1.98014	secondary metabolism.phenylpropanoids	highly similar to ( 639) AT1G77670 | Symbols: | aminotransferase class I and II family protein | chr1:29189043-29190901 REVERSE PRK07777 PRK08912 PRK09082 COG0436 PRK12414 PRK07212 PRK08362 PRK07682 PRK07683 PRK05794 PRK07367 Aminotran_1_2 PRK07309 PRK05764 PRK06056 PRK08069 PRK08443 PRK06108 PRK07543 PRK07568 PRK08361 PRK06107 PRK09276 PRK06220 PRK07778 PRK07310 PRK05942 PRK08363 PRK08960 PRK065…
Os02g0306401	-2.62272	-1.62653	-3.43326	secondary metabolism.isoprenoids.tocopherol biosynthesis	moderately similar to ( 476) AT5G53970 | Symbols: | aminotransferase, putative | chr5:21910676-21912594 FORWARDvery weakly similar to (85.1) 1A12_CUCMA 1-aminocyclopropane-1-carboxylate synthase CMA101 (EC 4.4.1.14) (ACC synthase) (S-adenosyl-L-methionine methylthioadenosine-lyase) - Cucurbita maxima (Pumpkin) (Winter squash) COG0436 PRK09265 Aminotran_1_2 PRK05794 PRK08363 PRK06108 PRK05764 PRK0…
Os03g0237201	-2.62122	-1.86352	-2.84678	Unknown	Unknown
Os10g0497700	-2.61862	-0.44945	-0.623963	cell wall.cellulose synthesis.COBRA	highly similar to ( 520) AT5G60920 | Symbols: COB | COB (COBRA) | chr5:24511466-24513932 REVERSEhighly similar to ( 842) COBL4_ORYSA COBRA-like 4 protein precursor (BRITTLE CULM1-like 9 protein) - Oryza sativa (Rice)Phytochel_synth protein|COBRA, putative, expressed
Os12g0556300	-2.61767	-0.4338	-0.689677	signalling.calcium	weakly similar to ( 177) AT4G25800 | Symbols: | calmodulin-binding protein | chr4:13125224-13127765 FORWARDCalmodulin_bind protein|calmodulin binding protein, putative, expressed
Os06g0636100	-2.61447	-1.13713	-0.957042	signalling.in sugar and nutrient physiology	protein|nitrate-induced NOI protein, expressed
Os01g0859100	-2.60974	2.23376	1.78261	RNA.regulation of transcription.C2H2 zinc finger family	moderately similar to ( 286) AT3G20880 | Symbols: | zinc finger (C2H2 type) protein (WIP4) | chr3:7313759-7315792 REVERSE protein|ZOS1-17 - C2H2 zinc finger protein, expressed
Os10g0538200	-2.59949	-1.98116	-2.43663	protein.degradation.aspartate protease	weakly similar to ( 162) AT2G03200 | Symbols: | aspartyl protease family protein | chr2:966506-967891 REVERSE protein|aspartic proteinase nepenthesin, putative, expressed
Os10g0141200	-2.59334	0.625303	0.269766	signalling.receptor kinases.misc	weakly similar to ( 161) AT1G21240 | Symbols: WAK3 | WAK3 (wall associated kinase 3); kinase/ protein serine/threonine kinase | chr1:7434303-7436702 FORWARDweakly similar to ( 123) KPRO_MAIZE Putative receptor protein kinase ZmPK1 precursor (EC 2.7.11.1) - Zea mays (Maize) Pkinase_Tyr TyrKc PTKc S_TKc S_TKc Pkinase PTKc_Csk_like PTKc_Jak_rpt2 PTKc_Fes_like PTKc_Abl PTKc_Trk PTKc_Srm_Brk PTKc_Src_…
Os12g0570700	-2.57367	2.40757	2.15234	metal handling.binding, chelation and storage	protein|metallothionein, putative, expressed
Os11g0213800	-2.57163	-0.177623	0.110295	stress.biotic	weakly similar to ( 144) AT3G14470 | Symbols: | disease resistance protein (NBS-LRR class), putative | chr3:4857940-4861104 FORWARD NB-ARC protein|disease resistance protein RGA3, putative, expressed
Os01g0183300	-2.56792	-1.01645	-0.396219	DNA.synthesis/chromatin structure	moderately similar to ( 383) AT1G71710 | Symbols: | inositol polyphosphate 5-phosphatase, putative | chr1:26973796-26976774 REVERSE IPPc COG5411 Exo_endo_phos protein|endonuclease/exonuclease/phosphatase family domain containing protein, expressed
Os02g0299300	-2.56562	-0.600714	-0.637793	not assigned.unknown	moderately similar to ( 422) AT5G53050 | Symbols: | hydrolase, alpha/beta fold family protein | chr5:21510534-21513432 REVERSE MhpC Abhydrolase_1 protein|hydrolase, alpha/beta fold family domain containing protein, expressed
Os06g0589300	-2.56393	-0.310469	-0.0741131	transport.ABC transporters and multidrug resistance systems	nearly identical (1009) AT3G47790 | Symbols: ATATH7, ATH7 | ATATH7; ATPase, coupled to transmembrane movement of substances / transporter | chr3:17629584-17633711 FORWARDvery weakly similar to (90.5) CYSA_MESVI Probable sulfate/thiosulfate import ATP-binding protein cysA (EC 3.6.3.25) (Sulfate-transporting ATPase) - Mesostigma viride ABC_subfamily_A CcmA ABC_DrrA ABC_DR_subfamily_A ABC_drug_resis…
Os04g0583266	-2.55942	0.403747	0.454649	Unknown	Unknown
Os02g0649900	-2.55812	-2.04663	-3.25774	transport.peptides and oligopeptides	highly similar to ( 855) AT5G53550 | Symbols: YSL3, ATYSL3 | YSL3 (YELLOW STRIPE LIKE 3); oligopeptide transporter | chr5:21756081-21758776 FORWARDOPT COG1297 protein|transposon protein, putative, unclassified, expressed
Os04g0404601	-2.55442	-1.64915	-2.00858	Unknown	Unknown
Os04g0604300	-2.55206	-0.562072	-0.120667	cell wall.modification	moderately similar to ( 286) AT4G30270 | Symbols: MERI5B, MERI-5, SEN4 | MERI5B (meristem-5); hydrolase, acting on glycosyl bonds / xyloglucan:xyloglucosyl transferase | chr4:14819445-14820448 REVERSEmoderately similar to ( 277) BRU1_SOYBN Brassinosteroid-regulated protein BRU1 precursor - Glycine max (Soybean)GH16_XET Glyco_hydro_16 Glyco_hydrolase_16 GH16_GPI_glucanosyltransferase protein|glyco…
Os02g0491600	-2.55202	-1.92695	-2.00177	stress.abiotic.unspecified	moderately similar to ( 245) AT5G39110 | Symbols: | germin-like protein, putative | chr5:15657802-15658584 REVERSEmoderately similar to ( 223) GLP1_MESCR Germin-like protein precursor - Mesembryanthemum crystallinum (Common ice plant)Cupin_1 protein|Cupin domain containing protein, expressed
Os05g0573300	-2.54469	-1.36216	-1.45884	nucleotide metabolism.synthesis.pyrimidine.CTP synthetase	highly similar to ( 833) AT3G12670 | Symbols: emb2742 | emb2742 (embryo defective 2742); CTP synthase/ catalytic | chr3:4020351-4024086 REVERSE PRK05380 PyrG CTP_synth_N CTGs GATase1_CTP_Synthase GATase PRK06186 protein|CTP synthase, putative, expressed
Os02g0738100	-2.53527	2.17697	1.13709	not assigned.unknown	protein|hypothetical protein
Os06g0683800	-2.52937	0.660985	0.731735	not assigned.unknown	protein|expressed protein
Os02g0775300	-2.52676	0.0741089	-0.429279	not assigned.unknown	protein|oxidoreductase/ transition metal ion binding protein, putative, expressed
Os08g0360300	-2.52471	0.274045	0.209196	signalling.calcium	moderately similar to ( 259) AT1G73805 | Symbols: | calmodulin binding | chr1:27745761-27749178 REVERSECalmodulin_bind protein|calmodulin binding protein, putative, expressed
Os01g0783200	-2.52456	0.323513	0.147705	lipid metabolism.Phospholipid synthesis.diacylglycerol kinase	highly similar to ( 546) AT2G20900 | Symbols: DGK5, ATDGK5 | diacylglycerol kinase, putative | chr2:8989412-8992798 REVERSE DAGKa DAGK_cat DAGKc protein|diacylglycerol kinase, putative, expressed
Os11g0664800	-2.52427	0.837523	1.47921	signalling.calcium	weakly similar to ( 125) AT5G62570 | Symbols: | calmodulin-binding protein | chr5:25114988-25116967 FORWARDCalmodulin_bind protein|calmodulin binding protein, putative, expressed
Os03g0356526	-2.51852	-1.13028	-1.23263	not assigned.unknown	weakly similar to ( 123) AT5G12340 | Symbols: | unknown protein | chr5:3992948-3993610 REVERSE protein|expressed protein
Os12g0582700	-2.51472	-0.642758	0.168405	misc.cytochrome P450	moderately similar to ( 320) AT4G37360 | Symbols: CYP81D2 | CYP81D2; electron carrier/ heme binding / iron ion binding / monooxygenase/ oxygen binding | chr4:17567124-17568858 REVERSEmoderately similar to ( 223) C93A1_SOYBN Cytochrome P450 93A1 (EC 1.14.-.-) - Glycine max (Soybean) p450 CypX protein|cytochrome P450, putative, expressed
Os02g0684400	-2.49796	-0.0741328	-0.0693575	not assigned.unknown	protein|expressed protein
Os10g0550900	-2.49288	-0.643472	-0.412168	amino acid metabolism.degradation.glutamate family.proline	moderately similar to ( 356) AT5G38710 | Symbols: | proline oxidase, putative / osmotic stress-responsive proline dehydrogenase, putative | chr5:15501340-15503899 FORWARD Pro_dh PRK11904 protein|proline oxidase, mitochondrial precursor, putative, expressed
Os08g0480000	-2.48959	1.30865	1.65677	transport.misc	moderately similar to ( 444) AT5G65380 | Symbols: | ripening-responsive protein, putative | chr5:26123241-26126352 REVERSE NorM PRK01766 MatE protein|MATE efflux family protein, putative, expressed
Os11g0484000	-2.48593	-1.34268	-2.27438	minor CHO metabolism.others	highly similar to ( 721) AT5G53850 | Symbols: | haloacid dehalogenase-like hydrolase family protein | chr5:21861617-21864817 REVERSE COG4229 Aldolase_II AraD PRK09220 Aldolase_II protein|haloacid dehalogenase-like hydrolase family protein, putative, expressed
Os02g0143200	-2.47982	-0.882108	-0.01941	cell.cycle	highly similar to ( 818) AT2G41830 | Symbols: | cyclin-related | chr2:17450431-17456453 REVERSE protein|cyclin-related protein, putative, expressed
Os04g0404400	-2.4749	-1.55668	-2.79134	stress.abiotic.drought/salt	moderately similar to ( 333) AT1G47980 | Symbols: | unknown protein | chr1:17691985-17693818 REVERSE protein|desiccation-related protein PCC13-62 precursor, putative, expressed
Os01g0121000	-2.47484	-0.0283009	1.18755	not assigned.unknown	protein|expressed protein
Os12g0113500	-2.46855	0.798526	0.318127	protein.postranslational modification	moderately similar to ( 495) AT5G07070 | Symbols: CIPK2, SnRK3.2 | CIPK2 (CBL-INTERACTING PROTEIN KINASE 2); ATP binding / kinase/ protein kinase/ protein serine/threonine kinase | chr5:2196743-2198113 REVERSEmoderately similar to ( 405) CIPK1_ORYSA CIPK-like protein 1 (EC 2.7.11.1) (OsCK1) - Oryza sativa (Rice) S_TKc S_TKc Pkinase SPS1 Pkinase_Tyr TyrKc PTKc PTKc_Csk_like PTKc_Jak_rpt2 PTKc_Srm_…
Os05g0588900	-2.4492	0.0650454	-0.0730556	protein.degradation.AAA type	moderately similar to ( 436) AT3G50930 | Symbols: BCS1 | BCS1 (CYTOCHROME BC1 SYNTHESIS); ATP binding / ATPase/ nucleoside-triphosphatase/ nucleotide binding | chr3:18929817-18931547 FORWARD protein|mitochondrial chaperone BCS1, putative, expressed
Os05g0186900	-2.44772	-1.5182	-1.55343	RNA.regulation of transcription.Aux/IAA family	weakly similar to ( 130) AT3G16500 | Symbols: PAP1, IAA26 | PAP1 (PHYTOCHROME-ASSOCIATED PROTEIN 1); transcription factor | chr3:5612801-5614208 REVERSEmoderately similar to ( 281) IAA16_ORYSA Auxin-responsive protein IAA16 (Indoleacetic acid-induced protein 16) - Oryza sativa (Rice)AUX_IAA protein|OsIAA16 - Auxin-responsive Aux/IAA gene family member, expressed
Os11g0702400	-2.44656	-0.170327	-0.606525	RNA.regulation of transcription.C2H2 zinc finger family	very weakly similar to (85.5) AT2G37430 | Symbols: | zinc finger (C2H2 type) family protein (ZAT11) | chr2:15706454-15706990 FORWARD protein|ZOS11-10 - C2H2 zinc finger protein, expressed
Os04g0473150	-2.44574	-5.61496	-6.13217	Unknown	Unknown
Os12g0174200	-2.43266	-0.482463	-0.461783	not assigned.unknown	protein|expressed protein
Os10g0465950	-2.4289	0.55824	-0.33096	not assigned.unknown	very weakly similar to (85.1) AT4G10300 | Symbols: | FUNCTIONS IN: molecular_function unknown; LOCATED IN: chloroplast; EXPRESSED IN: 22 plant structures; EXPRESSED DURING: 14 growth stages; CONTAINS InterPro DOMAIN/s: Cupin, RmlC-type (InterPro:IPR011051), Protein of unknown function DUF861, cupin-3 (InterPro:IPR008579), RmlC-like jelly roll fold (InterPro:IPR014710); BEST Arabidopsis thaliana p…
Os11g0591000	-2.42486	-0.330246	-0.561476	stress.biotic.PR-proteins	moderately similar to ( 212) AT3G46710 | Symbols: | disease resistance protein (CC-NBS-LRR class), putative | chr3:17206489-17209032 REVERSE NB-ARC protein|stripe rust resistance protein Yr10, putative, expressed
Os02g0523100	-2.42471	1.45543	1.38054	not assigned.unknown	protein|expressed protein
Os07g0164800	-2.42402	-0.627385	-0.790819	not assigned.unknown	protein|erythrocyte binding protein 3, putative, expressed
Os04g0585050	-2.42056	-1.10297	-0.702172	Unknown	Unknown
Os12g0573600	-2.41628	-0.590309	-0.520441	Unknown	Unknown
Os03g0823400	-2.4098	-0.338225	-0.426406	not assigned.unknown	protein|BBTI13 - Bowman-Birk type bran trypsin inhibitor precursor, expressed
Os02g0527300	-2.40519	-0.761072	-0.392734	RNA.regulation of transcription.HSF,Heat-shock transcription factor family	moderately similar to ( 213) AT5G03720 | Symbols: AT-HSFA3, HSFA3 | AT-HSFA3; DNA binding / transcription factor | chr5:971913-973683 REVERSE HSF_DNA-bind HSF HSF1 protein|HSF-type DNA-binding domain containing protein, expressed
Os02g0126300	-2.40385	-0.602589	0.235376	cell.organisation	moderately similar to ( 327) AT5G51600 | Symbols: PLE, ATMAP65-3, MAP65-3 | PLE (PLEIADE); microtubule binding | chr5:20961061-20964080 REVERSE MAP65_ASE1 protein|microtubule associated protein, putative, expressed
Os09g0414600	-2.401	-2.34852	-1.94108	RNA.regulation of transcription.zf-HD	weakly similar to ( 153) AT1G69600 | Symbols: ZFHD1, ATHB29 | ZFHD1 (ZINC FINGER HOMEODOMAIN 1); DNA binding / transcription activator/ transcription factor | chr1:26182470-26183198 FORWARDZF-HD_dimer protein|ZF-HD protein dimerisation region containing protein, expressed
Os07g0550900	-2.40015	-0.0744472	-0.680889	signalling.receptor kinases.S-locus glycoprotein like	highly similar to ( 681) AT4G21390 | Symbols: B120 | B120; ATP binding / protein kinase/ protein serine/threonine kinase/ sugar binding | chr4:11394458-11397474 REVERSEmoderately similar to ( 211) NORK_PEA Nodulation receptor kinase precursor (EC 2.7.11.1) - Pisum sativum (Garden pea) Pkinase_Tyr TyrKc PTKc S_TKc Pkinase S_TKc PTKc_Jak_rpt2 PTKc_Srm_Brk PTKc_Src_like PTKc_Trk SPS1 PTKc_Ror PTKc_E…
Os10g0527400	-2.39209	4.38011	4.53238	misc.glutathione S transferases	moderately similar to ( 221) AT1G10360 | Symbols: ATGSTU18, GST29 | ATGSTU18 (GLUTATHIONE S-TRANSFERASE TAU 18); glutathione transferase | chr1:3395738-3396806 REVERSEmoderately similar to ( 252) GSTU6_ORYSA Probable glutathione S-transferase GSTU6 (EC 2.5.1.18) (28 kDa cold-induced protein) - Oryza sativa (Rice) GST_C_Tau GST_N_Tau Gst protein|glutathione S-transferase GSTU6, putative, expressed
Os09g0408900	-2.38895	-0.687236	-0.320751	signalling.receptor kinases.S-locus glycoprotein like	moderately similar to ( 373) AT1G70740 | Symbols: | protein kinase family protein | chr1:26673847-26675687 REVERSEmoderately similar to ( 203) NORK_PEA Nodulation receptor kinase precursor (EC 2.7.11.1) - Pisum sativum (Garden pea) TyrKc Pkinase_Tyr PTKc S_TKc S_TKc Pkinase PTKc_Jak_rpt2 PTKc_Trk SPS1 PTKc_EphR PTKc_Csk_like PTKc_Ror PTKc_Fes_like PTKc_Srm_Brk PTKc_InsR_like PTKc_Frk_like PTKc_Sy…
Os10g0565150	-2.37238	0.831737	0.583835	Unknown	Unknown
Os11g0669100	-2.36713	-0.150693	-0.648591	signalling.calcium	weakly similar to ( 137) AT5G57580 | Symbols: | calmodulin-binding protein | chr5:23314994-23317683 REVERSECalmodulin_bind protein|calmodulin binding protein, putative, expressed
Os10g0497750	-2.36362	-0.357141	-0.539377	Unknown	Unknown
Os03g0726200	-2.36209	-1.68132	-2.30305	signalling.phosphinositides.inositol-1,3,4-trisphosphate 5/6-kinase	moderately similar to ( 406) AT4G08170 | Symbols: | inositol 1,3,4-trisphosphate 5/6-kinase family protein | chr4:5163707-5166094 REVERSEmoderately similar to ( 231) ITPK1_MAIZE Inositol-tetrakisphosphate 1-kinase 1 (EC 2.7.1.134) (Inositol-triphosphate 5/6-kinase 1) (EC 2.7.1.159) (Inositol 1,3,4-trisphosphate 5/6-kinase 1) (Ins(1,3,4)P(3) 5/6-kinase 1) (ZmIpk) (Low phytic acid protein 2) - Zea …
Os11g0483000	-2.3584	-1.13576	-0.166819	misc.cytochrome P450	moderately similar to ( 474) AT3G48520 | Symbols: CYP94B3 | CYP94B3; electron carrier/ heme binding / iron ion binding / monooxygenase/ oxygen binding | chr3:17975104-17976624 REVERSE p450 CypX protein|cytochrome P450, putative, expressed
Os08g0446200	-2.35528	-0.417757	-0.56856	signalling.receptor kinases.misc	highly similar to ( 836) AT1G73080 | Symbols: PEPR1 | PEPR1 (PEP1 receptor 1); ATP binding / kinase/ protein binding / protein serine/threonine kinase | chr1:27484513-27488021 FORWARDhighly similar to ( 880) RPK1_IPONI Receptor-like protein kinase precursor (EC 2.7.11.1) - Ipomoea nil (Japanese morning glory) (Pharbitis nil) S_TKc S_TKc Pkinase Pkinase_Tyr PTKc TyrKc PTKc_Jak_rpt2 SPS1 PTKc_Src_l…
Os10g0135100	-2.34997	-1.20523	-2.02928	not assigned.unknown	protein|expressed protein
Os11g0600500	-2.34842	0.829546	-0.441849	signalling.calcium	very weakly similar to (99.8) AT5G39670 | Symbols: | calcium-binding EF hand family protein | chr5:15883270-15883884 FORWARD protein|EF hand family protein, putative
Os07g0418700	-2.33765	1.21869	-0.796471	not assigned.unknown	protein|retrotransposon protein, putative, unclassified, expressed
Os01g0280500	-2.33711	2.8819	2.71059	protein.synthesis.initiation	moderately similar to ( 386) AT3G55620 | Symbols: emb1624 | emb1624 (embryo defective 1624); ribosome binding / translation initiation factor | chr3:20634581-20636312 FORWARDmoderately similar to ( 300) IF6_BETVU Eukaryotic translation initiation factor 6 (eIF-6) (Fragment) - Beta vulgaris (Sugar beet) IF6 eIF6 eIF-6 TIF6 PRK04046 protein|eukaryotic translation initiation factor 6, putative, expr…
Os05g0366600	-2.32879	2.18103	1.15243	misc.gluco-, galacto- and mannosidases	highly similar to ( 560) AT1G02850 | Symbols: BGLU11 | BGLU11 (BETA GLUCOSIDASE 11); catalytic/ cation binding / hydrolase, hydrolyzing O-glycosyl compounds | chr1:630569-633085 FORWARDmoderately similar to ( 345) MYRO_BRANA Myrosinase precursor (EC 3.2.1.147) (Sinigrinase) (Thioglucosidase) - Brassica napus (Rape) Glyco_hydro_1 BglB celA arb PRK09852 protein|Os5bglu22 - beta-glucosidase homologu…
Os04g0343050	-2.32422	-1.52146	-2.48705	Unknown	Unknown
Os11g0224900	-2.32183	-0.434966	-1.42597	stress.biotic.PR-proteins	moderately similar to ( 257) AT3G07040 | Symbols: RPM1, RPS3 | RPM1 (RESISTANCE TO P. SYRINGAE PV MACULICOLA 1); nucleotide binding / protein binding | chr3:2226244-2229024 REVERSE NB-ARC protein|disease resistance protein RPM1, putative, expressed
Os12g0207600	-2.32066	-5.79047	-6.1696	protein.synthesis.ribosomal protein.prokaryotic.chloroplast.30S subunit.S15	moderately similar to ( 464) ATCG00490 | Symbols: RBCL | large subunit of RUBISCO. Protein is tyrosine-phosphorylated and its phosphorylation state is modulated in response to ABA in Arabidopsis thaliana seeds. | chrC:54958-56397 FORWARDmoderately similar to ( 485) RBL_ORYSA Ribulose bisphosphate carboxylase large chain precursor (EC 4.1.1.39) (RuBisCO large subunit) - Oryza sativa (Rice) rbcL rb…
Os03g0301700	-2.31179	-0.375059	0.272285	protein.postranslational modification	highly similar to ( 555) AT1G09160 | Symbols: | protein phosphatase 2C-related / PP2C-related | chr1:2953199-2955059 REVERSE PP2Cc PP2Cc PP2C PTC1 protein|protein phosphotase protein, putative, expressed
Os04g0627900	-2.30528	2.60618	3.02665	not assigned.unknown	protein|expressed protein
Os01g0952800	-2.3031	-2.31111	-3.72572	RNA.regulation of transcription.bHLH,Basic Helix-Loop-Helix family	weakly similar to ( 111) AT3G56970 | Symbols: BHLH038, ORG2 | BHLH038; DNA binding / transcription factor | chr3:21084204-21085094 REVERSE protein|helix-loop-helix DNA-binding domain containing protein, expressed
Os08g0359000	-2.3	-4.54952	-4.92748	PS	moderately similar to ( 296) AT5G38660 | Symbols: APE1 | APE1 (ACCLIMATION OF PHOTOSYNTHESIS TO ENVIRONMENT) | chr5:15473285-15475497 REVERSE protein|APE1, putative, expressed
Os02g0271000	-2.29902	1.046	0.180027	protein.degradation.subtilases	highly similar to ( 555) AT4G10520 | Symbols: | subtilase family protein | chr4:6499794-6502866 FORWARDPA_subtilisin_like protein|OsSub17 - Putative Subtilisin homologue, expressed
Os02g0179600	-2.29447	3.30073	3.73029	not assigned.unknown	highly similar to ( 607) AT5G13210 | Symbols: | CONTAINS InterPro DOMAIN/s: Uncharacterized conserved protein UCP015417, vWA (InterPro:IPR011205), von Willebrand factor, type A (InterPro:IPR002035); BEST Arabidopsis thaliana protein match is: unknown protein (TAIR:AT3G24780.1); Has 250 Blast hits to 233 proteins in 28 species: Archae - 0; Bacteria - 8; Metazoa - 0; Fungi - 23; Plants - 45; Viruse…
Os02g0687600	-2.29086	-0.102666	0.840673	Unknown	Unknown
Os11g0482901	-2.28246	-0.836595	0.107634	Unknown	Unknown
Os10g0466800	-2.28079	0.416364	0.524309	not assigned.unknown	protein|expressed protein
Os07g0551100	-2.2794	-0.137555	-0.459491	Unknown	Unknown
Os12g0116700	-2.27613	-2.38734	-1.99728	RNA.regulation of transcription.WRKY domain transcription factor family	protein|WRKY64, expressed
Os01g0794800	-2.27366	-1.2977	-2.3449	Unknown	Unknown
Os01g0839100	-2.27287	-0.132961	-0.286504	RNA.regulation of transcription.C2H2 zinc finger family	very weakly similar to (89.0) AT5G59820 | Symbols: RHL41, ZAT12 | RHL41 (RESPONSIVE TO HIGH LIGHT 41); nucleic acid binding / transcription factor/ zinc ion binding | chr5:24103073-24103561 FORWARD protein|ZOS1-15 - C2H2 zinc finger protein, expressed
Os01g0638000	-2.26199	5.80742	6.0659	misc.UDP glucosyl and glucoronyl transferases	moderately similar to ( 347) AT2G15490 | Symbols: UGT73B4 | UGT73B4 (UDP-GLYCOSYLTRANSFERASE 73B4); UDP-glucosyltransferase/ UDP-glycosyltransferase/ quercetin 3-O-glucosyltransferase/ quercetin 7-O-glucosyltransferase/ transferase, transferring glycosyl groups | chr2:6761750-6763398 FORWARDweakly similar to ( 157) ZOX_PHAVU Zeatin O-xylosyltransferase (EC 2.4.2.40) (Zeatin O-beta-D-xylosyltransf…
Os01g0219300	-2.25278	-0.400016	-0.710753	not assigned.unknown	protein|expressed protein
Os08g0173600	-2.24896	-1.17167	0.0309962	not assigned.unknown	protein|expressed protein
Os06g0207700	-2.24878	-0.0981618	-0.282201	transport.cyclic nucleotide or calcium regulated channels	highly similar to ( 690) AT3G17700 | Symbols: CNBT1, CNGC20, ATCNGC20 | CNBT1 (CYCLIC NUCLEOTIDE-BINDING TRANSPORTER 1); calmodulin binding / cyclic nucleotide binding / ion channel | chr3:6049074-6052449 FORWARD protein|cyclic nucleotide-gated ion channel, putative, expressed
Os03g0195100	-2.2458	-2.02257	-2.39718	amino acid metabolism.synthesis.aromatic aa.phenylalanine and tyrosine	highly similar to ( 503) AT4G33680 | Symbols: AGD2 | AGD2 (ABERRANT GROWTH AND DEATH 2); L,L-diaminopimelate aminotransferase/ transaminase | chr4:16171847-16174630 REVERSE PRK07590 COG0436 PRK09276 PRK08068 PRK07682 Aminotran_1_2 PRK06108 PRK07681 PRK05764 PRK08361 PRK09148 PRK07212 PRK05942 ARO8 HisC PRK07366 PRK06220 PRK07683 PRK07337 PRK08175 PRK06290 PRK06375 PRK08636 PRK08362 PRK07550 PRK06…
Os07g0418600	-2.24299	1.57749	-0.398839	not assigned.unknown	protein|retrotransposon protein, putative, Ty3-gypsy subclass, expressed
Os04g0604251	-2.24057	-0.639377	-0.118054	Unknown	Unknown
Os02g0466400	-2.23974	-0.587313	-0.0583728	signalling.phosphinositides.inositol-1,3,4-trisphosphate 5/6-kinase	moderately similar to ( 228) AT5G16760 | Symbols: | inositol 1,3,4-trisphosphate 5/6-kinase | chr5:5509890-5510849 FORWARDmoderately similar to ( 269) ITPK1_MAIZE Inositol-tetrakisphosphate 1-kinase 1 (EC 2.7.1.134) (Inositol-triphosphate 5/6-kinase 1) (EC 2.7.1.159) (Inositol 1,3,4-trisphosphate 5/6-kinase 1) (Ins(1,3,4)P(3) 5/6-kinase 1) (ZmIpk) (Low phytic acid protein 2) - Zea mays (Maize)Ins…
Os08g0155900	-2.22952	3.28187	3.13258	not assigned.unknown	protein|expressed protein
Os05g0130300	-2.22466	0.495959	0.366949	not assigned.unknown	protein|expressed protein
Os06g0539250	-2.21819	-0.443206	-0.576867	Unknown	Unknown
Os02g0758000	-2.21409	2.13176	2.89464	stress.abiotic.heat	very weakly similar to (95.1) AT5G51440 | Symbols: | 23.5 kDa mitochondrial small heat shock protein (HSP23.5-M) | chr5:20891242-20892013 FORWARDweakly similar to ( 104) HS22M_PEA Heat shock 22 kDa protein, mitochondrial precursor - Pisum sativum (Garden pea) protein|heat shock 22 kDa protein, mitochondrial precursor, putative, expressed
Os04g0136802	-2.21097	-1.3968	-0.836884	Unknown	Unknown
Os09g0553300	-2.20576	-0.649278	-0.779189	nucleotide metabolism.salvage.NUDIX hydrolases	weakly similar to ( 184) AT2G42070 | Symbols: ATNUDT23, ATNUDX23 | ATNUDX23 (ARABIDOPSIS THALIANA NUDIX HYDROLASE HOMOLOG 23); FAD diphosphatase/ hydrolase | chr2:17549669-17551066 REVERSE Nudix_Hydrolase_4 protein|hydrolase, NUDIX family protein, expressed
Os08g0156000	-2.20535	3.26736	3.32219	not assigned.unknown	protein|expressed protein
Os01g0850100	-2.19804	0.142539	0.227026	misc.acid and other phosphatases	moderately similar to ( 474) AT3G54020 | Symbols: | phosphatidic acid phosphatase-related / PAP2-related | chr3:20006098-20008020 FORWARD protein|phosphatidic acid phosphatase-related, putative, expressed
Os03g0336700	-2.1969	0.299699	-0.191934	not assigned.unknown	moderately similar to ( 384) AT3G51620 | Symbols: | unknown protein | chr3:19143859-19147944 FORWARD protein|nucleotidyltransferase, putative, expressed
Os09g0559600	-2.19533	-0.815737	-0.37743	redox.thioredoxin	protein|thioredoxin, putative, expressed
Os02g0539200	-2.19441	-1.26748	-2.28222	RNA.regulation of transcription.PHOR1	moderately similar to ( 241) AT3G52450 | Symbols: PUB22 | PUB22 (PLANT U-BOX 22); ubiquitin-protein ligase | chr3:19440943-19442250 REVERSEvery weakly similar to (81.3) SPL11_ORYSA Spotted leaf protein 11 (Spotted leaf11) (Cell death-related protein SPL11) - Oryza sativa (Rice)Ubox U-box protein|U-box domain-containing protein, putative, expressed
Os07g0624600	-2.1903	-1.00716	-0.194011	minor CHO metabolism.trehalose.TPP	moderately similar to ( 382) AT5G65140 | Symbols: | trehalose-6-phosphate phosphatase, putative | chr5:26020411-26022077 REVERSE Trehalose_PPase OtsB PRK10187 protein|uncharacterized glycosyl hydrolase Rv2006/MT2062, putative, expressed
Os08g0254200	-2.18692	-0.770256	-0.59236	not assigned.unknown	protein|expressed protein
Os08g0168400	-2.17961	-0.705747	-2.38682	secondary metabolism.isoprenoids.terpenoids	moderately similar to ( 215) AT3G14490 | Symbols: | terpene synthase/cyclase family protein | chr3:4863631-4865949 REVERSEmoderately similar to ( 281) DCS1_GOSHI (+)-delta-cadinene synthase (EC 4.2.3.13) (D-cadinene synthase) - Gossypium hirsutum (Upland cotton)Terpene_cyclase_plant_C1 Terpene_cyclase_C1 Terpene_synth_C Terpene_synth protein|terpene synthase, putative, expressed
Os04g0592600	-2.17907	-0.40614	-0.166369	not assigned.unknown	moderately similar to ( 290) AT4G17790 | Symbols: | INVOLVED IN: biological_process unknown; EXPRESSED IN: 23 plant structures; EXPRESSED DURING: 15 growth stages; CONTAINS InterPro DOMAIN/s: SNARE associated Golgi protein (InterPro:IPR015414); BEST Arabidopsis thaliana protein match is: unknown protein (TAIR:AT1G71940.1); Has 2258 Blast hits to 2258 proteins in 517 species: Archae - 4; Bacteria …
Os04g0372700	-2.17399	-0.862911	-0.829675	misc.oxidases - copper, flavone etc.	moderately similar to ( 352) AT4G13010 | Symbols: | oxidoreductase, zinc-binding dehydrogenase family protein | chr4:7600682-7602567 FORWARDmoderately similar to ( 334) QORH_SPIOL Chloroplastic quinone-oxidoreductase homolog (EC 1.-.-.-) (ceQORH) - Spinacia oleracea (Spinach) Qor AdhP COG2130 protein|dehydrogenase, putative, expressed
Os02g0731900	-2.16818	-1.88053	-1.8993	lipid metabolism.FA synthesis and FA elongation.beta ketoacyl CoA synthase	highly similar to ( 600) AT1G68530 | Symbols: CUT1, POP1, CER6, G2, KCS6 | KCS6 (3-KETOACYL-COA SYNTHASE 6); catalytic/ transferase, transferring acyl groups other than amino-acyl groups | chr1:25713600-25714733 REVERSEFAE1_CUT1_RppA CHS_like BcsA FabH protein|3-ketoacyl-CoA synthase, putative, expressed
Os04g0660500	-2.16633	-1.1345	-0.630539	protein.postranslational modification	nearly identical (1633) AT3G13530 | Symbols: MAPKKK7, MAP3KE1 | MAPKKK7; ATP binding / binding / kinase/ protein kinase/ protein serine/threonine kinase/ protein tyrosine kinase | chr3:4411934-4419320 REVERSEweakly similar to ( 130) M2K1_ORYSA Mitogen-activated protein kinase kinase 1 (EC 2.7.12.2) (MAP kinase kinase 1) (MAPKK1) (OsMEK1) - Oryza sativa (Rice) S_TKc S_TKc Pkinase Pkinase_Tyr TyrKc…
Os07g0631200	-2.16562	2.36657	3.25273	not assigned.unknown	protein|zinc finger, C3HC4 type domain containing protein, expressed
Os02g0790500	-2.1634	-0.0672472	-0.7427	minor CHO metabolism.trehalose.potential TPS/TPP	highly similar to ( 887) AT2G18700 | Symbols: ATTPS11, TPS11, ATTPSB | ATTPS11; transferase, transferring glycosyl groups | chr2:8109043-8111799 FORWARD Glyco_transf_20 OtsA PRK10117 Trehalose_PPase OtsB protein|trehalose-6-phosphate synthase, putative, expressed
Os08g0465800	-2.16055	-1.34818	-1.45355	amino acid metabolism.synthesis.central amino acid metabolism.GABA.Glutamate decarboxylase	highly similar to ( 590) AT5G17330 | Symbols: GAD, GAD1 | GAD; calmodulin binding / glutamate decarboxylase | chr5:5711141-5714839 FORWARDhighly similar to ( 583) DCE_PETHY Glutamate decarboxylase (EC 4.1.1.15) (GAD) - Petunia hybrida (Petunia) Pyridoxal_deC GadB protein|decarboxylase, putative, expressed
Os03g0728900	-2.15434	-1.6322	-1.60198	RNA.regulation of transcription.bHLH,Basic Helix-Loop-Helix family	weakly similar to ( 166) AT1G10120 | Symbols: | DNA binding / transcription factor | chr1:3304228-3305984 REVERSE protein|basic helix-loop-helix protein, putative, expressed
Os03g0654400	-2.15261	-0.569943	-0.281451	transport.amino acids	highly similar to ( 732) AT1G58030 | Symbols: CAT2 | CAT2 (CATIONIC AMINO ACID TRANSPORTER 2); amino acid transmembrane transporter | chr1:21464185-21468141 REVERSE PotE AA_permease AnsP LysP PRK11357 PRK10836 PRK11387 PRK10238 PRK10580 PRK10249 protein|amino acid permease, putative, expressed
Os01g0825800	-2.14048	0.219292	-0.0979919	transport.amino acids	moderately similar to ( 315) AT3G56200 | Symbols: | amino acid transporter family protein | chr3:20850087-20851779 FORWARD Aa_trans SdaC protein|transmembrane amino acid transporter protein, putative, expressed
Os10g0536400	-2.13452	-0.935537	-0.517116	hormone metabolism.ethylene.synthesis-degradation	moderately similar to ( 387) AT5G24530 | Symbols: DMR6 | DMR6 (DOWNY MILDEW RESISTANT 6); oxidoreductase/ oxidoreductase, acting on paired donors, with incorporation or reduction of molecular oxygen, 2-oxoglutarate as one donor, and incorporation of one atom each of oxygen into both donors | chr5:8378964-8383154 FORWARDweakly similar to ( 174) FL3H_MALDO Naringenin,2-oxoglutarate 3-dioxygenase (E…
Os03g0126800	-2.1323	0.212987	-0.530294	protein.postranslational modification	highly similar to ( 681) AT1G01140 | Symbols: CIPK9, PKS6 | CIPK9 (CBL-INTERACTING PROTEIN KINASE 9); ATP binding / kinase/ protein kinase/ protein serine/threonine kinase | chr1:64398-67512 REVERSEhighly similar to ( 597) CIPK1_ORYSA CIPK-like protein 1 (EC 2.7.11.1) (OsCK1) - Oryza sativa (Rice) S_TKc S_TKc Pkinase SPS1 Pkinase_Tyr TyrKc PTKc PTKc_Csk_like PTKc_Jak_rpt2 PTKc_Srm_Brk PTKc_Jak2_J…
Os07g0120800	-2.12601	-0.466266	-0.645135	not assigned.unknown	DUF1719 protein|expressed protein
Os09g0455300	-2.12367	-1.37453	-1.72626	RNA.regulation of transcription.bHLH,Basic Helix-Loop-Helix family	weakly similar to ( 120) AT5G67060 | Symbols: HEC1 | HEC1 (HECATE 1); transcription factor | chr5:26766276-26767001 FORWARD protein|bHelix-loop-helix transcription factor, putative, expressed
Os02g0473200	-2.11632	0.339161	-0.0678479	protein.degradation.aspartate protease	moderately similar to ( 444) AT1G05840 | Symbols: | aspartyl protease family protein | chr1:1762843-1766150 REVERSEvery weakly similar to (97.8) ASP1_ORYSA Aspartic proteinase Asp1 precursor (EC 3.4.23.-) (OsAsp1) (OSAP1) (Nucellin-like protein) - Oryza sativa (Rice) protein|aspartic proteinase-like protein 2 precursor, putative, expressed
Os02g0586900	-2.11631	-0.874849	-2.34784	not assigned.unknown	protein|glycine-rich cell wall structural protein precursor, putative, expressed
Os01g0623550	-2.11273	0.422829	-0.160496	Unknown	Unknown
Os03g0847851	-2.10822	-1.0903	-0.733887	not assigned.unknown	protein|expressed protein
Os01g0795000	-2.10447	-1.05389	-2.04149	protein.degradation.subtilases	highly similar to ( 555) AT4G10540 | Symbols: | subtilase family protein | chr4:6512515-6515743 REVERSEPA_subtilisin_like protein|OsSub6 - Putative Subtilisin homologue, expressed
Os07g0129300	-2.09625	0.651456	0.626997	stress.biotic	weakly similar to ( 148) AT3G19690 | Symbols: | pathogenesis-related protein, putative | chr3:6842365-6842850 REVERSEweakly similar to ( 162) PRMS_MAIZE Pathogenesis-related protein PRMS precursor - Zea mays (Maize) SCP SCP SCP protein|SCP-like extracellular protein, expressed
Os03g0230300	-2.08381	1.35662	0.990775	stress.abiotic.drought/salt	weakly similar to ( 144) AT1G23550 | Symbols: SRO2 | SRO2 (SIMILAR TO RCD ONE 2); NAD+ ADP-ribosyltransferase | chr1:8350912-8352232 FORWARD protein|ATP8, putative, expressed
Os04g0373400	-2.08353	1.46395	1.25633	transport.misc	moderately similar to ( 458) AT5G52450 | Symbols: | MATE efflux protein-related | chr5:21289042-21291749 REVERSE NorM PRK01766 PRK00187 MatE protein|MATE efflux family protein, putative, expressed
Os07g0604700	-2.08127	1.24911	1.26019	development.unspecified	weakly similar to ( 117) AT3G29970 | Symbols: | germination protein-related | chr3:11745299-11746481 FORWARDB12D protein|B12D protein, putative, expressed
Os07g0533300	-2.07935	-2.74116	-2.58418	protein.degradation.aspartate protease	moderately similar to ( 208) AT2G03200 | Symbols: | aspartyl protease family protein | chr2:966506-967891 REVERSE Asp protein|aspartic proteinase nepenthesin precursor, putative, expressed
Os07g0581700	-2.07647	-0.898963	-1.32513	RNA.regulation of transcription.HB,Homeobox transcription factor family	weakly similar to ( 110) AT4G36740 | Symbols: HB-5, ATHB40 | ATHB40 (ARABIDOPSIS THALIANA HOMEOBOX PROTEIN 40); DNA binding / transcription factor | chr4:17314649-17316314 REVERSE protein|homeobox domain containing protein, expressed
Os04g0372775	-2.07153	-0.671662	-0.0521906	Unknown	Unknown
Os11g0570000	-2.06614	-0.830025	-1.23586	signalling.receptor kinases.leucine rich repeat XI	moderately similar to ( 321) AT3G47570 | Symbols: | leucine-rich repeat transmembrane protein kinase, putative | chr3:17527611-17530748 FORWARDmoderately similar to ( 213) RPK1_IPONI Receptor-like protein kinase precursor (EC 2.7.11.1) - Ipomoea nil (Japanese morning glory) (Pharbitis nil) protein|receptor-like protein kinase 2 precursor, putative, expressed
Os03g0161800	-2.06423	0.454133	-0.597985	metal handling.regulation	moderately similar to ( 322) AT4G14710 | Symbols: ATARD2 | acireductone dioxygenase [iron(II)-requiring]/ metal ion binding | chr4:8424943-8426360 REVERSEmoderately similar to ( 397) ARD2_ORYSA 1,2-dihydroxy-3-keto-5-methylthiopentene dioxygenase 2 (EC 1.13.-.-) (Aci-reductone dioxygenase 2) (Submergence-induced protein 2A) - Oryza sativa (Rice) ARD COG1791 protein|1,2-dihydroxy-3-keto-5-methylth…
Os04g0671200	-2.06089	0.466223	0.103778	misc.oxidases - copper, flavone etc.	highly similar to ( 600) AT2G43020 | Symbols: ATPAO2 | ATPAO2 (Polyamine oxidase 2); amine oxidase/ electron carrier/ oxidoreductase | chr2:17891945-17894440 FORWARDweakly similar to ( 141) PAO_MAIZE Polyamine oxidase precursor (EC 1.5.3.11) - Zea mays (Maize) Amino_oxidase COG1231 HemY PRK11883 COG1233 protein|amine oxidase, flavin-containing, domain containing protein, expressed
Os12g0423142	-2.057	-1.32433	-1.59008	Unknown	Unknown
Os10g0537800	-2.05003	-1.86848	-2.12994	protein.degradation.aspartate protease	weakly similar to ( 164) AT2G03200 | Symbols: | aspartyl protease family protein | chr2:966506-967891 REVERSE protein|aspartic proteinase nepenthesin, putative, expressed
Os06g0203600	-2.04831	-0.390094	-0.0339385	secondary metabolism.flavonoids.chalcones	moderately similar to ( 282) AT2G26310 | Symbols: | chalcone isomerase | chr2:11201770-11203919 FORWARD protein|expressed protein
Os07g0559700	-2.04787	0.364834	-0.077728	transport.sugars	highly similar to ( 625) AT1G11260 | Symbols: STP1, ATSTP1 | STP1 (SUGAR TRANSPORTER 1); carbohydrate transmembrane transporter/ sugar:hydrogen symporter | chr1:3777460-3780133 FORWARDhighly similar to ( 636) STC_RICCO Sugar carrier protein C - Ricinus communis (Castor bean) Sugar_tr xylE protein|transporter family protein, putative, expressed
Os03g0379300	-2.04549	-0.480769	-1.2429	RNA.regulation of transcription.bHLH,Basic Helix-Loop-Helix family	very weakly similar to (91.3) AT3G47640 | Symbols: | basic helix-loop-helix (bHLH) family protein | chr3:17568035-17569101 FORWARD protein|helix-loop-helix DNA-binding domain containing protein, expressed
Os06g0218900	-2.04346	-1.52871	-1.8964	not assigned.unknown	highly similar to ( 764) AT5G65290 | Symbols: | LMBR1 integral membrane family protein | chr5:26089814-26093617 FORWARD protein|LMBR1 integral membrane protein, putative, expressed
Os03g0180900	-2.03977	0.26106	0.140578	RNA.regulation of transcription.C2C2(Zn) CO-like, Constans-like zinc finger family	protein|ZIM domain containing protein, putative, expressed
Os09g0472100	-2.03403	-0.0590954	-0.348105	transport.ABC transporters and multidrug resistance systems	highly similar to ( 608) AT1G17840 | Symbols: WBC11, ABCG11, DSO, COF1, ATWBC11 | WBC11 (WHITE-BROWN COMPLEX HOMOLOG PROTEIN 11); ATPase, coupled to transmembrane movement of substances / fatty acid transporter | chr1:6142870-6145894 FORWARDweakly similar to ( 184) PDR3_TOBAC Pleiotropic drug resistance protein 3 (NtPDR3) - Nicotiana tabacum (Common tobacco) ABCG_EPDR ABCG_White CcmA ABC_PDR_doma…
Os02g0313700	-2.03389	0.70587	0.374808	signalling.calcium	highly similar to ( 615) AT3G14590 | Symbols: NTMC2TYPE6.2, NTMC2T6.2 | NTMC2T6.2; CONTAINS InterPro DOMAIN/s: C2 membrane targeting protein (InterPro:IPR018029), C2 calcium/lipid-binding region, CaLB (InterPro:IPR008973), C2 calcium-dependent membrane targeting (InterPro:IPR000008); BEST Arabidopsis thaliana protein match is: NTMC2T6.1 (TAIR:AT1G53590.1); Has 3086 Blast hits to 2715 proteins in …
Os04g0301700	-2.03168	1.39525	0.838674	misc.UDP glucosyl and glucoronyl transferases	moderately similar to ( 316) AT1G71070 | Symbols: | glycosyltransferase family 14 protein / core-2/I-branching enzyme family protein | chr1:26807440-26809152 REVERSE Branch protein|xylosyltransferase, putative, expressed
Os03g0431200	-2.03116	-0.0828019	0.12542	misc.GCN5-related N-acetyltransferase	highly similar to ( 665) AT4G37670 | Symbols: | GCN5-related N-acetyltransferase (GNAT) family protein / amino acid kinase family protein | chr4:17696472-17698836 REVERSE AAK_NAGS-ABP PRK05279 ArgB ArgA AAK_NAGK-C PRK00942 AAK_NAGK-like PRK07757 protein|GCN5-related N-acetyltransferase, putative, expressed
Os06g0604200	-2.02888	-1.57179	-0.442317	lipid metabolism.lipid degradation.lysophospholipases.phospholipase D	nearly identical (1045) AT3G15730 | Symbols: PLDALPHA1, PLD | PLDALPHA1 (PHOSPHOLIPASE D ALPHA 1); phospholipase D | chr3:5330835-5333474 FORWARDnearly identical (1246) PLDA2_ORYSA Phospholipase D alpha 2 (EC 3.1.4.4) (PLD alpha 2) (Choline phosphatase 2) (Phosphatidylcholine-hydrolyzing phospholipase D 2) - Oryza sativa (Rice) C2_2 protein|phospholipase D, putative, expressed
Os07g0559100	-2.02818	-0.217463	0.12814	not assigned.unknown	protein|expressed protein
Os01g0892500	-2.02477	0.0673879	0.0756829	cell wall.pectin*esterases.acetyl esterase	moderately similar to ( 379) AT3G09410 | Symbols: | pectinacetylesterase family protein | chr3:2898243-2900984 REVERSE PAE protein|pectinacetylesterase domain containing protein, expressed
Os03g0290300	-2.02335	-0.80914	-1.1022	lipid metabolism.FA desaturation.omega 3 desaturase	highly similar to ( 534) AT3G11170 | Symbols: FAD7, FADD | FAD7 (FATTY ACID DESATURASE 7); omega-3 fatty acid desaturase | chr3:3499959-3502126 FORWARDhighly similar to ( 550) FAD3C_RICCO Omega-3 fatty acid desaturase, chloroplast precursor (EC 1.14.19.-) - Ricinus communis (Castor bean)Delta12-FADS-like FA_desaturase DesA protein|omega-3 fatty acid desaturase, chloroplast precursor, putative, ex…
Os03g0718800	-2.0218	-1.78198	-1.29756	not assigned.unknown	HPS_like protein|LTPL118 - Protease inhibitor/seed storage/LTP family protein precursor, expressed
Os01g0194300	-2.01608	-0.0106436	-0.864261	cell.organisation	moderately similar to ( 428) AT1G64280 | Symbols: NPR1, SAI1, NIM1, ATNPR1 | NPR1 (NONEXPRESSER OF PR GENES 1); protein binding / transcription activator | chr1:23853329-23855407 REVERSE protein|BTBA1 - Bric-a-Brac,Tramtrack, Broad Complex BTB domain with Ankyrin repeat region, expressed
Os01g0816100	-2.0159	0.612655	0.749836	development.unspecified	moderately similar to ( 254) AT1G77450 | Symbols: anac032 | anac032 (Arabidopsis NAC domain containing protein 32); transcription factor | chr1:29100029-29100981 FORWARDhighly similar to ( 594) NAC68_ORYSA NAC domain-containing protein 68 (ONAC068) - Oryza sativa (Rice)NAM protein|NAC domain transcription factor, putative, expressed
Os01g0791033	-2.0152	-6.42724	-7.38341	Unknown	Unknown
Os09g0533600	-2.01019	-0.439588	-0.231902	protein.postranslational modification.kinase.receptor like cytoplasmatic kinase VII	moderately similar to ( 393) AT5G47070 | Symbols: | protein kinase, putative | chr5:19118683-19120528 REVERSEmoderately similar to ( 204) PSKR_DAUCA Phytosulfokine receptor precursor (EC 2.7.11.1) (Phytosulfokine LRR receptor kinase) - Daucus carota (Carrot) Pkinase_Tyr TyrKc Pkinase PTKc S_TKc S_TKc PTKc_Jak_rpt2 PTKc_Syk_like PTKc_Csk_like PTKc_Tyk2_rpt2 PTKc_DDR PTKc_EphR SPS1 PTKc_EGFR_like P…
Os04g0419900	-2.0054	-1.43939	-1.17048	signalling.receptor kinases.S-locus glycoprotein like	highly similar to ( 587) AT2G19130 | Symbols: | S-locus lectin protein kinase family protein | chr2:8293789-8296275 FORWARDmoderately similar to ( 241) KPRO_MAIZE Putative receptor protein kinase ZmPK1 precursor (EC 2.7.11.1) - Zea mays (Maize) Pkinase S_TKc TyrKc Pkinase_Tyr S_TKc PTKc S_locus_glycop PTKc_Csk_like PTKc_Src_like PTKc_Frk_like SPS1 PTKc_EphR PTKc_Srm_Brk PTKc_Itk PTKc_Jak_rpt2 PTK…
Os02g0787966	-2.0024	-0.291239	-0.155975	Unknown	Unknown
Os09g0330000	2.00007	-2.00074	-1.7719	not assigned.unknown	protein|expressed protein
Os06g0514800	2.00382	-0.220334	1.66762	stress.biotic	weakly similar to ( 103) THN7_HORVU Thionin BTH7 precursor [Contains: Thionin BTH7; Acidic protein] - Hordeum vulgare (Barley) protein|THION9 - Plant thionin family protein precursor, expressed
Os08g0158200	2.01114	3.20135	3.45206	misc.nitrilases, *nitrile lyases, berberine bridge enzymes, reticuline oxidases, troponine reductases	moderately similar to ( 365) AT5G44440 | Symbols: | FAD-binding domain-containing protein | chr5:17910694-17912295 REVERSEGlcD FAD_binding_4 protein|berberine and berberine like domain containing protein, expressed
Os02g0574000	2.01176	0.0506942	-0.0667701	transport.sugars	moderately similar to ( 385) AT1G34580 | Symbols: | monosaccharide transporter, putative | chr1:12660631-12663553 FORWARDmoderately similar to ( 358) STC_RICCO Sugar carrier protein C - Ricinus communis (Castor bean) Sugar_tr xylE protein|transporter family protein, putative, expressed
Os11g0305400	2.01229	-5.56674	-4.52998	misc.O-methyl transferases	weakly similar to ( 126) AT4G35160 | Symbols: | O-methyltransferase family 2 protein | chr4:16730989-16732808 REVERSEmoderately similar to ( 225) ZRP4_MAIZE O-methyltransferase ZRP4 (EC 2.1.1.-) (OMT) - Zea mays (Maize) Methyltransf_2 protein|O-methyltransferase, putative, expressed
Os10g0109300	2.01318	0.928299	0.939336	misc.peroxidases	moderately similar to ( 307) AT5G06720 | Symbols: | peroxidase, putative | chr5:2077567-2078857 REVERSEmoderately similar to ( 268) PERX_TOBAC Lignin-forming anionic peroxidase precursor (EC 1.11.1.7) (TOPA) - Nicotiana tabacum (Common tobacco)secretory_peroxidase plant_peroxidase peroxidase protein|peroxidase precursor, putative, expressed
Os11g0145200	2.01484	2.72129	2.39815	misc.UDP glucosyl and glucoronyl transferases	moderately similar to ( 261) AT4G15550 | Symbols: IAGLU | IAGLU (INDOLE-3-ACETATE BETA-D-GLUCOSYLTRANSFERASE); UDP-glycosyltransferase/ transferase, transferring glycosyl groups | chr4:8877877-8879301 REVERSEweakly similar to ( 187) IAAG_MAIZE Indole-3-acetate beta-glucosyltransferase (EC 2.4.1.121) (IAA-Glu synthetase) ((Uridine 5'-diphosphate-glucose:indol-3-ylacetyl)-beta-D-glucosyl transferas…
Os06g0687600	2.01616	0.146378	0.778616	not assigned.unknown	moderately similar to ( 233) AT5G67210 | Symbols: | unknown protein | chr5:26819019-26819972 FORWARDDUF579 protein|plant-specific domain TIGR01627 family protein, expressed
Os06g0692600	2.01776	-3.55122	-2.61386	signalling.receptor kinases.leucine rich repeat XI	highly similar to ( 803) AT1G72300 | Symbols: | leucine-rich repeat transmembrane protein kinase, putative | chr1:27217679-27220966 REVERSEhighly similar to ( 673) PSKR_DAUCA Phytosulfokine receptor precursor (EC 2.7.11.1) (Phytosulfokine LRR receptor kinase) - Daucus carota (Carrot) S_TKc Pkinase Pkinase_Tyr S_TKc PTKc TyrKc PTKc_Srm_Brk PTKc_Jak_rpt2 SPS1 PTKc_Src_like PTKc_Frk_like PTKc_Trk PT…
Os06g0705901	2.02819	0.446132	0.893285	Unknown	Unknown
Os07g0684000	2.03001	1.82351	3.31439	not assigned.unknown	moderately similar to ( 208) AT2G39050 | Symbols: | hydroxyproline-rich glycoprotein family protein | chr2:16303427-16305336 FORWARD protein|stress responsive protein, putative, expressed
Os09g0491100	2.03131	-3.97523	-2.18949	misc.gluco-, galacto- and mannosidases	moderately similar to ( 418) AT2G44480 | Symbols: BGLU17 | BGLU17 (BETA GLUCOSIDASE 17); catalytic/ cation binding / hydrolase, hydrolyzing O-glycosyl compounds | chr2:18360476-18363001 FORWARDmoderately similar to ( 332) BGLC_MAIZE Beta-glucosidase, chloroplast precursor (EC 3.2.1.21) (Gentiobiase) (Cellobiase) (Beta-D-glucoside glucohydrolase) - Zea mays (Maize) Glyco_hydro_1 BglB celA PRK09852…
Os12g0108550	2.03273	2.63262	2.28659	Unknown	Unknown
Os12g0576100	2.03563	1.47725	1.94304	not assigned.unknown	protein|expressed protein
Os08g0469600	2.04355	-0.00437626	-0.311756	not assigned.unknown	protein|expressed protein
Os01g0601200	2.04898	2.23777	2.7522	protein.postranslational modification.kinase.receptor like cytoplasmatic kinase VII	moderately similar to ( 337) AT2G42960 | Symbols: | protein kinase family protein | chr2:17868597-17870630 REVERSEweakly similar to ( 182) NORK_MEDTR Nodulation receptor kinase precursor (EC 2.7.11.1) (Does not make infections protein 2) (Symbiosis receptor-like kinase) (MtSYMRK) - Medicago truncatula (Barrel medic) Pkinase S_TKc S_TKc TyrKc PTKc Pkinase_Tyr SPS1 PTKc_Csk_like PTKc_EphR PTKc_Jak_…
Os06g0329900	2.05078	1.2454	0.0227699	hormone metabolism.salicylic acid.synthesis-degradation	weakly similar to ( 186) AT5G04370 | Symbols: NAMT1 | NAMT1; S-adenosylmethionine-dependent methyltransferase | chr5:1231856-1233888 FORWARDweakly similar to ( 166) BAMT_ANTMA Benzoate carboxyl methyltransferase (EC 2.1.1.-) (S-adenosyl-L-methionine:benzoic acid carboxyl methyltransferase) - Antirrhinum majus (Garden snapdragon)Methyltransf_7 protein|SAM dependent carboxyl methyltransferase, puta…
Os02g0193200	2.07295	2.8928	2.66407	not assigned.unknown	protein|expressed protein
Os04g0552200	2.07861	0.479005	-0.524226	cell wall.modification	moderately similar to ( 254) AT1G65680 | Symbols: ATEXPB2, EXPB2, ATHEXP BETA 1.4 | ATEXPB2 (ARABIDOPSIS THALIANA EXPANSIN B2) | chr1:24427266-24428399 FORWARDhighly similar to ( 501) EXPB5_ORYSA Expansin-B5 precursor (OsEXPB5) (Beta-expansin-5) (OsaEXPb1.19) - Oryza sativa (Rice)Pollen_allerg_1 protein|expansin precursor, putative, expressed
Os08g0465700	2.08366	-1.17767	-1.31543	misc.cytochrome P450	moderately similar to ( 325) AT2G45570 | Symbols: CYP76C2 | CYP76C2; electron carrier/ heme binding / iron ion binding / monooxygenase/ oxygen binding | chr2:18779935-18781922 REVERSEmoderately similar to ( 254) C76A1_SOLME Cytochrome P450 76A1 (EC 1.14.-.-) (CYPLXXVIA1) (P-450EG8) (Fragment) - Solanum melongena (Eggplant) (Aubergine) p450 CypX protein|cytochrome P450, putative, expressed
Os03g0609500	2.08503	-0.979993	-0.86132	RNA.regulation of transcription.AS2,Lateral Organ Boundaries Gene Family	weakly similar to ( 174) AT5G67420 | Symbols: LBD37 | LBD37 (LOB DOMAIN-CONTAINING PROTEIN 37) | chr5:26904576-26905415 REVERSEDUF260 protein|DUF260 domain containing protein, putative, expressed
Os11g0126800	2.092	-0.570524	-0.299497	nucleotide metabolism.degradation	moderately similar to ( 379) AT5G18280 | Symbols: ATAPY2, APY2 | ATAPY2 (ARABIDOPSIS THALIANA APYRASE 2); ATPase/ nucleotide diphosphatase | chr5:6050799-6054875 REVERSEmoderately similar to ( 399) NTPA_PEA Nucleoside-triphosphatase (EC 3.6.1.15) (Nucleoside triphosphate phosphohydrolase) (NTPase) (Apyrase) - Pisum sativum (Garden pea) GDA1_CD39 COG5371 protein|nucleoside-triphosphatase, putative…
Os03g0219100	2.09324	0.389994	1.38587	transport.misc	moderately similar to ( 316) AT3G22410 | Symbols: | FUNCTIONS IN: molecular_function unknown; INVOLVED IN: biological_process unknown; LOCATED IN: cellular_component unknown; CONTAINS InterPro DOMAIN/s: Cellular retinaldehyde-binding/triple function, C-terminal (InterPro:IPR001251), Phosphatidylinositol transfer protein-like, N-terminal (InterPro:IPR011074); BEST Arabidopsis thaliana protein matc…
Os05g0198400	2.09325	1.26231	1.26328	transport.metal	moderately similar to ( 289) AT1G10970 | Symbols: ZIP4, ATZIP4 | ZIP4 (ZINC TRANSPORTER 4 PRECURSOR); cation transmembrane transporter/ copper ion transmembrane transporter | chr1:3665201-3666933 REVERSE Zip protein|metal cation transporter, putative, expressed
Os05g0375400	2.10227	1.4932	0.405306	misc.beta 1,3 glucan hydrolases.glucan endo-1,3-beta-glucosidase	moderately similar to ( 264) AT4G16260 | Symbols: | catalytic/ cation binding / hydrolase, hydrolyzing O-glycosyl compounds | chr4:9200180-9201441 REVERSEmoderately similar to ( 435) GUB2_HORVU Lichenase-2 precursor (EC 3.2.1.73) (Lichenase II) (Endo-beta-1,3-1,4 glucanase II) ((1->3,1->4)-beta-glucanase isoenzyme EII) (Fragment) - Hordeum vulgare (Barley)Glyco_hydro_17 protein|glycosyl hydrolase…
Os10g0469900	2.10305	-0.606201	0.45785	transport.peptides and oligopeptides	highly similar to ( 606) AT5G46050 | Symbols: ATPTR3, PTR3 | PTR3 (PEPTIDE TRANSPORTER 3); dipeptide transporter/ transporter/ tripeptide transporter | chr5:18675062-18679071 REVERSE PTR2 PTR2 protein|POT domain containing peptide transporter, putative, expressed
Os02g0582900	2.10662	-3.68038	-3.31309	not assigned.unknown	protein|expressed protein
Os06g0140900	2.11434	1.68666	1.38842	not assigned.unknown	protein|expressed protein
Os01g0651932	2.12471	0.844011	1.95531	Unknown	Unknown
Os07g0638500	2.14641	2.63564	2.82064	stress.biotic.PR-proteins	weakly similar to ( 150) AT1G64160 | Symbols: | disease resistance-responsive family protein / dirigent family protein | chr1:23814063-23814611 FORWARDweakly similar to ( 124) DR206_PEA Disease resistance response protein 206 - Pisum sativum (Garden pea)Dirigent protein|dirigent, putative, expressed
Os06g0234600	2.14768	0.65322	1.49891	development.unspecified	moderately similar to ( 293) AT3G28150 | Symbols: | unknown protein | chr3:10471960-10473735 REVERSEDUF231 protein| proteins of unknown function domain containing protein, expressed
Os03g0766800	2.14785	0.0216064	0.00373318	not assigned.unknown	protein|expressed protein
Os02g0148000	2.15164	-3.55828	-5.26208	RNA.regulation of transcription.C2C2(Zn) CO-like, Constans-like zinc finger family	weakly similar to ( 115) AT5G57180 | Symbols: CIA2 | CIA2 (CHLOROPLAST IMPORT APPARATUS 2); transcription regulator | chr5:23168393-23169523 FORWARD protein|CCT motif family protein, expressed
Os08g0416800	2.154	0.0341262	0.254592	not assigned.unknown	protein|expressed protein
Os05g0472850	2.16777	-0.416045	0.316032	Unknown	Unknown
Os10g0167200	2.16871	3.94549	3.90508	Unknown	Unknown
Os06g0641866	2.17982	-1.39921	-1.14172	Unknown	Unknown
Os06g0316300	2.1841	1.49058	0.425143	not assigned.unknown	protein|glycine-rich cell wall structural protein precursor, putative, expressed
Os03g0220200	2.18727	2.35449	2.94453	Unknown	Unknown
Os07g0448300	2.19661	0.287812	1.25289	Unknown	Unknown
Os08g0468100	2.19866	-1.80584	-0.798605	N-metabolism.nitrate metabolism.NR	nearly identical (1275) AT1G77760 | Symbols: NIA1, GNR1, NR1 | NIA1 (NITRATE REDUCTASE 1); nitrate reductase | chr1:29236005-29239367 REVERSEnearly identical (1834) NIA1_ORYSA Nitrate reductase [NADH] 1 (EC 1.7.1.1) (NR1) - Oryza sativa (Rice) eukary_NR_Moco eukary_SO_Moco SO_family_Moco_dimer Mo-co_dimer SO_family_Moco Oxidored_molyb bact_SoxC_Moco FAD_binding_6 NAD_binding_1 bact_SorA_Moco UbiB…
Os01g0804900	2.20699	0.567227	0.513474	misc.cytochrome P450	moderately similar to ( 460) AT3G56630 | Symbols: CYP94D2 | CYP94D2; electron carrier/ heme binding / iron ion binding / monooxygenase/ oxygen binding | chr3:20978953-20980512 FORWARDvery weakly similar to (85.5) C97B2_SOYBN Cytochrome P450 97B2 (EC 1.14.-.-) - Glycine max (Soybean) p450 CypX protein|cytochrome P450, putative, expressed
Os03g0102700	2.2079	1.35396	1.96719	cell wall.modification	weakly similar to ( 117) AT1G65680 | Symbols: ATEXPB2, EXPB2, ATHEXP BETA 1.4 | ATEXPB2 (ARABIDOPSIS THALIANA EXPANSIN B2) | chr1:24427266-24428399 FORWARDmoderately similar to ( 285) EXPB7_ORYSA Expansin-B7 precursor (OsEXPB7) (Beta-expansin-7) (OsaEXPb1.12) - Oryza sativa (Rice) protein|expansin precursor, putative, expressed
Os06g0254300	2.21059	1.41293	1.41587	development.unspecified	weakly similar to ( 177) AT1G70670 | Symbols: | caleosin-related family protein | chr1:26644830-26645970 FORWARDCaleosin protein|caleosin related protein, putative, expressed
Os02g0212400	2.21748	3.14612	2.78007	not assigned.unknown	protein|expressed protein
Os04g0635700	2.22353	-1.00839	-1.54192	not assigned.unknown	weakly similar to ( 139) AT4G21445 | Symbols: | unknown protein | chr4:11424781-11425590 FORWARD protein|expressed protein
Os09g0470500	2.23621	-0.235724	0.168178	RNA.regulation of transcription.HB,Homeobox transcription factor family	weakly similar to ( 127) AT2G22430 | Symbols: ATHB6 | ATHB6; DNA binding / protein binding / sequence-specific DNA binding / transcription activator/ transcription factor | chr2:9526470-9527612 REVERSE protein|homeobox associated leucine zipper, putative, expressed
Os01g0279000	2.2624	1.48841	1.81242	RNA.regulation of transcription.unclassified	moderately similar to ( 319) AT3G56930 | Symbols: | zinc finger (DHHC type) family protein | chr3:21073805-21075873 FORWARD COG5273 zf-DHHC protein|OsSubt1 - Putative Subtilisin homologue, expressed
Os02g0272300	2.26747	1.18511	1.39421	signalling.G-proteins	moderately similar to ( 474) AT1G52240 | Symbols: ATROPGEF11, ROPGEF11 | ROPGEF11 (RHO GUANYL-NUCLEOTIDE EXCHANGE FACTOR 11); Rho guanyl-nucleotide exchange factor | chr1:19458844-19459235 REVERSEPRONE protein|ATROPGEF7/ROPGEF7, putative, expressed
Os06g0571800	2.27011	-3.67904	-4.06026	RNA.regulation of transcription.C2C2(Zn) GATA transcription factor family	very weakly similar to (86.7) AT5G56860 | Symbols: GNC | GNC (GATA, nitrate-inducible, carbon metabolism-involved); transcription factor | chr5:22989630-22991351 REVERSE protein|GATA zinc finger domain containing protein, expressed
Os01g0669100	2.27271	-0.337767	0.13119	signalling.receptor kinases.misc	moderately similar to ( 349) AT1G34300 | Symbols: | lectin protein kinase family protein | chr1:12503450-12505939 FORWARDhighly similar to ( 641) KPRO_MAIZE Putative receptor protein kinase ZmPK1 precursor (EC 2.7.11.1) - Zea mays (Maize) Pkinase S_TKc S_TKc TyrKc Pkinase_Tyr PTKc SPS1 PTKc_InsR_like PTKc_Src_like PTKc_EGFR_like PTKc_Frk_like PTKc_Jak_rpt2 PTKc_Csk_like PTKc_EphR_A2 PTKc_Ror PTKc…
Os11g0256900	2.27461	-0.759471	-2.34131	hormone metabolism.salicylic acid.synthesis-degradation	weakly similar to ( 123) AT5G66430 | Symbols: | S-adenosyl-L-methionine:carboxyl methyltransferase family protein | chr5:26525410-26526799 REVERSEweakly similar to ( 112) BAMT_ANTMA Benzoate carboxyl methyltransferase (EC 2.1.1.-) (S-adenosyl-L-methionine:benzoic acid carboxyl methyltransferase) - Antirrhinum majus (Garden snapdragon)Methyltransf_7 protein|S-adenosyl-L-methionine:benzoic acid/sal…
Os06g0500700	2.29067	1.63924	1.25883	misc.cytochrome P450	moderately similar to ( 289) AT3G26330 | Symbols: CYP71B37 | CYP71B37; electron carrier/ heme binding / iron ion binding / monooxygenase/ oxygen binding | chr3:9646873-9648536 REVERSEmoderately similar to ( 370) C71DB_LOTJA Cytochrome P450 71D11 (EC 1.14.-.-) (Fragment) - Lotus japonicus p450 CypX protein|cytochrome P450, putative, expressed
Os09g0286600	2.29377	1.24036	0.33043	RNA.regulation of transcription.AP2/EREBP, APETALA2/Ethylene-responsive element binding protein family	very weakly similar to (96.7) AT1G72360 | Symbols: | ethylene-responsive element-binding protein, putative | chr1:27241904-27242777 FORWARDvery weakly similar to (96.3) ERF1_ORYSA Ethylene-responsive transcription factor 1 (Ethylene-responsive element-binding factor 1) (EREBP-1) (OsEREBP1) - Oryza sativa (Rice)AP2 AP2 protein|AP2 domain containing protein, expressed
Os05g0549232	2.29541	1.09885	2.22845	Unknown	Unknown
Os01g0804400	2.30641	-0.856068	-0.28589	misc.cytochrome P450	highly similar to ( 511) AT3G56630 | Symbols: CYP94D2 | CYP94D2; electron carrier/ heme binding / iron ion binding / monooxygenase/ oxygen binding | chr3:20978953-20980512 FORWARDvery weakly similar to (99.4) C97B2_SOYBN Cytochrome P450 97B2 (EC 1.14.-.-) - Glycine max (Soybean) p450 CypX protein|cytochrome P450, putative, expressed
Os09g0396900	2.30868	1.67385	1.66569	transport.metal	moderately similar to ( 314) AT2G01770 | Symbols: VIT1 | VIT1 (vacuolar iron transporter 1); iron ion transmembrane transporter | chr2:334775-336425 REVERSE CCC1 Nodulin-21_like_3 DUF125 Nodulin-21_like_2 Nodulin-21_like_1 COG1814 protein|integral membrane protein, putative, expressed
Os04g0542000	2.32481	-0.280517	-0.212161	not assigned.unknown	DUF584 protein|DUF584 domain containing protein, putative, expressed
Os09g0325700	2.32885	1.37636	0.0621775	protein.postranslational modification	moderately similar to ( 300) AT2G29380 | Symbols: | protein phosphatase 2C, putative / PP2C, putative | chr2:12608855-12610124 FORWARD PP2Cc PP2Cc PP2C PTC1 protein|protein phosphatase 2C, putative, expressed
Os12g0514000	2.3365	-0.016192	0.829276	transport.sugars	moderately similar to ( 419) AT3G18830 | Symbols: ATPLT5 | ATPLT5 (POLYOL TRANSPORTER 5); D-ribose transmembrane transporter/ D-xylose transmembrane transporter/ carbohydrate transmembrane transporter/ galactose transmembrane transporter/ glucose transmembrane transporter/ glycerol transmembrane transporter/ mann | chr3:6489000-6491209 REVERSEweakly similar to ( 123) STC_RICCO Sugar carrier prote…
Os02g0177700	2.3492	-1.54031	-1.24554	not assigned.unknown	very weakly similar to (81.6) AT4G25830 | Symbols: | integral membrane family protein | chr4:13133727-13134790 FORWARD protein|membrane associated DUF588 domain containing protein, putative, expressed
Os05g0515600	2.35536	-0.438022	-1.81633	misc.O-methyl transferases	weakly similar to ( 182) AT4G35160 | Symbols: | O-methyltransferase family 2 protein | chr4:16730989-16732808 REVERSEmoderately similar to ( 444) ZRP4_MAIZE O-methyltransferase ZRP4 (EC 2.1.1.-) (OMT) - Zea mays (Maize) Methyltransf_2 protein|O-methyltransferase, putative, expressed
Os07g0131250	2.36244	0.835646	1.05144	transport.sugars	moderately similar to ( 263) AT5G61520 | Symbols: | hexose transporter, putative | chr5:24739358-24740833 REVERSEmoderately similar to ( 281) HEX6_RICCO Hexose carrier protein HEX6 - Ricinus communis (Castor bean) Sugar_tr xylE protein|transporter, major facilitator superfamily domain containing protein, expressed
Os06g0228500	2.36709	1.47306	2.7959	transport.amino acids	moderately similar to ( 336) AT5G15240 | Symbols: | amino acid transporter family protein | chr5:4947762-4950211 FORWARD Aa_trans SdaC protein|transmembrane amino acid transporter protein, putative, expressed
Os01g0220700	2.36817	0.179434	0.350681	development.unspecified	moderately similar to ( 228) AT5G53190 | Symbols: | nodulin MtN3 family protein | chr5:21572417-21574284 REVERSE MtN3_slv protein|nodulin MtN3 family protein, putative, expressed
Os05g0472400	2.37268	0.614462	-0.375256	transport.metal	moderately similar to ( 242) AT1G05300 | Symbols: ZIP5 | ZIP5; cation transmembrane transporter/ metal ion transmembrane transporter | chr1:1546161-1547709 REVERSE Zip protein|metal cation transporter, putative, expressed
Os11g0549620	2.37342	-0.17507	-0.610041	misc.acid and other phosphatases	moderately similar to ( 342) AT1G14700 | Symbols: PAP3, ATPAP3 | PAP3 (PURPLE ACID PHOSPHATASE 3); acid phosphatase/ protein serine/threonine phosphatase | chr1:5058680-5060988 FORWARD protein|Ser/Thr protein phosphatase family protein, putative, expressed
Os10g0498000	2.39327	0.620116	1.80006	misc.misc2	weakly similar to ( 131) AT4G02340 | Symbols: | epoxide hydrolase, putative | chr4:1035722-1037403 FORWARD protein|hydrolase, alpha/beta fold family domain containing protein, expressed
Os04g0561500	2.40284	1.92851	2.50669	protein.degradation	highly similar to ( 999) AT1G76140 | Symbols: | serine-type endopeptidase/ serine-type peptidase | chr1:28571187-28574852 FORWARD COG1505 Peptidase_S9_N PtrB Peptidase_S9 PRK10115 DAP2 protein|OsPOP9 - Putative Prolyl Oligopeptidase homologue, expressed
Os03g0119966	2.40587	2.19958	2.52688	development.unspecified	moderately similar to ( 385) AT1G65910 | Symbols: anac028 | anac028 (Arabidopsis NAC domain containing protein 28); transcription factor | chr1:24520933-24524108 REVERSEmoderately similar to ( 216) NAC74_ORYSA NAC domain-containing protein 74 (ONAC074) - Oryza sativa (Rice)NAM protein|no apical meristem protein, putative, expressed
Os01g0895200	2.41276	2.88548	3.03836	hormone metabolism.auxin.induced-regulated-responsive-activated	weakly similar to ( 113) AT3G07570 | Symbols: | membrane protein, putative | chr3:2418205-2420206 REVERSE B561 protein|expressed protein
Os02g0765925	2.41615	-1.67416	-1.06155	Unknown	Unknown
Os02g0291000	2.45443	-0.160713	-0.132823	signalling.calcium	moderately similar to ( 272) AT5G24270 | Symbols: SOS3, CBL4 | SOS3 (SALT OVERLY SENSITIVE 3); calcium ion binding / calcium-dependent protein serine/threonine phosphatase | chr5:8238781-8240179 REVERSE protein|calcineurin B, putative, expressed
Os03g0793900	2.45656	0.630556	1.84937	not assigned.unknown	protein|LTPL99 - Protease inhibitor/seed storage/LTP family protein precursor, expressed
Os03g0759700	2.47236	0.846034	0.769724	hormone metabolism.ethylene.induced-regulated-responsive-activated	very weakly similar to (96.7) AT3G19500 | Symbols: | ethylene-responsive protein -related | chr3:6759289-6760893 REVERSE protein|bHelix-loop-helix transcription factor, putative, expressed
Os01g0847100	2.48187	1.74806	1.5536	not assigned.unknown	protein|expressed protein
Os09g0491238	2.49193	-2.47714	-1.41579	Unknown	Unknown
Os12g0171500	2.49514	0.375038	-1.54855	Unknown	Unknown
Os07g0201500	2.50213	-1.90639	-3.86466	misc.UDP glucosyl and glucoronyl transferases	moderately similar to ( 327) AT5G65550 | Symbols: | UDP-glucoronosyl/UDP-glucosyl transferase family protein | chr5:26198410-26199810 REVERSEweakly similar to ( 181) UFOG_PETHY Anthocyanidin 3-O-glucosyltransferase (EC 2.4.1.115) (Flavonol 3-O-glucosyltransferase) (UDP-glucose flavonoid 3-O-glucosyltransferase) (Anthocyanin rhamnosyl transferase) - Petunia hybrida (Petunia) UDPGT protein|glucosyl…
Os11g0535600	2.50399	1.56788	1.84003	not assigned.unknown	protein|retrotransposon protein, putative, unclassified, expressed
Os01g0524500	2.50981	-0.0926744	0.113827	RNA.regulation of transcription.MYB-related transcription factor family	weakly similar to ( 144) AT5G08520 | Symbols: | myb family transcription factor | chr5:2755470-2757741 REVERSE protein|MYB family transcription factor, putative, expressed
Os11g0307300	2.51793	1.26164	-2.87793	misc.O-methyl transferases	weakly similar to ( 135) AT4G35160 | Symbols: | O-methyltransferase family 2 protein | chr4:16730989-16732808 REVERSEmoderately similar to ( 226) ZRP4_MAIZE O-methyltransferase ZRP4 (EC 2.1.1.-) (OMT) - Zea mays (Maize) Methyltransf_2 protein|O-methyltransferase, putative, expressed
Os07g0150901	2.53138	0.995004	2.03449	Unknown	Unknown
Os09g0476800	2.53197	1.5722	2.22843	cell wall.cell wall proteins.AGPs.AGP	weakly similar to ( 150) AT5G55730 | Symbols: FLA1 | FLA1 (FASCICLIN-LIKE ARAB INOGALACTAN 1) | chr5:22558375-22560392 REVERSE protein|fasciclin domain containing protein, expressed
Os05g0359966	2.54912	1.34683	-0.0871847	Unknown	Unknown
Os03g0684700	2.5545	0.443446	0.0220331	not assigned.unknown	moderately similar to ( 209) AT5G62720 | Symbols: | integral membrane HPP family protein | chr5:25191969-25194845 FORWARDHPP protein|integral membrane HPP family protein, putative, expressed
Os10g0196400	2.57331	1.67559	1.85536	Unknown	Unknown
Os04g0460900	2.58641	-0.0434096	-0.300921	Unknown	Unknown
Os10g0498100	2.5999	-2.91605	-2.88303	misc.misc2	very weakly similar to (88.6) AT3G51000 | Symbols: | epoxide hydrolase, putative | chr3:18945258-18946499 REVERSE protein|epoxide hydrolase, putative, expressed
Os10g0578800	2.60817	1.1204	1.9089	not assigned.unknown	moderately similar to ( 201) AT1G32080 | Symbols: | membrane protein, putative | chr1:11537572-11539756 REVERSE protein|lrgB-like family protein, expressed
Os03g0339300	2.64208	-0.805669	0.145398	misc.peroxidases	moderately similar to ( 220) AT5G05340 | Symbols: | peroxidase, putative | chr5:1579142-1580819 REVERSEmoderately similar to ( 240) PER2_ORYSA Peroxidase 2 precursor (EC 1.11.1.7) - Oryza sativa (Rice)secretory_peroxidase plant_peroxidase peroxidase protein|peroxidase precursor, putative, expressed
Os07g0558100	2.64396	1.03781	0.478766	RNA.regulation of transcription.MYB domain transcription factor family	moderately similar to ( 258) AT4G21440 | Symbols: ATMYB102, ATM4 | ATMYB102 (ARABIDOPSIS MYB-LIKE 102); DNA binding / transcription factor | chr4:11418425-11419652 REVERSEmoderately similar to ( 214) MYB38_MAIZE Myb-related protein Zm38 - Zea mays (Maize) REB1 protein|MYB family transcription factor, putative, expressed
Os07g0174400	2.65155	0.720654	1.88234	misc.protease inhibitor/seed storage/lipid transfer protein (LTP) family protein	very weakly similar to (81.3) AT3G22600 | Symbols: | protease inhibitor/seed storage/lipid transfer protein (LTP) family protein | chr3:8006711-8007397 REVERSE protein|LTPL75 - Protease inhibitor/seed storage/LTP family protein precursor, expressed
Os02g0186800	2.65491	1.66453	2.02839	misc.cytochrome P450	moderately similar to ( 263) AT2G30770 | Symbols: CYP71A13 | CYP71A13 (cytochrome P450, family 71, subfamily A, polypeptide 13); indoleacetaldoxime dehydratase/ oxygen binding | chr2:13109909-13112006 REVERSEmoderately similar to ( 342) C71DB_LOTJA Cytochrome P450 71D11 (EC 1.14.-.-) (Fragment) - Lotus japonicus p450 CypX protein|cytochrome P450, putative, expressed
Os01g0126900	2.68642	1.88517	1.96682	not assigned.unknown	highly similar to ( 597) AT1G23010 | Symbols: LPR1 | LPR1 (Low Phosphate Root1); copper ion binding / oxidoreductase, acting on diphenols and related substances as donors, oxygen as acceptor | chr1:8147353-8149580 FORWARDSufI PRK10965 PRK10883 protein|multicopper oxidase domain containing protein, expressed
Os04g0483550	2.68805	3.40921	3.84313	Unknown	Unknown
Os02g0666500	2.70088	2.14242	2.43231	misc.cytochrome P450	highly similar to ( 750) AT1G01600 | Symbols: CYP86A4 | CYP86A4; fatty acid (omega-1)-hydroxylase/ oxygen binding | chr1:219200-220994 FORWARDweakly similar to ( 107) C75A3_PETHY Flavonoid 3',5'-hydroxylase 2 (EC 1.14.13.88) (F3'5'H) (Cytochrome P450 75A3) (CYPLXXVA3) - Petunia hybrida (Petunia) p450 CypX protein|cytochrome P450, putative, expressed
Os01g0631200	2.70896	1.60421	1.1701	tetrapyrrole synthesis.uroporphyrin-III C-methyltransferase	moderately similar to ( 406) AT5G40850 | Symbols: UPM1 | UPM1 (UROPHORPHYRIN METHYLASE 1); uroporphyrin-III C-methyltransferase | chr5:16367205-16368724 FORWARD PRK06136 CysG cysG PRK07168 TP_methylase CobM CobF CobJ protein|siroheme synthase, putative, expressed
Os06g0248600	2.72656	2.40072	2.78207	not assigned.unknown	protein|expressed protein
Os11g0260100	2.75084	1.23681	0.375855	hormone metabolism.salicylic acid.synthesis-degradation	weakly similar to ( 107) AT3G21950 | Symbols: | methyltransferase | chr3:7734396-7736201 FORWARDvery weakly similar to (82.0) BAMT_ANTMA Benzoate carboxyl methyltransferase (EC 2.1.1.-) (S-adenosyl-L-methionine:benzoic acid carboxyl methyltransferase) - Antirrhinum majus (Garden snapdragon)Methyltransf_7 protein|SAM dependent carboxyl methyltransferase family protein, putative, expressed
Os10g0178500	2.75541	-2.17747	-0.684011	misc.UDP glucosyl and glucoronyl transferases	moderately similar to ( 362) AT2G36800 | Symbols: DOGT1, UGT73C5 | DOGT1 (DON-GLUCOSYLTRANSFERASE 1); UDP-glycosyltransferase/ cis-zeatin O-beta-D-glucosyltransferase/ glucosyltransferase/ quercetin 4'-O-glucosyltransferase/ quercetin 7-O-glucosyltransferase/ trans-zeatin O-beta-D-glucosyltransferase/ transferase, transf | chr2:15423493-15424980 REVERSEweakly similar to ( 152) ZOX_PHAVU Zeatin O-…
Os03g0684800	2.76121	0.688874	0.430739	not assigned.unknown	protein|expressed protein
Os02g0508801	2.76592	1.63239	2.86257	not assigned.unknown	protein|expressed protein
Os02g0770800	2.77251	2.1949	2.77933	N-metabolism.nitrate metabolism.NR	nearly identical (1264) AT1G77760 | Symbols: NIA1, GNR1, NR1 | NIA1 (NITRATE REDUCTASE 1); nitrate reductase | chr1:29236005-29239367 REVERSEnearly identical (1568) NIA7_HORVU Nitrate reductase [NAD(P)H] (EC 1.7.1.2) - Hordeum vulgare (Barley) eukary_NR_Moco eukary_SO_Moco SO_family_Moco_dimer Mo-co_dimer SO_family_Moco Oxidored_molyb bact_SoxC_Moco FAD_binding_6 NAD_binding_1 bact_SorA_Moco UbiB…
Os06g0236600	2.77515	0.605118	1.39885	cell.cycle	weakly similar to ( 186) AT1G70210 | Symbols: CYCD1;1 | CYCD1;1 (CYCLIN D1;1); cyclin-dependent protein kinase regulator | chr1:26440015-26441980 FORWARD Cyclin_N protein|cyclin, putative, expressed
Os01g0127100	2.77825	1.3629	0.65472	Unknown	Unknown
Os04g0545700	2.79086	0.599314	2.18682	not assigned.unknown	very weakly similar to (96.3) AT5G02890 | Symbols: | transferase family protein | chr5:670207-671454 REVERSE protein|transferase family protein, putative, expressed
Os10g0447400	2.79206	-0.100305	-0.0599207	Unknown	Unknown
Os08g0247700	2.7956	-0.181434	-0.186757	signalling.receptor kinases.misc	highly similar to ( 637) AT3G47570 | Symbols: | leucine-rich repeat transmembrane protein kinase, putative | chr3:17527611-17530748 FORWARDmoderately similar to ( 362) RPK1_IPONI Receptor-like protein kinase precursor (EC 2.7.11.1) - Ipomoea nil (Japanese morning glory) (Pharbitis nil) S_TKc PTKc S_TKc Pkinase_Tyr Pkinase TyrKc PTKc_Jak_rpt2 PTKc_Srm_Brk PTKc_Csk_like PTKc_Src_like PTKc_Trk PTKc_…
Os02g0228000	2.80503	-0.304878	-0.0266292	signalling.receptor kinases.leucine rich repeat XI	moderately similar to ( 219) AT5G25910 | Symbols: AtRLP52 | AtRLP52 (Receptor Like Protein 52); kinase/ protein binding | chr5:9038860-9041377 FORWARDweakly similar to ( 130) RPK1_IPONI Receptor-like protein kinase precursor (EC 2.7.11.1) - Ipomoea nil (Japanese morning glory) (Pharbitis nil) Pkinase protein|receptor-like protein kinase 2 precursor, putative, expressed
Os10g0399200	2.80886	-1.85391	-1.64807	amino acid metabolism.synthesis.aspartate family.methionine.cystathionine gamma-synthase	moderately similar to ( 486) AT3G01120 | Symbols: MTO1, CGS, ATCYS1, CGS1 | MTO1 (METHIONINE OVERACCUMULATION 1); cystathionine gamma-synthase | chr3:39234-41865 REVERSE Cys_Met_Meta_PP MetC MET17 PRK08249 PRK06460 PRK06234 PRK07503 PRK06434 PRK08133 PRK06767 PRK06176 PRK08064 PRK07671 PRK07811 PRK07582 PRK08574 PRK07504 PRK05939 PRK08045 PRK05968 PRK07049 PRK07812 PRK08247 PRK08248 PRK08134 PRK0…
Os04g0413900	2.81083	2.61146	3.73188	not assigned.unknown	DUF584 protein|DUF584 domain containing protein, putative, expressed
Os07g0132300	2.8182	1.828	3.0492	not assigned.unknown	protein|expressed protein
Os08g0481400	2.83965	-0.108715	0.267125	RNA.regulation of transcription.HB,Homeobox transcription factor family	weakly similar to ( 144) AT5G65310 | Symbols: ATHB5, ATHB-5 | ATHB5 (ARABIDOPSIS THALIANA HOMEOBOX PROTEIN 5); protein homodimerization/ sequence-specific DNA binding / transcription activator/ transcription factor | chr5:26102457-26103854 REVERSE protein|homeobox associated leucine zipper, putative, expressed
Os01g0505600	2.84935	3.19449	3.63789	signalling.calcium	weakly similar to ( 191) AT3G03000 | Symbols: | calmodulin, putative | chr3:677388-677885 FORWARDweakly similar to ( 111) CALM_CHLRE Calmodulin (CaM) - Chlamydomonas reinhardtii FRQ1 protein|OsCML11 - Calmodulin-related calcium sensor protein, expressed
Os07g0281700	2.85345	-1.51976	-2.36813	Unknown	Unknown
Os04g0662400	2.87501	1.20662	1.85844	hormone metabolism.auxin.induced-regulated-responsive-activated	Auxin_inducible protein|OsSAUR23 - Auxin-responsive SAUR gene family member, expressed
Os12g0211900	2.87573	1.85197	1.66701	not assigned.unknown	protein|expressed protein
Os01g0225550	2.88559	0.733651	1.44993	Unknown	Unknown
Os04g0480050	2.8977	2.37367	1.9296	Unknown	Unknown
Os01g0192900	2.8984	1.42743	3.85155	hormone metabolism.ethylene.synthesis-degradation.1-aminocyclopropane-1-carboxylate synthase	highly similar to ( 563) AT4G26200 | Symbols: ACS7, ATACS7 | ACS7; 1-aminocyclopropane-1-carboxylate synthase | chr4:13275307-13276946 FORWARDmoderately similar to ( 483) 1A12_CUCMA 1-aminocyclopropane-1-carboxylate synthase CMA101 (EC 4.4.1.14) (ACC synthase) (S-adenosyl-L-methionine methylthioadenosine-lyase) - Cucurbita maxima (Pumpkin) (Winter squash) Aminotran_1_2 COG0436 PRK05794 ARO8 PRK07…
Os03g0663600	2.90067	2.81365	2.95814	Unknown	Unknown
Os02g0834100	2.90198	2.00355	2.10659	Unknown	Unknown
Os11g0242600	2.9211	-0.175382	2.21144	not assigned.unknown	weakly similar to ( 110) AT4G09990 | Symbols: | unknown protein | chr4:6259110-6260064 REVERSEDUF579 protein|plant-specific domain TIGR01627 family protein, expressed
Os02g0212300	2.92836	6.56503	5.12117	not assigned.unknown	protein|expressed protein
Os06g0234300	2.9481	1.40975	2.69423	not assigned.unknown	moderately similar to ( 307) AT3G28150 | Symbols: | unknown protein | chr3:10471960-10473735 REVERSE protein|expressed protein
Os05g0517600	2.95487	0.0255096	1.25876	redox.heme	weakly similar to ( 160) AT2G16060 | Symbols: GLB1, AHB1, ARATH GLB1, NSHB1, ATGLB1 | AHB1 (ARABIDOPSIS HEMOGLOBIN 1); oxygen binding / oxygen transporter | chr2:6982782-6983522 REVERSEweakly similar to ( 167) HBL2_ORYSA Non-symbiotic hemoglobin 2 (rHb2) (ORYsa GLB1b) - Oryza sativa (Rice)globin protein|non-symbiotic hemoglobin 2, putative, expressed
Os03g0794000	2.96799	2.56115	3.63534	not assigned.unknown	protein|LTPL74 - Protease inhibitor/seed storage/LTP family protein precursor, expressed
Os09g0354100	2.99873	-1.75685	-1.01718	secondary metabolism.flavonoids.flavonols	weakly similar to ( 132) AT1G17020 | Symbols: SRG1, ATSRG1 | SRG1 (SENESCENCE-RELATED GENE 1); oxidoreductase, acting on diphenols and related substances as donors, oxygen as acceptor / oxidoreductase, acting on paired donors, with incorporation or reduction of molecular oxygen, 2-oxoglutarate as one donor, and inc | chr1:5820258-5821741 FORWARDweakly similar to ( 103) GAOX2_ORYSA Gibberellin 20 …
Os04g0607400	3.0094	0.148071	-0.233145	not assigned.unknown	protein|expressed protein
Os11g0179500	3.01739	2.0756	1.85864	stress.biotic.PR-proteins	weakly similar to ( 155) AT5G42500 | Symbols: | disease resistance-responsive family protein | chr5:16994359-16994916 REVERSEDirigent protein|dirigent, putative, expressed
Os05g0472700	3.01843	0.958644	0.892783	transport.metal	moderately similar to ( 296) AT1G05300 | Symbols: ZIP5 | ZIP5; cation transmembrane transporter/ metal ion transmembrane transporter | chr1:1546161-1547709 REVERSE Zip protein|metal cation transporter, putative, expressed
Os02g0667050	3.02251	1.73259	2.68574	not assigned.unknown	very weakly similar to (99.4) AT1G76065 | Symbols: | CONTAINS InterPro DOMAIN/s: Complex 1 LYR protein (InterPro:IPR008011); Has 53 Blast hits to 53 proteins in 27 species: Archae - 0; Bacteria - 0; Metazoa - 32; Fungi - 9; Plants - 12; Viruses - 0; Other Eukaryotes - 0 (source: NCBI BLink). | chr1:28544899-28545306 REVERSE protein|LYR motif containing protein, putative, expressed
Os02g0554200	3.02525	1.64645	2.24552	not assigned.unknown	protein|expressed protein
Os04g0607250	3.04125	1.42196	3.33935	Unknown	Unknown
Os06g0653200	3.04635	1.84848	3.43742	not assigned.unknown	protein|expressed protein
Os05g0360400	3.05355	1.30167	0.332512	not assigned.unknown	protein|RING-H2 finger protein, putative, expressed
Os08g0230800	3.05975	2.14075	1.37407	protein.postranslational modification.kinase.receptor like cytoplasmatic kinase VII	moderately similar to ( 268) AT5G60900 | Symbols: RLK1 | RLK1 (RECEPTOR-LIKE PROTEIN KINASE 1); ATP binding / carbohydrate binding / kinase/ protein kinase/ protein serine/threonine kinase/ protein tyrosine kinase/ sugar binding | chr5:24498467-24501494 REVERSEmoderately similar to ( 203) KPRO_MAIZE Putative receptor protein kinase ZmPK1 precursor (EC 2.7.11.1) - Zea mays (Maize) S_TKc Pkinase S_…
Os10g0555300	3.06777	0.760937	1.98605	RNA.regulation of transcription.C2H2 zinc finger family	very weakly similar to (96.7) AT3G60580 | Symbols: | zinc finger (C2H2 type) family protein | chr3:22394007-22394873 FORWARD protein|ZOS10-07 - C2H2 zinc finger protein, expressed
Os04g0666800	3.0959	0.670683	1.62217	stress.biotic.PR-proteins	very weakly similar to (87.4) AT5G42500 | Symbols: | disease resistance-responsive family protein | chr5:16994359-16994916 REVERSEDirigent protein|dirigent-like protein pDIR17, putative, expressed
Os11g0454300	3.10122	2.29581	3.56941	not assigned.unknown	protein|dehydrin, putative, expressed
Os10g0196000	3.106	0.991705	1.28203	not assigned.unknown	protein|expressed protein
Os11g0530650	3.1111	-1.45799	0.69968	Unknown	Unknown
Os05g0122400	3.13349	0.8171	1.2395	protein.degradation.ubiquitin.E3.HECT	highly similar to ( 683) AT5G02880 | Symbols: UPL4 | UPL4; ubiquitin-protein ligase | chr5:662643-668847 FORWARD HECTc HECTc HECT HUL4 protein|HECT-domain domain containing protein, expressed
Os06g0566300	3.16484	2.24127	2.53119	transport.metal	moderately similar to ( 226) AT1G10970 | Symbols: ZIP4, ATZIP4 | ZIP4 (ZINC TRANSPORTER 4 PRECURSOR); cation transmembrane transporter/ copper ion transmembrane transporter | chr1:3665201-3666933 REVERSE Zip protein|metal cation transporter, putative, expressed
Os03g0804900	3.19789	1.52313	1.32503	misc.UDP glucosyl and glucoronyl transferases	moderately similar to ( 310) AT2G22590 | Symbols: | transferase, transferring glycosyl groups | chr2:9593012-9594424 FORWARDmoderately similar to ( 201) UFOG_PETHY Anthocyanidin 3-O-glucosyltransferase (EC 2.4.1.115) (Flavonol 3-O-glucosyltransferase) (UDP-glucose flavonoid 3-O-glucosyltransferase) (Anthocyanin rhamnosyl transferase) - Petunia hybrida (Petunia) UDPGT COG1819 protein|UDP-rhamnose …
Os11g0546600	3.22015	2.98759	3.6604	lipid metabolism.lipid degradation.lysophospholipases.phospholipase A2	weakly similar to ( 120) AT2G06925 | Symbols: ATSPLA2-ALPHA, PLA2-ALPHA | PLA2-ALPHA; phospholipase A2 | chr2:2842475-2843212 REVERSEPLA2_plant protein|phospholipase A2, putative, expressed
Os03g0102775	3.22568	0.90003	2.87996	Unknown	Unknown
Os05g0131100	3.22946	-2.75776	0.186355	not assigned.unknown	moderately similar to ( 209) AT4G01995 | Symbols: | unknown protein | chr4:873075-874619 FORWARD protein|expressed protein
Os06g0504900	3.27718	0.978607	-0.91286	RNA.regulation of transcription.WRKY domain transcription factor family	weakly similar to ( 127) AT5G52830 | Symbols: WRKY27, ATWRKY27 | WRKY27; transcription factor | chr5:21410996-21412218 FORWARDWRKY protein|WRKY31, expressed
Os11g0306300	3.29655	-12.7482	-12.7482	misc.O-methyl transferases	weakly similar to ( 122) AT4G35160 | Symbols: | O-methyltransferase family 2 protein | chr4:16730989-16732808 REVERSEweakly similar to ( 180) ZRP4_MAIZE O-methyltransferase ZRP4 (EC 2.1.1.-) (OMT) - Zea mays (Maize) Methyltransf_2 protein|O-methyltransferase, putative, expressed
Os12g0152100	3.29955	0.633663	2.36794	not assigned.unknown	moderately similar to ( 369) AT3G48410 | Symbols: | hydrolase, alpha/beta fold family protein | chr3:17925786-17928100 REVERSE protein|hydrolase, alpha/beta fold family protein, putative, expressed
Os11g0591550	3.32652	-0.747269	0.0551571	development.unspecified	moderately similar to ( 319) AT2G38860 | Symbols: YLS5 | YLS5 | chr2:16233629-16235207 REVERSE GATase1_PfpI_1 GATase1_PfpI_like protein|DJ-1 family protein, putative, expressed
Os01g0214600	3.35379	3.05859	3.77122	misc.GDSL-motif lipase	moderately similar to ( 298) AT5G45910 | Symbols: | GDSL-motif lipase/hydrolase family protein | chr5:18620420-18622264 REVERSEweakly similar to ( 150) EST_HEVBR Esterase precursor (EC 3.1.1.-) (Early nodule-specific protein homolog) (Latex allergen Hev b 13) - Hevea brasiliensis (Para rubber tree)SGNH_plant_lipase_like fatty_acyltransferase_like protein|GDSL-like lipase/acylhydrolase, putative, …
Os03g0140400	3.35478	-0.763454	1.37839	misc.cytochrome P450	moderately similar to ( 445) AT2G23180 | Symbols: CYP96A1 | CYP96A1; electron carrier/ heme binding / iron ion binding / monooxygenase/ oxygen binding | chr2:9874953-9876503 FORWARDweakly similar to ( 129) C97B2_SOYBN Cytochrome P450 97B2 (EC 1.14.-.-) - Glycine max (Soybean) p450 CypX protein|cytochrome P450, putative, expressed
Os01g0518400	3.38321	0.989471	1.75858	DNA.synthesis/chromatin structure.retrotransposon/transposase.hat-like transposase	moderately similar to ( 474) AT3G42170 | Symbols: | DNA binding | chr3:14321838-14323928 FORWARDmoderately similar to ( 236) TRA1_MAIZE Putative AC transposase (ORFA) - Zea mays (Maize) hATC protein|transposon protein, putative, unclassified, expressed
Os09g0283600	3.39415	3.91156	2.80274	protein.degradation.ubiquitin.E3.RING	weakly similar to ( 192) AT3G14250 | Symbols: | protein binding / zinc ion binding | chr3:4745963-4746958 REVERSE protein|protein binding protein, putative, expressed
Os12g0217800	3.42274	2.42116	3.67701	not assigned.unknown	protein|hypothetical protein
Os02g0528750	3.42978	1.50922	2.27579	Unknown	Unknown
Os04g0118700	3.47472	0.988785	0.894934	transport.misc	highly similar to ( 800) AT3G57430 | Symbols: | pentatricopeptide (PPR) repeat-containing protein | chr3:21255731-21258403 REVERSEweakly similar to ( 102) RF1_ORYSA Rf1 protein, mitochondrial precursor (PPR protein) (Fertility restorer) (Restorer for CMS) - Oryza sativa (Rice) protein|pentatricopeptide, putative, expressed
Os12g0165600	3.48142	3.10701	2.68853	cell.vesicle transport	moderately similar to ( 445) AT5G13150 | Symbols: ATEXO70C1 | ATEXO70C1 (exocyst subunit EXO70 family protein C1); protein binding | chr5:4172969-4174930 REVERSE Exo70 protein|ATEXO70C2, putative, expressed
Os01g0293501	3.48243	1.44584	-0.164115	Unknown	Unknown
Os06g0473800	3.50598	-3.96405	-4.32677	not assigned.unknown	protein|oleosin, putative, expressed
Os01g0229800	3.5088	-15.5087	-15.5087	not assigned.unknown	moderately similar to ( 332) AT4G28940 | Symbols: | catalytic | chr4:14274414-14276920 FORWARDweakly similar to ( 108) BSPA_POPDE Bark storage protein A precursor - Populus deltoides (Poplar) protein|phosphorylase domain containing protein, putative, expressed
Os05g0114400	3.52775	1.17227	1.01079	RNA.regulation of transcription.C2H2 zinc finger family	very weakly similar to (92.8) AT5G59820 | Symbols: RHL41, ZAT12 | RHL41 (RESPONSIVE TO HIGH LIGHT 41); nucleic acid binding / transcription factor/ zinc ion binding | chr5:24103073-24103561 FORWARD protein|ZOS5-02 - C2H2 zinc finger protein, expressed
Os11g0444000	3.52929	0.82322	2.48775	misc.UDP glucosyl and glucoronyl transferases	weakly similar to ( 103) AT3G11340 | Symbols: | UDP-glucoronosyl/UDP-glucosyl transferase family protein | chr3:3556728-3558149 FORWARD protein|cytokinin-N-glucosyltransferase 1, putative, expressed
Os06g0523300	3.53349	2.93101	4.65121	not assigned.unknown	very weakly similar to (82.4) AT5G41761 | Symbols: | unknown protein | chr5:16711437-16711742 FORWARD protein|expressed protein
Os06g0113800	3.53758	-14.2216	-2.5151	protein.degradation.ubiquitin.E3.SCF.SKP	weakly similar to ( 147) AT1G20140 | Symbols: ASK4 | ASK4 (ARABIDOPSIS SKP1-LIKE 4); protein binding / ubiquitin-protein ligase | chr1:6986430-6987079 FORWARD SKP1 Skp1 Skp1 protein|Skp1 family, dimerisation domain containing protein, expressed
Os08g0442400	3.56796	1.62863	1.34684	development.unspecified	weakly similar to ( 151) AT1G16060 | Symbols: | ovule development protein, putative | chr1:5508563-5511609 FORWARDweakly similar to ( 135) BBM1_BRANA Protein BABY BOOM 1 (BnBBM1) - Brassica napus (Rape)AP2 AP2 protein|AP2 domain containing protein, expressed
Os05g0506600	3.5817	2.73398	1.69862	misc.GDSL-motif lipase	moderately similar to ( 265) AT1G28600 | Symbols: | lipase, putative | chr1:10051604-10053073 REVERSEweakly similar to ( 147) EST_HEVBR Esterase precursor (EC 3.1.1.-) (Early nodule-specific protein homolog) (Latex allergen Hev b 13) - Hevea brasiliensis (Para rubber tree)SGNH_plant_lipase_like fatty_acyltransferase_like protein|GDSL-like lipase/acylhydrolase, putative, expressed
Os02g0128000	3.62651	2.36942	3.57308	stress.abiotic.heat	very weakly similar to ( 100) AT5G59720 | Symbols: HSP18.2 | HSP18.2 (heat shock protein 18.2) | chr5:24062632-24063117 FORWARDweakly similar to ( 108) HSP11_DAUCA 17.8 kDa class I heat shock protein (Clone DCHSP17.7) - Daucus carota (Carrot) HSP20 alpha-crystallin-Hsps IbpA protein|hsp20/alpha crystallin family protein, putative, expressed
Os01g0249100	3.76951	3.45329	5.08672	cell wall.modification	moderately similar to ( 271) AT4G01630 | Symbols: ATEXPA17, ATEXP17, ATHEXP ALPHA 1.13 | ATEXPA17 (ARABIDOPSIS THALIANA EXPANSIN A17) | chr4:700653-701527 FORWARDmoderately similar to ( 436) EXPA9_ORYSA Expansin-A9 precursor (OsEXPA9) (Alpha-expansin-9) (OsEXP9) (OsaEXPa1.19) - Oryza sativa (Rice)Pollen_allerg_1 DPBB_1 protein|expansin precursor, putative, expressed
Os05g0528500	3.83277	3.26944	4.16465	RNA.regulation of transcription.WRKY domain transcription factor family	protein|WRKY58, expressed
Os04g0470150	3.83719	3.21851	2.77683	Unknown	Unknown
Os07g0630800	3.87947	-12.711	-12.711	TCA / org. transformation.TCA.malate DH	moderately similar to ( 434) AT3G47520 | Symbols: MDH | MDH (MALATE DEHYDROGENASE); L-malate dehydrogenase/ binding / catalytic/ malate dehydrogenase/ oxidoreductase/ oxidoreductase, acting on the CH-OH group of donors, NAD or NADP as acceptor | chr3:17513657-17514868 FORWARDmoderately similar to ( 373) MDHG_ORYSA Malate dehydrogenase, glyoxysomal precursor (EC 1.1.1.37) - Oryza sativa (Rice) MDH…
Os02g0578000	3.90034	1.56032	0.946229	Unknown	Unknown
Os08g0302000	3.94486	-1.46601	-2.01556	misc.peroxidases	moderately similar to ( 298) AT4G16270 | Symbols: | peroxidase 40 (PER40) (P40) | chr4:9205038-9206483 FORWARDmoderately similar to ( 244) PER1_ARAHY Cationic peroxidase 1 precursor (EC 1.11.1.7) (PNPC1) - Arachis hypogaea (Peanut)secretory_peroxidase plant_peroxidase peroxidase protein|peroxidase precursor, putative, expressed
Os02g0764400	4.06505	1.40601	2.83185	cell wall.hemicellulose synthesis	highly similar to ( 541) AT2G03220 | Symbols: FT1, ATFUT1, ATFT1, MUR2 | FT1 (FUCOSYLTRANSFERASE 1); fucosyltransferase/ transferase, transferring glycosyl groups | chr2:970401-972353 REVERSEhighly similar to ( 577) FUT1_PEA Galactoside 2-alpha-L-fucosyltransferase (EC 2.4.1.69) (Xyloglucan alpha-(1,2)-fucosyltransferase) (PsFT1) - Pisum sativum (Garden pea)XG_FTase protein|xyloglucan fucosyltran…
Os06g0162550	4.18233	1.1438	2.24834	Unknown	Unknown
Os09g0371100	4.18429	2.40753	3.8	transport.misc	highly similar to ( 516) AT5G10190 | Symbols: | transporter-related | chr5:3199205-3201140 FORWARD MFS_1 protein|transporter, putative, expressed
Os07g0232800	4.2131	3.6736	4.02678	transport.metal	moderately similar to ( 242) AT1G05300 | Symbols: ZIP5 | ZIP5; cation transmembrane transporter/ metal ion transmembrane transporter | chr1:1546161-1547709 REVERSE Zip protein|metal cation transporter, putative, expressed
Os03g0766600	4.21916	3.50981	4.49216	not assigned.unknown	protein|expressed protein
Os06g0710001	4.23197	3.09062	2.7277	Unknown	Unknown
Os10g0330825	4.26085	1.53251	3.36672	Unknown	Unknown
Os08g0429800	4.28618	1.82044	3.3454	misc.cytochrome P450	moderately similar to ( 453) AT5G38450 | Symbols: CYP735A1 | CYP735A1; electron carrier/ heme binding / iron ion binding / monooxygenase/ oxygen binding | chr5:15394000-15397233 REVERSEmoderately similar to ( 248) C72A1_CATRO Cytochrome P450 72A1 (EC 1.3.3.9) (CYPLXXII) (Secologanin synthase) (SLS) - Catharanthus roseus (Rosy periwinkle) (Madagascar periwinkle) p450 CypX protein|cytochrome P450 7…
Os01g0228450	4.28758	0.236337	1.2471	Unknown	Unknown
Os11g0454200	4.31168	4.58615	5.65818	not assigned.unknown	weakly similar to ( 114) DH16B_ORYSA Dehydrin Rab16B - Oryza sativa (Rice) protein|dehydrin, putative, expressed
Os02g0551600	4.31368	2.73903	4.46008	not assigned.unknown	protein|expressed protein
Os04g0438900	4.39854	2.41089	3.4486	not assigned.unknown	protein|expressed protein
Os09g0323700	4.49737	2.82834	1.62308	misc.peroxidases	moderately similar to ( 254) AT5G17820 | Symbols: | peroxidase 57 (PER57) (P57) (PRXR10) | chr5:5888195-5890101 REVERSEmoderately similar to ( 230) PER2_ARAHY Cationic peroxidase 2 precursor (EC 1.11.1.7) (PNPC2) - Arachis hypogaea (Peanut)secretory_peroxidase plant_peroxidase peroxidase protein|peroxidase precursor, putative, expressed
Os12g0138000	4.63904	2.51636	1.01631	Unknown	Unknown
Os02g0504000	4.68943	1.6284	1.96308	misc.cytochrome P450	moderately similar to ( 308) AT4G37370 | Symbols: CYP81D8 | CYP81D8; electron carrier/ heme binding / iron ion binding / monooxygenase/ oxygen binding | chr4:17569971-17571678 REVERSEmoderately similar to ( 226) C82A3_SOYBN Cytochrome P450 82A3 (EC 1.14.-.-) (P450 CP6) - Glycine max (Soybean) p450 CypX protein|cytochrome P450, putative, expressed
Os01g0179600	4.80571	2.86703	4.28793	misc.UDP glucosyl and glucoronyl transferases	moderately similar to ( 266) AT4G15550 | Symbols: IAGLU | IAGLU (INDOLE-3-ACETATE BETA-D-GLUCOSYLTRANSFERASE); UDP-glycosyltransferase/ transferase, transferring glycosyl groups | chr4:8877877-8879301 REVERSEweakly similar to ( 177) IAAG_MAIZE Indole-3-acetate beta-glucosyltransferase (EC 2.4.1.121) (IAA-Glu synthetase) ((Uridine 5'-diphosphate-glucose:indol-3-ylacetyl)-beta-D-glucosyl transferas…
Os04g0648600	4.95544	1.1498	1.45211	not assigned.unknown	protein|expressed protein
Os10g0403800	4.96333	-2.16823	-13.376	not assigned.unknown	protein|bHLH family protein, putative, expressed
Os06g0242700	5.06349	2.52068	3.08215	hormone metabolism.salicylic acid.synthesis-degradation	weakly similar to ( 125) AT4G36470 | Symbols: | S-adenosyl-L-methionine:carboxyl methyltransferase family protein | chr4:17215128-17216475 REVERSEweakly similar to ( 112) BAMT_ANTMA Benzoate carboxyl methyltransferase (EC 2.1.1.-) (S-adenosyl-L-methionine:benzoic acid carboxyl methyltransferase) - Antirrhinum majus (Garden snapdragon)Methyltransf_7 protein|SAM dependent carboxyl methyltransferase…
Os05g0534500	5.07031	3.49572	2.61363	metal handling.binding, chelation and storage	weakly similar to ( 105) AT3G24450 | Symbols: | copper-binding family protein | chr3:8880286-8881611 REVERSE protein|heavy metal-associated domain containing protein, expressed
Os05g0515500	5.24269	0.409486	0.445861	misc.O-methyl transferases	weakly similar to ( 180) AT4G35160 | Symbols: | O-methyltransferase family 2 protein | chr4:16730989-16732808 REVERSEmoderately similar to ( 452) ZRP4_MAIZE O-methyltransferase ZRP4 (EC 2.1.1.-) (OMT) - Zea mays (Maize) Methyltransf_2 protein|O-methyltransferase, putative, expressed
Os01g0216150	5.77318	-15.1134	-15.1134	Unknown	Unknown
Os11g0691100	6.16838	4.58269	4.84431	protein.postranslational modification.kinase.receptor like cytoplasmatic kinase VII	moderately similar to ( 237) AT1G21210 | Symbols: WAK4 | WAK4 (wall associated kinase 4); ATP binding / calcium ion binding / protein kinase/ protein serine/threonine kinase | chr1:7424653-7427041 FORWARDweakly similar to ( 156) NORK_PEA Nodulation receptor kinase precursor (EC 2.7.11.1) - Pisum sativum (Garden pea) PTKc Pkinase_Tyr TyrKc Pkinase S_TKc S_TKc PTKc_Src_like PTKc_Csk_like PTKc_Frk_l…
Os01g0216000	6.71139	-14.4911	-14.4911	misc.GDSL-motif lipase	moderately similar to ( 268) AT1G28570 | Symbols: | GDSL-motif lipase, putative | chr1:10041838-10044112 REVERSEweakly similar to ( 121) EST_HEVBR Esterase precursor (EC 3.1.1.-) (Early nodule-specific protein homolog) (Latex allergen Hev b 13) - Hevea brasiliensis (Para rubber tree)SGNH_plant_lipase_like fatty_acyltransferase_like protein|GDSL-like lipase/acylhydrolase, putative, expressed
Os09g0241700	14.741	15.4381	14.8725	protein.synthesis.ribosomal protein.unknown.unknown	weakly similar to ( 137) AT2G13770 | Symbols: | unknown protein | chr2:5736603-5737847 FORWARDPlant_tran protein|transposon protein, putative, Pong sub-class, expressed
Os01g0637300	15.4423	0	11.4956	not assigned.unknown	protein|Leucine rich repeat N-terminal domain containing protein, putative, expressed
Os11g0595100	15.6693	14.951	14.9273	not assigned.unknown	protein|expressed protein
Os02g0765600	16.3387	0	0	major CHO metabolism.degradation.starch.starch cleavage	highly similar to ( 510) AT4G25000 | Symbols: ATAMY1, AMY1 | AMY1 (ALPHA-AMYLASE-LIKE); alpha-amylase | chr4:12852109-12853825 REVERSEhighly similar to ( 855) AMY1_ORYSA Alpha-amylase precursor (EC 3.2.1.1) (1,4-alpha-D-glucan glucanohydrolase) (Isozyme 1B) - Oryza sativa (Rice) Alpha-amylase PRK09441 Alpha-amyl_C2 Aamy protein|alpha-amylase precursor, putative, expressed
Os08g0240200	16.4389	15.3648	15.3724	not assigned.unknown	protein|expressed protein
Os03g0729600	16.4768	17.0223	17.2544	not assigned.unknown	protein|expressed protein
Os03g0718500	16.4848	14.5726	15.7393	RNA.regulation of transcription.zf-HD	very weakly similar to (94.0) AT4G24660 | Symbols: ATHB22, MEE68 | ATHB22 (HOMEOBOX PROTEIN 22); DNA binding / transcription factor | chr4:12724851-12725513 REVERSE protein|ZF-HD protein dimerisation region containing protein, expressed
Os01g0598900	16.612	14.205	15.9083	not assigned.unknown	highly similar to ( 565) AT2G44270 | Symbols: | ATP binding | chr2:18298078-18300153 REVERSE Alpha_ANH_like_II MesJ protein|ATP-binding domain-containing protein, putative, expressed
Os02g0267700	16.7229	16.2155	14.9974	cell wall.modification	moderately similar to ( 293) AT1G20190 | Symbols: ATEXPA11, EXP11, ATEXP11, ATHEXP ALPHA 1.14 | ATEXPA11 (ARABIDOPSIS THALIANA EXPANSIN 11) | chr1:6998762-6999710 REVERSEmoderately similar to ( 468) EXP14_ORYSA Expansin-A14 precursor (OsEXPA14) (Alpha-expansin-14) (OsEXP14) (OsaEXPa1.11) - Oryza sativa (Rice)Pollen_allerg_1 DPBB_1 protein|expansin precursor, putative, expressed
Os02g0776600	16.9104	16.2804	16.6356	not assigned.unknown	protein|expressed protein
Os01g0592500	16.9105	16.5986	16.5621	not assigned.unknown	protein|expressed protein
Os04g0613600	16.9792	13.7182	12.6105	protein.synthesis.ribosomal protein.eukaryotic.40S subunit.S11	moderately similar to ( 249) AT5G23740 | Symbols: RPS11-BETA | RPS11-BETA (RIBOSOMAL PROTEIN S11-BETA); structural constituent of ribosome | chr5:8008251-8009330 REVERSEmoderately similar to ( 251) RS11_MAIZE 40S ribosomal protein S11 - Zea mays (Maize) rps17p Ribosomal_S17 RpsQ protein|ribosomal protein S17, putative, expressed
Os05g0103800	17.497	19.149	18.4574	not assigned.unknown	very weakly similar to (81.3) AT2G43780 | Symbols: | unknown protein | chr2:18136444-18136647 REVERSE protein|expressed protein
Os06g0325700	17.7204	16.4305	16.8849	not assigned.unknown	protein|expressed protein
Os07g0591700	17.7529	13.3769	15.9599	not assigned.unknown	protein|expressed protein
Os01g0355250	17.7866	14.4942	12.1431	misc.myrosinases-lectin-jacalin	weakly similar to ( 154) SALT_ORYSA Salt stress-induced protein (Salt protein) (Protein lectin-like) (Protein mannose-binding lectin) - Oryza sativa (Rice)Jacalin protein|jacalin-like lectin domain containing protein, expressed
Os09g0564400	18.1386	0	0	protein.degradation.cysteine protease	moderately similar to ( 259) AT5G50260 | Symbols: | cysteine proteinase, putative | chr5:20455605-20456862 FORWARDmoderately similar to ( 254) CYSEP_PHAVU Vignain precursor (EC 3.4.22.-) (Bean endopeptidase) (Cysteine proteinase EP-C1) - Phaseolus vulgaris (Kidney bean) (French bean) Peptidase_C1A Peptidase_C1 Pept_C1 Peptidase_C1A_CathepsinB Peptidase_C1A_CathepsinC Peptidase_C1A_CathepsinX Pept…
Os01g0621500	18.555	17.9527	19.0014	signalling.receptor kinases.DUF 26	moderately similar to ( 395) AT4G23160 | Symbols: | protein kinase family protein | chr4:12129485-12134086 FORWARDmoderately similar to ( 367) POLX_TOBAC Retrovirus-related Pol polyprotein from transposon TNT 1-94 [Includes: Protease (EC 3.4.23.-); Reverse transcriptase (EC 2.7.7.49); Endonuclease] - Nicotiana tabacum (Common tobacco)RVT_2 protein|retrotransposon protein, putative, unclassified, …
Os12g0291400	-1.03961	-20.7249	-20.7249	PS.calvin cycle.rubisco small subunit	moderately similar to ( 238) AT1G67090 | Symbols: RBCS1A | RBCS1A (RIBULOSE BISPHOSPHATE CARBOXYLASE SMALL CHAIN 1A); copper ion binding / ribulose-bisphosphate carboxylase | chr1:25048590-25049249 REVERSEmoderately similar to ( 364) RBS2_ORYSA Ribulose bisphosphate carboxylase small chain A, chloroplast precursor (EC 4.1.1.39) (RuBisCO small subunit A) - Oryza sativa (Rice)RuBisCO_small RuBisCO_…
Os12g0189400	0.00531236	-19.8223	-8.46994	PS.lightreaction.photosystem I.PSI polypeptide subunits	weakly similar to ( 156) AT5G64040 | Symbols: PSAN | PSAN; calmodulin binding | chr5:25628690-25629409 REVERSEweakly similar to ( 166) PSAN_HORVU Photosystem I reaction center subunit N, chloroplast precursor (PSI-N) - Hordeum vulgare (Barley)PsaN protein|photosystem I reaction center subunit N, chloroplast precursor, putative, expressed
Os11g0622800	0.908955	-19.4933	-6.38907	secondary metabolism.phenylpropanoids.lignin biosynthesis.CAD	moderately similar to ( 488) AT1G72680 | Symbols: ATCAD1, CAD1 | cinnamyl-alcohol dehydrogenase, putative | chr1:27359346-27360876 REVERSEmoderately similar to ( 341) CADH2_PICAB Cinnamyl alcohol dehydrogenase 2 (EC 1.1.1.195) (CAD 2) - Picea abies (Norway spruce) (Picea excelsa) AdhP PRK09422 AdhC Qor Tdh ADH_N ADH_zinc_N protein|dehydrogenase, putative, expressed
Os04g0459500	-0.926895	-19.375	-6.47594	PS.calvin cycle.GAP	highly similar to ( 577) AT3G26650 | Symbols: GAPA, GAPA-1 | GAPA (GLYCERALDEHYDE 3-PHOSPHATE DEHYDROGENASE A SUBUNIT); glyceraldehyde-3-phosphate dehydrogenase/ protein binding | chr3:9795226-9796848 FORWARDhighly similar to ( 648) G3PA_MAIZE Glyceraldehyde-3-phosphate dehydrogenase A, chloroplast precursor (EC 1.2.1.13) (NADP-dependent glyceraldehydephosphate dehydrogenase subunit A) - Zea mays…
Os03g0659233	-1.79659	-18.9513	-4.47341	misc. other Ferredoxins and Rieske domain	weakly similar to ( 129) AT4G14890 | Symbols: | ferredoxin family protein | chr4:8520887-8521351 FORWARDPRK07609 petF protein|2Fe-2S iron-sulfur cluster binding domain containing protein, expressed
Os02g0103850	-0.162883	-18.8178	-6.35605	Unknown	Unknown
Os01g0869800	-0.758765	-18.7828	-7.26166	PS.lightreaction.photosystem II.PSII polypeptide subunits	moderately similar to ( 256) AT1G44575 | Symbols: NPQ4, PSBS | NPQ4 (NONPHOTOCHEMICAL QUENCHING); chlorophyll binding / xanthophyll binding | chr1:16871768-16872548 FORWARDmoderately similar to ( 269) PSBS_TOBAC Photosystem II 22 kDa protein, chloroplast precursor (CP22) - Nicotiana tabacum (Common tobacco) protein|chlorophyll A-B binding protein, putative, expressed
Os03g0333400	0.541438	-18.6917	-5.50429	PS.lightreaction.photosystem II.PSII polypeptide subunits	weakly similar to ( 154) AT1G03600 | Symbols: | photosystem II family protein | chr1:898916-899440 FORWARD protein|photosystem II 11 kD protein, putative, expressed
Os04g0457000	-0.262231	-18.6425	-4.42894	PS.lightreaction.photosystem II.LHC-II	moderately similar to ( 356) AT1G15820 | Symbols: LHCB6, CP24 | LHCB6 (LIGHT HARVESTING COMPLEX PSII SUBUNIT 6); chlorophyll binding | chr1:5446685-5447676 REVERSEmoderately similar to ( 331) CB4_SPIOL Chlorophyll a-b binding protein CP24, chloroplast precursor - Spinacia oleracea (Spinach)Chloroa_b-bind protein|chlorophyll A-B binding protein, putative, expressed
Os05g0105800	0.0955073	-18.5797	-4.47253	not assigned.unknown	very weakly similar to (99.4) AT1G22630 | Symbols: | unknown protein | chr1:8003487-8004167 FORWARD protein|expressed protein
Os09g0517000	-0.76177	-18.2141	-18.2141	not assigned.unknown	protein|expressed protein
Os09g0279400	-1.19716	-18.0875	-7.69885	misc.rhodanese	moderately similar to ( 281) AT2G42220 | Symbols: | rhodanese-like domain-containing protein | chr2:17592105-17593305 FORWARD protein|rhodanese-like, putative, expressed
Os03g0374900	-0.616714	-17.8812	-7.24531	transport.amino acids	moderately similar to ( 228) AT3G13620 | Symbols: | amino acid permease family protein | chr3:4450904-4452556 REVERSE protein|amino acid permease family protein, putative, expressed
Os02g0731600	-0.596277	-17.7467	-3.97201	Unknown	Unknown
Os11g0306400	1.25576	-17.6994	-17.6994	misc.O-methyl transferases	weakly similar to ( 165) AT4G35160 | Symbols: | O-methyltransferase family 2 protein | chr4:16730989-16732808 REVERSEmoderately similar to ( 260) ZRP4_MAIZE O-methyltransferase ZRP4 (EC 2.1.1.-) (OMT) - Zea mays (Maize) Methyltransf_2 protein|O-methyltransferase, putative, expressed
Os10g0162842	1.84622	-17.6207	-7.0513	Unknown	Unknown
Os05g0348100	0.0961218	-17.5666	-17.5666	not assigned.unknown	protein|expressed protein
Os02g0578400	-1.77322	-17.5587	-17.5587	PS.lightreaction.photosystem II.PSII polypeptide subunits	weakly similar to ( 162) AT1G14150 | Symbols: | oxygen evolving enhancer 3 (PsbQ) family protein | chr1:4839885-4840632 FORWARDPsbQ protein|oxygen evolving enhancer protein 3, identical, putative, expressed
Os07g0105600	0.141279	-17.5382	-4.90561	Unknown	Unknown
Os12g0420200	-0.437733	-17.4719	-17.4719	RNA.regulation of transcription.unclassified	highly similar to ( 600) AT1G09340 | Symbols: CRB, CSP41B | CRB (CHLOROPLAST RNA BINDING); binding / catalytic/ coenzyme binding | chr1:3015473-3018035 FORWARDWcaG Epimerase protein|3-beta hydroxysteroid dehydrogenase/isomerase family protein, putative, expressed
Os04g0196200	-0.568427	-17.3853	-5.51105	misc.O-methyl transferases	weakly similar to ( 124) AT4G35160 | Symbols: | O-methyltransferase family 2 protein | chr4:16730989-16732808 REVERSEmoderately similar to ( 246) ZRP4_MAIZE O-methyltransferase ZRP4 (EC 2.1.1.-) (OMT) - Zea mays (Maize) Methyltransf_2 protein|O-methyltransferase, putative, expressed
Os02g0744000	0.0579643	-17.3757	-5.63063	not assigned.unknown	weakly similar to ( 120) AT1G18730 | Symbols: NDF6 | NDF6 (NDH DEPENDENT FLOW 6) | chr1:6460625-6461464 FORWARD protein|expressed protein
Os02g0729400	-0.506824	-17.1091	-17.1091	misc.rhodanese	moderately similar to ( 280) AT5G23060 | Symbols: CaS | CaS (Calcium sensing receptor) | chr5:7736760-7738412 REVERSE protein|arsenate reductase, putative, expressed
Os04g0288100	-0.108517	-16.9773	-16.9773	stress.abiotic.unspecified	moderately similar to ( 201) AT1G72610 | Symbols: GLP1, ATGER1, GER1 | GER1 (GERMIN-LIKE PROTEIN 1); oxalate oxidase | chr1:27339302-27339928 REVERSEmoderately similar to ( 204) AB19A_PRUPE Auxin-binding protein ABP19a precursor - Prunus persica (Peach)Cupin_1 protein|retrotransposon protein, putative, unclassified, expressed
Os02g0620533	1.7435	-16.9314	-16.9314	Unknown	Unknown
Os07g0628700	-0.383801	-16.9313	-5.67093	signalling.receptor kinases.S-locus glycoprotein like	highly similar to ( 513) AT4G23180 | Symbols: CRK10, RLK4 | CRK10 (CYSTEINE-RICH RLK10); ATP binding / kinase/ protein kinase/ protein serine/threonine kinase/ protein tyrosine kinase | chr4:12138171-12140780 FORWARDmoderately similar to ( 203) PSKR_DAUCA Phytosulfokine receptor precursor (EC 2.7.11.1) (Phytosulfokine LRR receptor kinase) - Daucus carota (Carrot) TyrKc Pkinase_Tyr Pkinase PTKc S_…
Os11g0616100	0.553451	-16.8911	-16.8911	stress.biotic	protein|dirigent, putative, expressed
Os05g0424700	-0.428354	-16.7852	-3.61151	transport.metal	very weakly similar to (91.7) AT5G59030 | Symbols: COPT1 | COPT1 (copper transporter 1); copper ion transmembrane transporter | chr5:23833945-23834457 REVERSE protein|ctr copper transporter family protein, putative, expressed
Os04g0127900	-1.01137	-16.3335	-16.3335	Unknown	Unknown
Os08g0323400	0.4072	-16.2412	-16.2412	protein.assembly and cofactor ligation	weakly similar to ( 167) AT1G54500 | Symbols: | rubredoxin family protein | chr1:20357084-20357671 REVERSE protein|rubredoxin family protein, putative, expressed
Os05g0232200	-0.58579	-15.8541	-15.8541	not assigned.unknown	very weakly similar to (83.6) AT5G56850 | Symbols: | unknown protein | chr5:22985432-22987011 REVERSE protein|expressed protein
Os06g0302000	-1.83958	-15.6223	-5.87895	stress.abiotic.drought/salt	very weakly similar to (81.6) AT5G25610 | Symbols: RD22 | RD22; nutrient reservoir | chr5:8914498-8916684 REVERSEBURP protein|BURP domain containing protein, expressed
Os02g0249000	-1.28167	-15.4973	-4.05948	development.storage proteins	moderately similar to ( 317) AT5G44120 | Symbols: CRA1, ATCRA1, CRU1 | CRA1 (CRUCIFERINA); nutrient reservoir | chr5:17756460-17757811 REVERSEhighly similar to ( 629) GLUB2_ORYSA Glutelin type-B 2 precursor (Glutelin type-B 7) [Contains: Glutelin type-B 2 acidic chain; Glutelin type-B 2 basic chain] - Oryza sativa (Rice)Cupin_1 protein|glutelin, putative, expressed
Os10g0539200	-1.5155	-15.4518	-15.4518	protein.degradation.aspartate protease	weakly similar to ( 159) AT2G03200 | Symbols: | aspartyl protease family protein | chr2:966506-967891 REVERSE protein|aspartic proteinase nepenthesin-1 precursor, putative, expressed
Os12g0291733	-0.341838	-11.1071	-7.67134	Unknown	Unknown
Os04g0234600	-0.943675	-9.4914	-19.8879	PS.calvin cycle.seduheptulose bisphosphatase	highly similar to ( 585) AT3G55800 | Symbols: SBPASE | SBPASE (sedoheptulose-bisphosphatase); phosphoric ester hydrolase/ sedoheptulose-bisphosphatase | chr3:20709640-20711421 FORWARDhighly similar to ( 726) S17P_WHEAT Sedoheptulose-1,7-bisphosphatase, chloroplast precursor (EC 3.1.3.37) (Sedoheptulose-bisphosphatase) (SBPase) (SED(1,7)P2ase) - Triticum aestivum (Wheat) FBPase FBPase PRK09293 Fbp…
Os03g0592500	-0.227844	-8.69364	-6.35968	PS.lightreaction.photosystem II.LHC-II	moderately similar to ( 459) AT3G27690 | Symbols: LHCB2.4, LHCB2.3, LHCB2 | LHCB2.3; chlorophyll binding | chr3:10256002-10256921 FORWARDhighly similar to ( 526) CB23_ORYSA Chlorophyll a-b binding protein, chloroplast precursor (LHCII type I CAB) (LHCP) - Oryza sativa (Rice)Chloroa_b-bind protein|chlorophyll A-B binding protein, putative, expressed
Os06g0101600	-0.654489	-8.544	-7.91235	PS.lightreaction.other electron carrier (ox/red).plastocyanin	weakly similar to ( 130) AT1G20340 | Symbols: DRT112, PETE2 | DRT112; copper ion binding / electron carrier | chr1:7042770-7043273 REVERSEmoderately similar to ( 226) PLAS_ORYSA Plastocyanin, chloroplast precursor - Oryza sativa (Rice)Copper-bind PRK02710 PetE protein|plastocyanin, chloroplast precursor, putative, expressed
Os01g0501800	0.112258	-8.41976	-8.57583	PS.lightreaction.photosystem II.PSII polypeptide subunits	moderately similar to ( 412) AT3G50820 | Symbols: PSBO2, PSBO-2, OEC33 | PSBO2 (PHOTOSYSTEM II SUBUNIT O-2); oxygen evolving/ poly(U) binding | chr3:18891008-18892311 REVERSEmoderately similar to ( 442) PSBO_WHEAT Oxygen-evolving enhancer protein 1, chloroplast precursor (OEE1) (33 kDa subunit of oxygen evolving system of photosystem II) (OEC 33 kDa subunit) (33 kDa thylakoid membrane protein) - …
Os10g0100300	-0.431184	-8.19882	-6.2585	signalling.light	moderately similar to ( 353) AT3G18890 | Symbols: | binding / catalytic/ coenzyme binding | chr3:6511169-6514729 FORWARD protein|isoflavone reductase, putative, expressed
Os09g0409100	-0.167393	-8.1061	-9.22955	not assigned.unknown	protein|expressed protein
Os03g0293100	-0.0474416	-8.0026	-5.57019	stress.abiotic.heat	moderately similar to ( 335) AT3G08970 | Symbols: ATERDJ3A, TMS1 | ATERDJ3A; oxidoreductase | chr3:2737589-2740265 FORWARD DnaJ DnaJ PRK10767 DnaJ SEC63 protein|heat shock protein DnaJ, putative, expressed
Os12g0420400	-0.175692	-7.89862	-6.65018	PS.lightreaction.photosystem I.PSI polypeptide subunits	moderately similar to ( 240) AT4G12800 | Symbols: PSAL | PSAL (photosystem I subunit L) | chr4:7521469-7522493 FORWARDmoderately similar to ( 316) PSAL_HORVU Photosystem I reaction center subunit XI, chloroplast precursor (PSI-L) (PSI subunit V) - Hordeum vulgare (Barley)PsaL psaL PRK00704 protein|photosystem I reaction center subunit XI, chloroplast precursor, putative, expressed
Os01g0600900	0.017037	-7.68583	-7.32632	PS.lightreaction.photosystem II.LHC-II	moderately similar to ( 424) AT2G34430 | Symbols: LHB1B1, LHCB1.4 | LHB1B1; chlorophyll binding | chr2:14524818-14525618 FORWARDmoderately similar to ( 466) CB22_ORYSA Chlorophyll a-b binding protein 2, chloroplast precursor (LHCII type I CAB-2) (LHCP) - Oryza sativa (Rice)Chloroa_b-bind protein|chlorophyll A-B binding protein, putative, expressed
Os06g0107750	-0.612575	-7.56431	-4.48203	development.unspecified	moderately similar to ( 208) AT3G30340 | Symbols: | nodulin MtN21 family protein | chr3:11956626-11958969 FORWARD protein|nodulin, putative, expressed
Os12g0292400	-0.746864	-7.38086	-9.87758	PS.calvin cycle.rubisco small subunit	weakly similar to ( 194) AT1G67090 | Symbols: RBCS1A | RBCS1A (RIBULOSE BISPHOSPHATE CARBOXYLASE SMALL CHAIN 1A); copper ion binding / ribulose-bisphosphate carboxylase | chr1:25048590-25049249 REVERSEmoderately similar to ( 273) RBS1_ORYSA Ribulose bisphosphate carboxylase small chain, chloroplast precursor (EC 4.1.1.39) (RuBisCO small subunit) (Ribulose bisphosphate carboxylase small chain C) (…
Os02g0197600	-0.0818871	-7.37173	-8.97397	PS.lightreaction.photosystem I.LHC-I	moderately similar to ( 296) AT1G61520 | Symbols: LHCA3 | LHCA3; chlorophyll binding | chr1:22700493-22701149 FORWARDweakly similar to ( 109) CB12_PETHY Chlorophyll a-b binding protein, chloroplast precursor (LHCI type II CAB) - Petunia hybrida (Petunia)Chloroa_b-bind protein|chlorophyll A-B binding protein, putative, expressed
Os12g0291100	-0.596057	-7.29904	-8.83883	Unknown	Unknown
Os08g0104600	0.133264	-7.24091	-7.19808	PS.lightreaction.other electron carrier (ox/red).ferredoxin	weakly similar to ( 158) FER1_ORYSA Ferredoxin-1, chloroplast precursor (Ferredoxin I) (Anti-disease protein 1) - Oryza sativa (Rice) protein|2Fe-2S iron-sulfur cluster binding domain containing protein, expressed
Os06g0320500	0.716103	-7.21908	-7.80113	PS.lightreaction.photosystem II.LHC-II	moderately similar to ( 354) AT3G54890 | Symbols: LHCA1 | LHCA1; chlorophyll binding | chr3:20339881-20340922 REVERSEweakly similar to ( 139) CB2B_PINSY Chlorophyll a-b binding protein type 2 member 1B, chloroplast precursor (Chlorophyll a-b binding protein type II 1B) (CAB) (LHCP) - Pinus sylvestris (Scots pine)Chloroa_b-bind protein|chlorophyll A-B binding protein, putative, expressed
Os07g0148900	0.573724	-7.13559	-6.27728	PS.lightreaction.photosystem I.PSI polypeptide subunits	weakly similar to ( 137) AT1G30380 | Symbols: PSAK | PSAK (photosystem I subunit K) | chr1:10722325-10723013 FORWARDweakly similar to ( 166) PSAK_HORVU Photosystem I reaction center subunit psaK, chloroplast precursor (Photosystem I subunit X) (PSI-K) (Light-harvesting complex I 7 kDa protein) - Hordeum vulgare (Barley)PSI_PSAK protein|photosystem I reaction center subunit, chloroplast precursor,…
Os11g0171300	0.0242668	-6.84724	-5.58942	PS.calvin cycle.aldolase	moderately similar to ( 317) AT4G38970 | Symbols: | fructose-bisphosphate aldolase, putative | chr4:18163769-18165659 REVERSEmoderately similar to ( 395) ALFC_ORYSA Fructose-bisphosphate aldolase, chloroplast precursor (EC 4.1.2.13) (ALDP) - Oryza sativa (Rice) Glycolytic FBP_aldolase_I_a COG3588 FBP_aldolase_I protein|fructose-bisphospate aldolase isozyme, putative, expressed
Os03g0318025	-1.62754	-6.8169	-8.19325	Unknown	Unknown
Os07g0489800	-1.01276	-6.81318	-7.18683	PS.lightreaction.other electron carrier (ox/red).ferredoxin	weakly similar to ( 160) AT3G16250 | Symbols: NDF4 | NDF4 (NDH-DEPENDENT CYCLIC ELECTRON FLOW 1); electron carrier/ iron-sulfur cluster binding | chr3:5507091-5508320 REVERSE protein|2Fe-2S iron-sulfur cluster binding domain containing protein, expressed
Os08g0162600	-1.30716	-6.75036	-6.42825	protein.assembly and cofactor ligation	moderately similar to ( 303) AT5G17170 | Symbols: ENH1 | ENH1 (enhancer of sos3-1); metal ion binding / protein binding | chr5:5649335-5650835 FORWARD protein|rubredoxin family protein, putative, expressed
Os08g0200300	0.177248	-6.64668	-7.15273	not assigned.unknown	protein|photosystem II 10 kDa polypeptide, chloroplast precursor, putative, expressed
Os06g0196300	-0.209785	-6.64071	-6.42799	redox.peroxiredoxin	moderately similar to ( 262) AT3G26060 | Symbols: ATPRX Q | ATPRX Q; antioxidant/ peroxiredoxin | chr3:9524807-9526123 FORWARD PRX_BCP Bcp PRX_family AhpC-TSA bcp PRX_AhpE_like Redoxin AhpC PRX_Typ2cys TlpA_like_family protein|peroxiredoxin, putative, expressed
Os04g0414700	0.362344	-6.54624	-8.23423	PS.lightreaction.photosystem I.PSI polypeptide subunits	weakly similar to ( 165) AT1G08380 | Symbols: PSAO | PSAO (photosystem I subunit O) | chr1:2641004-2641739 REVERSE protein|membrane protein, putative, expressed
Os12g0274750	-0.81904	-6.49162	-5.96351	Unknown	Unknown
Os02g0587300	-1.69453	-6.41807	-3.0592	not assigned.unknown	protein|expressed protein
Os01g0912700	-0.865938	-6.34101	-5.7169	not assigned.unknown	moderately similar to ( 300) AT1G65230 | Symbols: | unknown protein | chr1:24229167-24230764 FORWARD protein|expressed protein
Os08g0435900	0.133008	-6.32813	-7.72236	PS.lightreaction.photosystem II.LHC-II	moderately similar to ( 373) AT3G47470 | Symbols: LHCA4, CAB4 | LHCA4 (LIGHT-HARVESTING CHLOROPHYLL-PROTEIN COMPLEX I SUBUNIT A4); chlorophyll binding | chr3:17493622-17494773 REVERSEmoderately similar to ( 223) CB12_PETHY Chlorophyll a-b binding protein, chloroplast precursor (LHCI type II CAB) - Petunia hybrida (Petunia)Chloroa_b-bind protein|chlorophyll A-B binding protein, putative, expressed
Os09g0439500	-0.884858	-6.25633	-17.3971	PS.lightreaction.photosystem II.LHC-II	moderately similar to ( 358) AT1G19150 | Symbols: LHCA6, LHCA2*1 | LHCA6; chlorophyll binding | chr1:6612806-6613799 FORWARDmoderately similar to ( 285) CB12_PETHY Chlorophyll a-b binding protein, chloroplast precursor (LHCI type II CAB) - Petunia hybrida (Petunia)Chloroa_b-bind protein|chlorophyll A-B binding protein, putative, expressed
Os06g0152800	0.152431	-6.15311	-5.94773	not assigned.unknown	moderately similar to ( 345) AT3G14830 | Symbols: | unknown protein | chr3:4983386-4985666 FORWARD protein|expressed protein
Os06g0662150	-0.540048	-6.05232	-4.40532	Unknown	Unknown
Os12g0575000	-0.144881	-6.03575	-6.14503	not assigned.unknown	very weakly similar to (80.5) AT5G08050 | Symbols: | FUNCTIONS IN: molecular_function unknown; INVOLVED IN: biological_process unknown; LOCATED IN: thylakoid, chloroplast thylakoid membrane, chloroplast; EXPRESSED IN: 21 plant structures; EXPRESSED DURING: 13 growth stages; CONTAINS InterPro DOMAIN/s: Protein of unknown function DUF1118 (InterPro:IPR009500), Uncharacterised conserved protein UCP0…
Os03g0595300	1.18047	-6.02167	-5.39085	not assigned.unknown	weakly similar to ( 126) AT2G05310 | Symbols: | unknown protein | chr2:1933391-1934145 REVERSE protein|expressed protein
Os07g0558400	0.693489	-5.99414	-5.56436	PS.lightreaction.photosystem II.LHC-II	moderately similar to ( 442) AT5G01530 | Symbols: | chlorophyll A-B binding protein CP29 (LHCB4) | chr5:209084-210243 FORWARDmoderately similar to ( 242) CB29_CHLRE Chlorophyll a-b binding protein CP29 - Chlamydomonas reinhardtiiChloroa_b-bind protein|chlorophyll A-B binding protein, putative, expressed
Os02g0103800	-0.990947	-5.9025	-17.4578	PS.lightreaction.other electron carrier (ox/red).ferredoxin reductase	highly similar to ( 501) AT5G66190 | Symbols: ATLFNR1 | FNR1 (FERREDOXIN-NADP(+)-OXIDOREDUCTASE 1); NADPH dehydrogenase/ electron transporter, transferring electrons within the cyclic electron transport pathway of photosynthesis/ electron transporter, transferring electrons within the noncyclic electron transp | chr5:26451203-26452616 REVERSEhighly similar to ( 522) FENR1_ORYSA Ferredoxin--NADP r…
Os07g0147500	-1.27252	-5.89643	-6.26144	not assigned.unknown	protein|photosystem II 10 kDa polypeptide, chloroplast precursor, putative, expressed
Os07g0136800	-1.35326	-5.83279	-1.50435	not assigned.unknown	protein|expressed protein
Os01g0608200	-0.827574	-5.81625	-5.19284	Unknown	Unknown
Os12g0555100	-1.25654	-5.81173	-8.10985	not assigned.unknown	protein|pathogenesis-related Bet v I family protein, putative, expressed
Os11g0687100	-1.71949	-5.76877	-5.69208	protein.degradation.ubiquitin.E3.RING	weakly similar to ( 161) AT2G38970 | Symbols: | zinc finger (C3HC4-type RING finger) family protein | chr2:16274135-16276651 FORWARDvWA_C3HC4_type vWA_interalpha_trypsin_inhibitor VWA vWA_subgroup protein|von Willebrand factor type A domain containing protein, putative, expressed
Os09g0304400	-0.819906	-5.75094	-2.36916	not assigned.unknown	protein|expressed protein
Os03g0786100	-0.32918	-5.65625	-4.99165	PS.photorespiration.glycolate oxydase	highly similar to ( 612) AT3G14420 | Symbols: | (S)-2-hydroxy-acid oxidase, peroxisomal, putative / glycolate oxidase, putative / short chain alpha-hydroxy acid oxidase, putative | chr3:4821899-4823899 FORWARDhighly similar to ( 610) GOX_SPIOL Peroxisomal (S)-2-hydroxy-acid oxidase (EC 1.1.3.15) (Glycolate oxidase) (GOX) (Short chain alpha-hydroxy acid oxidase) - Spinacia oleracea (Spinach) FMN_d…
Os03g0417700	-1.57705	-5.62912	-5.42514	misc.cytochrome P450	highly similar to ( 526) AT1G74110 | Symbols: CYP78A10 | CYP78A10; electron carrier/ heme binding / iron ion binding / monooxygenase/ oxygen binding | chr1:27866667-27868368 REVERSEmoderately similar to ( 455) C78A3_SOYBN Cytochrome P450 78A3 (EC 1.14.-.-) - Glycine max (Soybean) p450 CypX protein|cytochrome P450, putative, expressed
Os03g0778100	0.0306683	-5.56362	-4.90524	PS.lightreaction.photosystem I.PSI polypeptide subunits	moderately similar to ( 253) AT1G31330 | Symbols: PSAF | PSAF (photosystem I subunit F) | chr1:11215011-11215939 REVERSEmoderately similar to ( 284) PSAF_HORVU Photosystem I reaction center subunit III, chloroplast precursor (Light-harvesting complex I 17 kDa protein) (PSI-F) - Hordeum vulgare (Barley)PSI_PsaF psaF protein|photosystem I reaction center subunit III, chloroplast precursor, putative…
Os12g0274700	-1.54917	-5.54379	-6.52878	PS.calvin cycle.rubisco small subunit	moderately similar to ( 218) AT1G67090 | Symbols: RBCS1A | RBCS1A (RIBULOSE BISPHOSPHATE CARBOXYLASE SMALL CHAIN 1A); copper ion binding / ribulose-bisphosphate carboxylase | chr1:25048590-25049249 REVERSEmoderately similar to ( 325) RBS1_ORYSA Ribulose bisphosphate carboxylase small chain, chloroplast precursor (EC 4.1.1.39) (RuBisCO small subunit) (Ribulose bisphosphate carboxylase small chain …
Os05g0401100	0.0179929	-5.53082	-7.08743	not assigned.unknown	moderately similar to ( 340) AT1G54780 | Symbols: | thylakoid lumen 18.3 kDa protein | chr1:20439533-20440953 FORWARDDUF477 protein|thylakoid lumen protein, putative, expressed
Os06g0107700	-1.08613	-5.4227	-5.34151	PS.lightreaction.other electron carrier (ox/red).ferredoxin reductase	highly similar to ( 551) AT1G20020 | Symbols: ATLFNR2 | FNR2 (FERREDOXIN-NADP(+)-OXIDOREDUCTASE 2); NADPH dehydrogenase/ oxidoreductase/ poly(U) binding | chr1:6942851-6944868 FORWARDhighly similar to ( 656) FENR1_ORYSA Ferredoxin--NADP reductase, leaf isozyme, chloroplast precursor (EC 1.18.1.2) (FNR) - Oryza sativa (Rice) CysJ NAD_binding_1 PRK06214 cysJ protein|ferredoxin--NADP reductase, chlo…
Os12g0498500	0.00768309	-5.41771	-2.5442	stress.abiotic.heat	weakly similar to ( 139) AT5G21430 | Symbols: | DNAJ heat shock N-terminal domain-containing protein | chr5:7222294-7223400 FORWARD protein|heat shock protein DnaJ, putative, expressed
Os06g0715200	0.781898	-5.41513	-5.7871	not assigned.unknown	weakly similar to ( 111) AT2G17972 | Symbols: | unknown protein | chr2:7821624-7822100 FORWARD protein|expressed protein
Os01g0225500	-1.26474	-5.38552	-2.76571	Co-factor and vitamine metabolism.pantothenate.3-methyl-2-oxobutanoate hydroxymethyltransferase (KPHMT,PANB)	moderately similar to ( 380) AT2G46110 | Symbols: PANB1, KPHMT1 | KPHMT1 (KETOPANTOATE HYDROXYMETHYLTRANSFERASE 1); 3-methyl-2-oxobutanoate hydroxymethyltransferase | chr2:18954807-18956411 REVERSE panB PanB Pantoate_transf protein|3-methyl-2-oxobutanoate hydroxymethyltransferase, putative, expressed
Os04g0529600	-1.40162	-5.38528	-2.59532	not assigned.unknown	moderately similar to ( 467) AT2G20770 | Symbols: GCL2 | GCL2 (GCR2-LIKE 2); catalytic | chr2:8945380-8947041 FORWARD LANC_like protein|lanC-like protein 2, putative, expressed
Os03g0267300	-0.646346	-5.37534	-7.75383	PS.calvin cycle.FBPase	highly similar to ( 602) AT3G54050 | Symbols: | fructose-1,6-bisphosphatase, putative / D-fructose-1,6-bisphosphate 1-phosphohydrolase, putative / FBPase, putative | chr3:20016951-20018527 FORWARDhighly similar to ( 729) F16P1_ORYSA Fructose-1,6-bisphosphatase, chloroplast precursor (EC 3.1.3.11) (D-fructose-1,6-bisphosphate 1-phosphohydrolase) (FBPase) - Oryza sativa (Rice) FBPase PRK09293 Fbp F…
Os04g0370900	-1.67287	-5.36153	-5.55178	signalling.receptor kinases.misc	moderately similar to ( 391) AT1G21270 | Symbols: WAK2 | WAK2; ATP binding / calcium ion binding / protein kinase/ protein serine/threonine kinase | chr1:7444997-7447345 FORWARDweakly similar to ( 163) PSKR_DAUCA Phytosulfokine receptor precursor (EC 2.7.11.1) (Phytosulfokine LRR receptor kinase) - Daucus carota (Carrot) S_TKc S_TKc Pkinase_Tyr TyrKc PTKc Pkinase SPS1 PTKc_Csk_like PTKc_Fes_like …
Os05g0586600	-0.516626	-5.34694	-2.85321	RNA.transcription	moderately similar to ( 308) AT5G24120 | Symbols: SIGE, SIG5, ATSIG5 | SIGE (SIGMA FACTOR E); DNA binding / DNA-directed RNA polymerase/ sigma factor/ transcription factor | chr5:8157794-8159746 REVERSEPRK05949 PRK07405 PRK07406 RpoD PRK05901 PRK07598 PRK05657 PRK09210 PRK05658 protein|RNA polymerase sigma factor, putative, expressed
Os10g0536500	-0.646084	-5.30627	-9.13554	PS.lightreaction.photosystem I.PSI polypeptide subunits	weakly similar to ( 113) AT2G46820 | Symbols: PTAC8, TMP14, PSAP, PSI-P | PSI-P (PHOTOSYSTEM I P SUBUNIT); DNA binding | chr2:19243729-19244870 FORWARD protein|expressed protein
Os09g0346500	0.00407837	-5.29984	-6.30552	PS.lightreaction.photosystem II.LHC-II	moderately similar to ( 413) AT2G34430 | Symbols: LHB1B1, LHCB1.4 | LHB1B1; chlorophyll binding | chr2:14524818-14525618 FORWARDmoderately similar to ( 471) CB21_ORYSA Chlorophyll a-b binding protein 1, chloroplast precursor (LHCII type I CAB-1) (LHCP) - Oryza sativa (Rice)Chloroa_b-bind protein|chlorophyll A-B binding protein, putative, expressed
Os04g0457100	0.601416	-5.29881	-4.78459	Unknown	Unknown
Os03g0129300	-0.281429	-5.25783	-5.3529	PS.calvin cycle.GAP	highly similar to ( 529) AT1G42970 | Symbols: GAPB | GAPB (GLYCERALDEHYDE-3-PHOSPHATE DEHYDROGENASE B SUBUNIT); glyceraldehyde-3-phosphate dehydrogenase (NADP+)/ glyceraldehyde-3-phosphate dehydrogenase | chr1:16127552-16129584 FORWARDhighly similar to ( 511) G3PB_SPIOL Glyceraldehyde-3-phosphate dehydrogenase B, chloroplast precursor (EC 1.2.1.13) (NADP-dependent glyceraldehydephosphate dehydrog…
Os02g0101500	-0.699186	-5.25153	-5.9502	PS.photorespiration.hydroxypyruvate reductase	highly similar to ( 501) AT1G68010 | Symbols: HPR | HPR; glycerate dehydrogenase/ poly(U) binding | chr1:25493418-25495720 FORWARDmoderately similar to ( 481) DHGY_CUCSA Glycerate dehydrogenase (EC 1.1.1.29) (NADH-dependent hydroxypyruvate reductase) (HPR) (GDH) - Cucumis sativus (Cucumber) 2-Hacid_dh LdhA SerA 2-Hacid_dh_C PRK08410 PRK11790 PRK06487 PRK06932 PRK08605 PRK12480 PRK00257 PRK07574 P…
Os01g0778100	-3.51322	-5.17507	-1.23342	not assigned.unknown	weakly similar to ( 144) AT1G05577 | Symbols: | unknown protein | chr1:1662643-1664288 REVERSEDUF966 protein|expressed protein
Os10g0516100	-1.57447	-5.15254	-4.73218	PS.photorespiration.glycine cleavage.H protein	moderately similar to ( 217) AT1G32470 | Symbols: | glycine cleavage system H protein, mitochondrial, putative | chr1:11739479-11740246 REVERSEmoderately similar to ( 302) GCSH_ORYSA Glycine cleavage system H protein, mitochondrial precursor - Oryza sativa (Rice) PRK01202 GCV_H GcvH protein|glycine cleavage system H protein, putative, expressed
Os07g0556200	0.267451	-5.14805	-4.54835	PS.lightreaction.cytochrome b6/f.iron sulfur subunit	moderately similar to ( 285) AT4G03280 | Symbols: PETC, PGR1 | PETC (PHOTOSYNTHETIC ELECTRON TRANSFER C); electron transporter, transferring electrons from cytochrome b6/f complex of photosystem II | chr4:1440462-1441717 FORWARDmoderately similar to ( 453) UCRIA_ORYSA Cytochrome b6-f complex iron-sulfur subunit, chloroplast precursor (EC 1.10.99.1) (Rieske iron-sulfur protein) (Plastohydroquinone…
Os03g0343900	-0.293005	-5.14526	-5.8017	not assigned.unknown	protein|ultraviolet-B-repressible protein, putative, expressed
Os01g0307500	0.859077	-5.12846	-2.20509	transport.unspecified cations	moderately similar to ( 246) AT4G10310 | Symbols: HKT1, ATHKT1 | HKT1 (HIGH-AFFINITY K+ TRANSPORTER 1); sodium ion transmembrane transporter | chr4:6392008-6395667 FORWARDhighly similar to ( 731) HKT8_ORYSA Cation transporter HKT8 (OsHKT8) - Oryza sativa (Rice) TrkH protein|OsHKT1;5 - Na+ transporter, expressed
Os01g0959900	-0.869867	-5.08054	-4.45229	PS.lightreaction.NADH DH	weakly similar to ( 157) AT1G74880 | Symbols: NDH-O | NDH-O (NAD(P)H:plastoquinone dehydrogenase complex subunit O) | chr1:28130112-28131020 REVERSE protein|expressed protein
Os11g0707000	-0.204585	-5.0757	-5.13321	PS.calvin cycle.rubisco interacting	highly similar to ( 699) AT2G39730 | Symbols: RCA | RCA (RUBISCO ACTIVASE); ADP binding / ATP binding / enzyme regulator/ ribulose-1,5-bisphosphate carboxylase/oxygenase activator | chr2:16571174-16573345 REVERSEhighly similar to ( 855) RCA_ORYSA Ribulose bisphosphate carboxylase/oxygenase activase, chloroplast precursor (RuBisCO activase) (RA) - Oryza sativa (Rice) AAA protein|AAA-type ATPase fa…
Os07g0298900	-0.947209	-5.04328	-5.42206	metal handling.binding, chelation and storage	very weakly similar to (95.9) AT5G63530 | Symbols: ATFP3, FP3 | ATFP3; metal ion binding / transition metal ion binding | chr5:25433423-25435614 FORWARD protein|heavy metal-associated domain containing protein, expressed
Os06g0705100	-0.0132399	-4.99924	-3.43458	not assigned.unknown	weakly similar to ( 159) AT4G02530 | Symbols: | chloroplast thylakoid lumen protein | chr4:1112335-1114005 REVERSE protein|thylakoid lumenal 16.5 kDa protein, chloroplast precursor, putative, expressed
Os05g0291700	-0.11276	-4.99464	-3.02277	not assigned.unknown	moderately similar to ( 346) AT3G46780 | Symbols: PTAC16 | PTAC16 (PLASTID TRANSCRIPTIONALLY ACTIVE 16); binding / catalytic | chr3:17228766-17231021 FORWARD protein|PTAC16, putative, expressed
Os03g0805600	0.157918	-4.97474	-4.34724	not assigned.unknown	protein|retrotransposon protein, putative, unclassified, expressed
Os05g0560000	-0.129282	-4.94952	-6.94913	not assigned.unknown	protein|expressed protein
Os07g0562700	0.730996	-4.94633	-5.39417	PS.lightreaction.photosystem II.LHC-II	moderately similar to ( 441) AT5G54270 | Symbols: LHCB3, LHCB3*1 | LHCB3 (LIGHT-HARVESTING CHLOROPHYLL B-BINDING PROTEIN 3); structural molecule | chr5:22038424-22039383 FORWARDmoderately similar to ( 464) CB23_HORVU Chlorophyll a-b binding protein of LHCII type III, chloroplast precursor (CAB) - Hordeum vulgare (Barley)Chloroa_b-bind protein|chlorophyll A-B binding protein, putative, expressed
Os02g0698000	-0.972077	-4.89375	-4.61623	PS.calvin cycle.PRK	highly similar to ( 674) AT1G32060 | Symbols: PRK | PRK (PHOSPHORIBULOKINASE); ATP binding / phosphoribulokinase/ protein binding | chr1:11532668-11534406 FORWARDhighly similar to ( 775) KPPR_WHEAT Phosphoribulokinase, chloroplast precursor (EC 2.7.1.19) (Phosphopentokinase) (PRKase) (PRK) - Triticum aestivum (Wheat) PRK PRK07429 PRK Udk PRK05480 UMPK protein|phosphoribulokinase/Uridine kinase fa…
Os08g0560900	0.419902	-4.8753	-4.74748	PS.lightreaction.photosystem I.PSI polypeptide subunits	moderately similar to ( 260) AT4G02770 | Symbols: PSAD-1 | PSAD-1 (photosystem I subunit D-1) | chr4:1229247-1229873 REVERSEmoderately similar to ( 296) PSAD_HORVU Photosystem I reaction center subunit II, chloroplast precursor (Photosystem I 20 kDa subunit) (PSI-D) - Hordeum vulgare (Barley)PsaD psaD protein|photosystem I reaction center subunit II, chloroplast precursor, putative, expressed
Os12g0184300	0.00916208	-4.85397	-2.21427	not assigned.unknown	protein|stress responsive protein, putative, expressed
Os04g0602100	-0.170489	-4.84354	-18.4514	redox.ascorbate and glutathione.ascorbate	moderately similar to ( 409) AT4G09010 | Symbols: APX4 | APX4 (ASCORBATE PEROXIDASE 4); heme binding / peroxidase | chr4:5777502-5779338 REVERSEvery weakly similar to (81.3) APX3_ORYSA Probable L-ascorbate peroxidase 3 (EC 1.11.1.11) (OsAPx03) - Oryza sativa (Rice)ascorbate_peroxidase protein|peroxidase precursor, putative, expressed
Os08g0369800	0.177755	-4.78125	-5.38564	hormone metabolism.abscisic acid.synthesis-degradation.synthesis.9-cis-epoxycarotenoid dioxygenase	weakly similar to ( 197) AT3G63520 | Symbols: CCD1, ATCCD1, ATNCED1, NCED1 | CCD1 (CAROTENOID CLEAVAGE DIOXYGENASE 1); 9-cis-epoxycarotenoid dioxygenase | chr3:23452940-23455896 FORWARD RPE65 COG3670 protein|carotenoid cleavage dioxygenase, putative, expressed
Os07g0518500	0.680868	-4.77653	-3.95861	misc.cytochrome P450	moderately similar to ( 212) AT5G36110 | Symbols: CYP716A1 | CYP716A1; electron carrier/ heme binding / iron ion binding / monooxygenase/ oxygen binding | chr5:14195377-14197613 FORWARDweakly similar to ( 155) C85A1_ORYSA Cytochrome P450 85A1 (EC 1.14.-.-) (C6-oxidase) (OsDWARF) (Dwarf protein) - Oryza sativa (Rice) p450 CypX protein|cytochrome P450 domain containing protein, expressed
Os02g0586000	-0.339857	-4.69877	-3.68816	not assigned.unknown	protein|expressed protein
Os02g0185200	0.739015	-4.69402	-2.72102	misc.cytochrome P450	moderately similar to ( 307) AT3G26300 | Symbols: CYP71B34 | CYP71B34; electron carrier/ heme binding / iron ion binding / monooxygenase/ oxygen binding | chr3:9639199-9640866 REVERSEmoderately similar to ( 418) C71D8_SOYBN Cytochrome P450 71D8 (EC 1.14.-.-) (P450 CP7) - Glycine max (Soybean) p450 CypX protein|cytochrome P450 71D8, putative, expressed
Os06g0663800	-0.0357012	-4.66972	-4.40401	protein.folding	weakly similar to ( 192) AT5G45680 | Symbols: ATFKBP13, FKBP13 | FK506-binding protein 1 (FKBP13) | chr5:18530894-18532128 FORWARDvery weakly similar to (90.9) FKB15_VICFA FK506-binding protein 2 precursor (EC 5.2.1.8) (Peptidyl-prolyl cis-trans isomerase) (PPIase) (Rotamase) (15 kDa FKBP) (FKBP-15) - Vicia faba (Broad bean) FkpA FKBP_C protein|peptidyl-prolyl cis-trans isomerase, FKBP-type, puta…
Os01g0765600	-0.423042	-4.64869	-5.10942	not assigned.unknown	FRQ1 protein|EF hand family protein, putative, expressed
Os06g0474800	0.560071	-4.63136	-3.83739	stress.abiotic.heat	very weakly similar to (87.8) AT5G23240 | Symbols: | DNAJ heat shock N-terminal domain-containing protein | chr5:7826857-7828534 REVERSE protein|expressed protein
Os04g0412500	-1.54374	-4.60533	-3.23062	TCA / org. transformation.carbonic anhydrases	moderately similar to ( 228) AT3G52720 | Symbols: ATACA1, ACA1 | ACA1 (ALPHA CARBONIC ANHYDRASE 1); carbonate dehydratase/ zinc ion binding | chr3:19539617-19541116 REVERSE alpha_CA_prokaryotic_like alpha_CA Cah Carb_anhydrase alpha_CA_VI_IX_XII_XIV alpha_CA_IV_XV_like alpha_CA_I_II_III_XIII alpha_CARP_receptor_like alpha_CA_VI alpha_CA_VII alpha_CA_IX alpha_CARP_X_XI_like alpha_CA_V alpha_CA_XII…
Os11g0274100	-0.014894	-4.5362	-5.76231	Unknown	Unknown
Os04g0340300	0.063575	-4.53291	-4.49999	secondary metabolism.isoprenoids.terpenoids	moderately similar to ( 241) AT1G70080 | Symbols: | terpene synthase/cyclase family protein | chr1:26394669-26397565 REVERSEmoderately similar to ( 330) DCS1_GOSHI (+)-delta-cadinene synthase (EC 4.2.3.13) (D-cadinene synthase) - Gossypium hirsutum (Upland cotton)Terpene_cyclase_plant_C1 Terpene_cyclase_C1 Terpene_synth_C Terpene_synth protein|terpene synthase, putative, expressed
Os01g0894700	-0.523823	-4.5188	-3.75402	protein.folding	very weakly similar to (87.0) AT2G30695 | Symbols: | FUNCTIONS IN: molecular_function unknown; INVOLVED IN: protein folding, protein transport; LOCATED IN: chloroplast; EXPRESSED IN: 23 plant structures; EXPRESSED DURING: 13 growth stages; CONTAINS InterPro DOMAIN/s: Trigger factor, ribosome-binding, bacterial (InterPro:IPR008881); Has 207 Blast hits to 207 proteins in 55 species: Archae - 0; Bac…
Os03g0332100	0.94656	-4.49972	-3.29584	misc.cytochrome P450	moderately similar to ( 352) AT5G24910 | Symbols: CYP714A1 | CYP714A1; electron carrier/ heme binding / iron ion binding / monooxygenase/ oxygen binding | chr5:8567674-8570260 REVERSEweakly similar to ( 193) C72A1_CATRO Cytochrome P450 72A1 (EC 1.3.3.9) (CYPLXXII) (Secologanin synthase) (SLS) - Catharanthus roseus (Rosy periwinkle) (Madagascar periwinkle) p450 CypX protein|cytochrome P450, putati…
Os11g0539700	-0.236239	-4.49171	-3.05871	not assigned.unknown	protein|OsFBX425 - F-box domain containing protein, expressed
Os11g0274700	0.674096	-4.46169	-4.3235	signalling.receptor kinases.S-locus glycoprotein like	weakly similar to ( 173) AT4G23320 | Symbols: | protein kinase family protein | chr4:12189182-12191626 REVERSEweakly similar to ( 127) NORK_MEDTR Nodulation receptor kinase precursor (EC 2.7.11.1) (Does not make infections protein 2) (Symbiosis receptor-like kinase) (MtSYMRK) - Medicago truncatula (Barrel medic) S_TKc S_TKc Pkinase TyrKc Pkinase_Tyr PTKc PTKc_Jak_rpt2 SPS1 PTKc_Tec_like PTKc_Srm_…
Os02g0276200	0.707693	-4.41957	-1.47375	Co-factor and vitamine metabolism.isochorismatase	moderately similar to ( 235) AT3G16190 | Symbols: | isochorismatase hydrolase family protein | chr3:5489883-5491195 REVERSEcysteine_hydrolases nicotinamidase_related PncA CSHase Isochorismatase protein|isochorismatase family protein, putative, expressed
Os11g0274166	-0.010208	-4.37257	-5.77779	Unknown	Unknown
Os03g0336000	-0.692627	-4.3491	-2.73229	development.unspecified	weakly similar to ( 185) AT1G09900 | Symbols: | pentatricopeptide (PPR) repeat-containing protein | chr1:3218133-3219929 FORWARDweakly similar to ( 171) RF1_ORYSA Rf1 protein, mitochondrial precursor (PPR protein) (Fertility restorer) (Restorer for CMS) - Oryza sativa (Rice) protein|pentatricopeptide repeat domain containing protein, putative, expressed
Os05g0480000	-0.289108	-4.34707	-3.75795	protein.postranslational modification	highly similar to ( 560) AT5G01920 | Symbols: STN8 | STN8; kinase/ protein kinase | chr5:359154-360867 FORWARDmoderately similar to ( 248) STT7_CHLRE Serine/threonine-protein kinase stt7, chloroplast precursor (EC 2.7.11.1) - Chlamydomonas reinhardtii S_TKc Pkinase S_TKc SPS1 protein|serine/threonine-protein kinase stt7, chloroplast precursor, putative, expressed
Os07g0191500	-0.0511202	-4.2941	-1.09143	transport.misc	highly similar to ( 536) AT1G59720 | Symbols: CRR28 | CRR28 (CHLORORESPIRATORY REDUCTION28); endonuclease | chr1:21939868-21941784 REVERSE protein|pentatricopeptide, putative, expressed
Os07g0476900	0.599657	-4.28867	-2.00295	not assigned.unknown	protein|thioredoxin, putative, expressed
Os03g0306800	0.966716	-4.2577	-4.09929	PS.calvin cycle	very weakly similar to ( 100) AT3G62410 | Symbols: CP12-2, CP12 | CP12-2; protein binding | chr3:23091006-23091401 FORWARDCP12 protein|calvin cycle protein CP12, putative, expressed
Os01g0940600	0.589081	-4.25481	-2.04208	not assigned.unknown	protein|expressed protein
Os01g0173600	1.05696	-4.24992	-4.21551	Biodegradation of Xenobiotics.lactoylglutathione lyase	moderately similar to ( 213) AT1G80160 | Symbols: | lactoylglutathione lyase family protein / glyoxalase I family protein | chr1:30151280-30151930 FORWARD protein|glyoxalase family protein, putative, expressed
Os02g0170000	0.322288	-4.24718	-6.38001	development.unspecified	highly similar to ( 699) AT2G35130 | Symbols: | pentatricopeptide (PPR) repeat-containing protein | chr2:14807589-14810164 REVERSEweakly similar to ( 168) RF1_ORYSA Rf1 protein, mitochondrial precursor (PPR protein) (Fertility restorer) (Restorer for CMS) - Oryza sativa (Rice) protein|pentatricopeptide containing protein, putative, expressed
Os02g0751600	-0.832759	-4.2419	-3.79818	protein.folding	weakly similar to ( 187) AT4G39710 | Symbols: | immunophilin, putative / FKBP-type peptidyl-prolyl cis-trans isomerase, putative | chr4:18427249-18428325 REVERSE FkpA FKBP_C protein|peptidyl-prolyl cis-trans isomerase, FKBP-type, putative, expressed
Os08g0106300	0.933062	-4.19864	-1.51301	misc.cytochrome P450	moderately similar to ( 337) AT3G48280 | Symbols: CYP71A25 | CYP71A25; electron carrier/ heme binding / iron ion binding / monooxygenase/ oxygen binding | chr3:17879594-17881164 FORWARDhighly similar to ( 541) C71C4_MAIZE Cytochrome P450 71C4 (EC 1.14.-.-) (Benzoxazineless 2) - Zea mays (Maize) p450 CypX protein|cytochrome P450, putative, expressed
Os03g0765900	0.344355	-4.19837	-3.90435	not assigned.unknown	protein|cytochrome b6f complex subunit, putative, expressed
Os09g0481200	-0.448708	-4.18296	-3.99365	PS.lightreaction.photosystem I.PSI polypeptide subunits	weakly similar to ( 169) AT1G55670 | Symbols: PSAG | PSAG (PHOTOSYSTEM I SUBUNIT G) | chr1:20802874-20803356 REVERSEweakly similar to ( 189) PSAG_HORVU Photosystem I reaction center subunit V, chloroplast precursor (PSI-G) (Photosystem I 9 kDa protein) - Hordeum vulgare (Barley)PSI_PSAK protein|photosystem I reaction center subunit, chloroplast precursor, putative, expressed
Os01g0511600	-0.0400646	-4.18034	-15.1991	not assigned.unknown	protein|expressed protein
Os03g0110900	2.01362	-4.17415	-1.85206	not assigned.unknown	weakly similar to ( 143) AT2G32500 | Symbols: | FUNCTIONS IN: molecular_function unknown; INVOLVED IN: biological_process unknown; EXPRESSED IN: 23 plant structures; EXPRESSED DURING: 13 growth stages; CONTAINS InterPro DOMAIN/s: Stress responsive alpha-beta barrel (InterPro:IPR013097), Dimeric alpha-beta barrel (InterPro:IPR011008); BEST Arabidopsis thaliana protein match is: unknown protein (TA…
Os07g0137200	-0.550136	-4.16034	-0.917372	not assigned.unknown	protein|expressed protein
Os01g0930800	0.274247	-4.07599	-5.59415	misc.gluco-, galacto- and mannosidases	moderately similar to ( 464) AT1G02850 | Symbols: BGLU11 | BGLU11 (BETA GLUCOSIDASE 11); catalytic/ cation binding / hydrolase, hydrolyzing O-glycosyl compounds | chr1:630569-633085 FORWARDmoderately similar to ( 286) BGLC_MAIZE Beta-glucosidase, chloroplast precursor (EC 3.2.1.21) (Gentiobiase) (Cellobiase) (Beta-D-glucoside glucohydrolase) - Zea mays (Maize) Glyco_hydro_1 BglB celA arb PRK09852…
Os02g0129300	0.146403	-4.07295	-3.37497	not assigned.unknown	moderately similar to ( 327) AT5G48790 | Symbols: | unknown protein | chr5:19780010-19781977 REVERSE protein|expressed protein
Os01g0773700	0.156239	-4.04929	-5.30091	not assigned.unknown	PsbW protein|photosystem II reaction center W protein, chloroplast precursor, putative, expressed
Os07g0577600	-0.0861059	-4.01219	-5.87473	PS.lightreaction.photosystem II.LHC-II	moderately similar to ( 345) AT3G61470 | Symbols: LHCA2 | LHCA2; chlorophyll binding | chr3:22745736-22747032 FORWARDmoderately similar to ( 355) CB12_PETHY Chlorophyll a-b binding protein, chloroplast precursor (LHCI type II CAB) - Petunia hybrida (Petunia)Chloroa_b-bind protein|chlorophyll A-B binding protein, putative, expressed
Os08g0203400	-1.84081	-3.96371	-3.87964	signalling.receptor kinases.S-locus glycoprotein like	highly similar to ( 768) AT1G56145 | Symbols: | leucine-rich repeat family protein / protein kinase family protein | chr1:21008225-21013934 REVERSEweakly similar to ( 145) NORK_MEDTR Nodulation receptor kinase precursor (EC 2.7.11.1) (Does not make infections protein 2) (Symbiosis receptor-like kinase) (MtSYMRK) - Medicago truncatula (Barrel medic) TyrKc PTKc Pkinase_Tyr S_TKc S_TKc Pkinase PTKc_…
Os09g0564200	0.125948	-3.95597	-6.5364	not assigned.unknown	protein|expressed protein
Os09g0411675	-0.810404	-3.93134	-2.50396	Unknown	Unknown
Os11g0202300	-1.00154	-3.91455	-3.82215	not assigned.unknown	protein|expressed protein
Os10g0181600	0.0652058	-3.90093	-3.29939	not assigned.unknown	UbiE protein|methyltransferase domain containing protein, putative, expressed
Os01g0892600	-1.12376	-3.86413	-3.60608	cell wall.pectin*esterases.acetyl esterase	moderately similar to ( 387) AT3G62060 | Symbols: | pectinacetylesterase family protein | chr3:22980123-22982734 FORWARD PAE protein|pectinacetylesterase domain containing protein, expressed
Os03g0708500	0.329925	-3.79688	-3.75806	protein.folding	moderately similar to ( 251) AT1G18170 | Symbols: | immunophilin / FKBP-type peptidyl-prolyl cis-trans isomerase family protein | chr1:6254291-6255507 FORWARD protein|peptidyl-prolyl cis-trans isomerase, FKBP-type, putative, expressed
Os02g0815200	-0.615625	-3.79394	-17.137	RNA.RNA binding	moderately similar to ( 276) AT1G60000 | Symbols: | 29 kDa ribonucleoprotein, chloroplast, putative / RNA-binding protein cp29, putative | chr1:22093704-22094540 REVERSEweakly similar to ( 154) ROC5_NICSY 33 kDa ribonucleoprotein, chloroplast precursor - Nicotiana sylvestris (Wood tobacco) COG0724 RRM RRM_1 protein|RNA recognition motif containing protein, putative, expressed
Os07g0517900	-0.0419582	-3.79119	-2.171	misc.cytochrome P450	weakly similar to ( 189) AT5G36110 | Symbols: CYP716A1 | CYP716A1; electron carrier/ heme binding / iron ion binding / monooxygenase/ oxygen binding | chr5:14195377-14197613 FORWARDweakly similar to ( 138) C85A_PHAVU Cytochrome P450 85A (EC 1.14.-.-) (C6-oxidase) - Phaseolus vulgaris (Kidney bean) (French bean) CypX p450 protein|hydroxylase, putative, expressed
Os05g0490900	0.429646	-3.79032	-4.05648	not assigned.unknown	weakly similar to ( 136) AT3G51510 | Symbols: | unknown protein | chr3:19109118-19109842 FORWARD protein|expressed protein
Os10g0181200	-0.0208832	-3.7838	-4.16338	development.unspecified	highly similar to ( 808) AT4G34830 | Symbols: | LOCATED IN: chloroplast; EXPRESSED IN: 21 plant structures; EXPRESSED DURING: 13 growth stages; CONTAINS InterPro DOMAIN/s: Pentatricopeptide repeat (InterPro:IPR002885); BEST Arabidopsis thaliana protein match is: EMB2745 (EMBRYO DEFECTIVE 2745) (TAIR:AT5G39710.1); Has 19818 Blast hits to 5849 proteins in 171 species: Archae - 3; Bacteria - 16; Met…
Os03g0279950	0.0914181	-3.77974	-4.01713	PS.lightreaction.photosystem II.PSII polypeptide subunits	weakly similar to ( 136) AT2G39470 | Symbols: PPL2 | PPL2 (PsbP-like protein 2); calcium ion binding | chr2:16476335-16477402 FORWARD protein|PsbP, putative, expressed
Os07g0635200	-1.20512	-3.77638	-4.39339	misc.cytochrome P450	moderately similar to ( 490) AT2G46950 | Symbols: CYP709B2 | CYP709B2; electron carrier/ heme binding / iron ion binding / monooxygenase/ oxygen binding | chr2:19289466-19291541 REVERSEmoderately similar to ( 343) C72A1_CATRO Cytochrome P450 72A1 (EC 1.3.3.9) (CYPLXXII) (Secologanin synthase) (SLS) - Catharanthus roseus (Rosy periwinkle) (Madagascar periwinkle) p450 CypX protein|cytochrome P450 7…
Os06g0694800	0.0948963	-3.75116	-4.70688	not assigned.unknown	protein|expressed protein
Os07g0141400	-0.138026	-3.75042	-3.96185	PS.lightreaction.photosystem II.PSII polypeptide subunits	moderately similar to ( 280) AT1G06680 | Symbols: PSBP-1, OEE2, PSII-P | PSBP-1 (PHOTOSYSTEM II SUBUNIT P-1); poly(U) binding | chr1:2048076-2049186 FORWARDmoderately similar to ( 326) PSBP_WHEAT Oxygen-evolving enhancer protein 2, chloroplast precursor (OEE2) (23 kDa subunit of oxygen evolving system of photosystem II) (OEC 23 kDa subunit) (23 kDa thylakoid membrane protein) - Triticum aestivum …
Os02g0731800	-0.695886	-3.69711	-6.98398	protein.degradation	weakly similar to ( 152) AT4G01150 | Symbols: | unknown protein | chr4:493692-494379 FORWARD protein|expressed protein
Os07g0435300	-0.674553	-3.69259	-4.89573	PS.lightreaction.photosystem I.PSI polypeptide subunits	weakly similar to ( 105) AT2G20260 | Symbols: PSAE-2 | PSAE-2 (photosystem I subunit E-2); catalytic | chr2:8736780-8737644 FORWARDweakly similar to ( 120) PSAE_HORVU Photosystem I reaction center subunit IV, chloroplast precursor (PSI-E) (Photosystem I 10.8 kDa polypeptide) - Hordeum vulgare (Barley)PSI_PsaE psaE protein|photosystem I reaction center subunit IV A, chloroplast precursor, putative…
Os06g0676400	-1.55054	-3.69176	-1.69684	Unknown	Unknown
Os01g0896500	-0.568947	-3.63609	-2.04007	misc.rhodanese	moderately similar to ( 360) AT3G59780 | Symbols: | FUNCTIONS IN: molecular_function unknown; INVOLVED IN: biological_process unknown; LOCATED IN: nucleus, chloroplast; EXPRESSED IN: guard cell; BEST Arabidopsis thaliana protein match is: CaS (Calcium sensing receptor) (TAIR:AT5G23060.1); Has 1338 Blast hits to 316 proteins in 95 species: Archae - 0; Bacteria - 274; Metazoa - 264; Fungi - 88; Pla…
Os02g0311800	-2.92739	-3.61639	-2.80932	not assigned.unknown	protein|transposon protein, putative, Pong sub-class, expressed
Os03g0278900	-0.17184	-3.61384	-2.67345	PS.lightreaction.ATP synthase.subunit B_ (ATPX)	weakly similar to ( 120) AT4G32260 | Symbols: | ATP synthase family | chr4:15573859-15574586 REVERSEweakly similar to ( 129) ATPX_SPIOL ATP synthase B' chain, chloroplast precursor (EC 3.6.3.14) (Subunit II) - Spinacia oleracea (Spinach)atpG protein|ATP synthase B chain, chloroplast precursor, putative, expressed
Os06g0199700	1.85317	-3.60578	-2.37432	not assigned.unknown	protein|expressed protein
Os05g0404400	-0.349443	-3.60466	-3.75785	not assigned.unknown	moderately similar to ( 236) AT2G48070 | Symbols: RPH1 | RPH1 (RESISTANCE TO PHYTOPHTHORA 1) | chr2:19662863-19663773 FORWARD protein|expressed protein
Os11g0636600	-1.07975	-3.5865	-2.68657	Unknown	Unknown
Os07g0429700	-1.3082	-3.5853	-5.41507	not assigned.unknown	protein|thionin-like peptide, putative, expressed
Os01g0595600	-0.143043	-3.57708	-3.70044	not assigned.unknown	weakly similar to ( 191) AT3G24420 | Symbols: | hydrolase, alpha/beta fold family protein | chr3:8863111-8864883 REVERSEMhpC Abhydrolase_1 protein|hydrolase, alpha/beta fold family domain containing protein, expressed
Os01g0172600	-1.53348	-3.56655	-2.35578	misc.peroxidases	moderately similar to ( 432) AT2G41480 | Symbols: | electron carrier/ heme binding / peroxidase | chr2:17296986-17298729 REVERSEmoderately similar to ( 360) PER2_ARAHY Cationic peroxidase 2 precursor (EC 1.11.1.7) (PNPC2) - Arachis hypogaea (Peanut)secretory_peroxidase plant_peroxidase peroxidase protein|peroxidase precursor, putative, expressed
Os01g0938100	0.0926352	-3.55626	-1.75522	PS.lightreaction.photosystem II.PSII polypeptide subunits	weakly similar to ( 191) AT4G28660 | Symbols: PSB28 | PSB28 (PHOTOSYSTEM II REACTION CENTER PSB28 PROTEIN) | chr4:14150008-14150933 FORWARDpsbW Psb28 protein|photosystem II reaction center PSB28 protein, chloroplast precursor, putative, expressed
Os06g0476900	-1.34441	-3.53288	-1.99754	Unknown	Unknown
Os02g0625100	-1.83796	-3.49885	-0.593922	protein.postranslational modification	moderately similar to ( 310) AT5G66520 | Symbols: | pentatricopeptide (PPR) repeat-containing protein | chr5:26551879-26553741 FORWARD protein|pentatricopeptide, putative, expressed
Os01g0915200	-2.22691	-3.48801	-3.85875	not assigned.unknown	protein|cysteine proteinase inhibitor precursor protein, putative, expressed
Os07g0673600	0.240689	-3.47969	-5.98058	Unknown	Unknown
Os01g0172701	-1.34258	-3.47697	-2.19404	Unknown	Unknown
Os01g0941200	1.07355	-3.46733	-4.64566	misc.beta 1,3 glucan hydrolases.glucan endo-1,3-beta-glucosidase	moderately similar to ( 276) AT4G16260 | Symbols: | catalytic/ cation binding / hydrolase, hydrolyzing O-glycosyl compounds | chr4:9200180-9201441 REVERSEmoderately similar to ( 438) E13B_HORVU Glucan endo-1,3-beta-glucosidase GII precursor (EC 3.2.1.39) ((1->3)-beta-glucan endohydrolase GII) ((1->3)-beta-glucanase isoenzyme GII) (Beta-1,3-endoglucanase GII) - Hordeum vulgare (Barley)Glyco_hydro_…
Os05g0429500	0.840325	-3.42759	-4.00689	misc.misc2	moderately similar to ( 248) AT1G35420 | Symbols: | dienelactone hydrolase family protein | chr1:13026320-13027463 FORWARD COG0412 protein|dienelactone hydrolase family protein, expressed
Os10g0394100	-0.768259	-3.42659	-4.22309	misc.calcineurin-like phosphoesterase family protein	moderately similar to ( 381) AT1G07010 | Symbols: | calcineurin-like phosphoesterase family protein | chr1:2152949-2154968 FORWARD protein|Ser/Thr protein phosphatase family protein, putative, expressed
Os07g0162200	-1.54084	-3.40588	-2.6795	not assigned.unknown	protein|expressed protein
Os11g0470500	-1.59181	-3.4018	-3.89493	signalling.receptor kinases.S-locus glycoprotein like	moderately similar to ( 339) AT1G70530 | Symbols: | protein kinase family protein | chr1:26588750-26591379 REVERSEweakly similar to ( 199) NORK_PEA Nodulation receptor kinase precursor (EC 2.7.11.1) - Pisum sativum (Garden pea) Pkinase_Tyr TyrKc PTKc Pkinase S_TKc S_TKc PTKc_Src_like PTKc_Srm_Brk PTKc_Jak_rpt2 SPS1 PTKc_EphR PTKc_EphR_A2 PTKc_Trk PTKc_Frk_like PTKc_Csk_like PTKc_Lck_Blk PTKc_Lyn …
Os02g0152900	0.455408	-3.40153	-4.77788	not assigned.unknown	protein|EMB1303, putative, expressed
Os04g0471700	-1.03578	-3.39091	-1.13137	RNA.regulation of transcription.WRKY domain transcription factor family	moderately similar to ( 288) AT5G56270 | Symbols: WRKY2, ATWRKY2 | WRKY2; transcription factor | chr5:22780816-22783137 FORWARDWRKY protein|WRKY35, expressed
Os08g0152000	-1.30977	-3.3858	-2.98891	transport.Major Intrinsic Proteins.NIP	weakly similar to ( 194) AT4G10380 | Symbols: NIP5;1, NLM6, NLM8 | NIP5;1; arsenite transmembrane transporter/ boron transporter/ water channel | chr4:6431530-6434510 REVERSEweakly similar to ( 132) NO26_SOYBN Nodulin-26 (N-26) - Glycine max (Soybean) MIP MIP GlpF PRK05420 protein|aquaporin protein, putative, expressed
Os02g0694800	1.35326	-3.37836	-1.68812	not assigned.unknown	moderately similar to ( 355) AT5G16810 | Symbols: | ATP binding / protein kinase | chr5:5526860-5529878 REVERSE protein|expressed protein
Os03g0251350	0.491394	-3.3755	-16.3764	RNA.regulation of transcription.CCAAT box binding factor family, HAP5	weakly similar to ( 185) AT5G63470 | Symbols: NF-YC4 | NF-YC4 (NUCLEAR FACTOR Y, SUBUNIT C4); DNA binding / transcription factor | chr5:25416332-25417084 REVERSE HAP5 protein|core histone H2A/H2B/H3/H4, putative, expressed
Os07g0607200	-0.0180694	-3.36962	-2.74208	not assigned.unknown	protein|expressed protein
Os03g0685000	0.219372	-3.35115	-2.67846	misc. other Ferredoxins and Rieske domain	moderately similar to ( 208) AT1G32550 | Symbols: | ferredoxin family protein | chr1:11771969-11774117 REVERSE protein|2Fe-2S iron-sulfur cluster binding domain containing protein, expressed
Os02g0585650	-0.121361	-3.34626	-3.4413	Unknown	Unknown
Os04g0443900	0.0719146	-3.3388	-2.70485	Unknown	Unknown
Os01g0912850	0.526225	-3.33387	-4.34577	not assigned.unknown	protein|expressed protein
Os01g0102900	0.182686	-3.3277	-4.5921	not assigned.unknown	weakly similar to ( 114) LIRP1_ORYSA Light-regulated protein precursor - Oryza sativa (Rice)Lir1 protein|light-induced protein 1-like, putative, expressed
Os01g0303000	-0.194121	-3.32639	-3.21733	PS.calvin cycle	very weakly similar to (91.3) AT3G62410 | Symbols: CP12-2, CP12 | CP12-2; protein binding | chr3:23091006-23091401 FORWARD protein|calvin cycle protein CP12, putative, expressed
Os10g0181333	0.0744251	-3.32151	-4.4578	Unknown	Unknown
Os06g0473000	0.229111	-3.30002	-4.98942	not assigned.unknown	protein|poor homologous synapsis 1 protein, putative, expressed
Os07g0628900	-1.90149	-3.29535	-6.26101	signalling.receptor kinases.S-locus glycoprotein like	moderately similar to ( 432) AT4G23180 | Symbols: CRK10, RLK4 | CRK10 (CYSTEINE-RICH RLK10); ATP binding / kinase/ protein kinase/ protein serine/threonine kinase/ protein tyrosine kinase | chr4:12138171-12140780 FORWARDweakly similar to ( 183) NORK_PEA Nodulation receptor kinase precursor (EC 2.7.11.1) - Pisum sativum (Garden pea) TyrKc S_TKc Pkinase_Tyr PTKc S_TKc Pkinase SPS1 PTKc_Srm_Brk PTKc…
Os04g0423400	-1.39676	-3.29295	-2.44204	not assigned.unknown	protein|abscisic stress-ripening, putative, expressed
Os04g0469300	-0.907451	-3.25483	-5.11799	not assigned.unknown	protein|heavy metal transport/detoxification protein, putative, expressed
Os09g0482700	-0.661284	-3.25108	-2.02418	not assigned.unknown	protein|expressed protein
Os01g0805200	0.690039	-3.23968	-3.49128	not assigned.unknown	weakly similar to ( 114) AT3G17930 | Symbols: | unknown protein | chr3:6142307-6143246 REVERSE protein|expressed protein
Os06g0499200	-2.16339	-3.23737	-2.74445	Unknown	Unknown
Os07g0143000	-1.53976	-3.2014	-4.8542	minor CHO metabolism.others	highly similar to ( 555) AT1G06690 | Symbols: | aldo/keto reductase family protein | chr1:2049742-2052039 REVERSEvery weakly similar to (81.6) A115_TOBAC Auxin-induced protein PCNT115 - Nicotiana tabacum (Common tobacco) Tas Aldo_ket_red ARA1 PRK09912 COG4989 PRK10625 protein|oxidoreductase, aldo/keto reductase family protein, putative, expressed
Os02g0257300	-0.491889	-3.19674	-3.5757	Unknown	Unknown
Os10g0545100	0.473872	-3.19517	-5.15522	not assigned.unknown	weakly similar to ( 181) AT3G10405 | Symbols: | unknown protein | chr3:3233978-3235118 REVERSE protein|expressed protein
Os07g0590600	-0.331301	-3.18028	-1.32649	development.unspecified	highly similar to ( 766) AT5G02860 | Symbols: | pentatricopeptide (PPR) repeat-containing protein | chr5:654102-656561 FORWARDmoderately similar to ( 246) RF1_ORYSA Rf1 protein, mitochondrial precursor (PPR protein) (Fertility restorer) (Restorer for CMS) - Oryza sativa (Rice) protein|pentatricopeptide, putative, expressed
Os03g0158300	-0.341575	-3.17514	-3.09428	not assigned.unknown	moderately similar to ( 307) AT1G64770 | Symbols: NDF2 | NDF2 (NDH-DEPENDENT CYCLIC ELECTRON FLOW 1) | chr1:24057549-24058565 FORWARD protein|galactose mutarotase-like, putative, expressed
Os11g0595000	0.472736	-3.15981	-3.33243	not assigned.unknown	weakly similar to ( 110) AT1G56580 | Symbols: | unknown protein | chr1:21198402-21198902 REVERSEDUF538 protein|DUF538 domain containing protein, putative, expressed
Os08g0122201	-0.193149	-3.15917	-1.24382	Unknown	Unknown
Os07g0431160	-0.997308	-3.15795	-5.90515	not assigned.unknown	Transposase_21 protein|transposon protein, putative, CACTA, En/Spm sub-class, expressed
Os02g0610800	0.304375	-3.15176	-2.268	not assigned.unknown	moderately similar to ( 424) AT3G08010 | Symbols: ATAB2 | ATAB2; RNA binding | chr3:2556046-2557426 FORWARDDUF1092 protein|psaB translation factor, putative, expressed
Os07g0158300	-0.751904	-3.12557	-2.64198	RNA.RNA binding	moderately similar to ( 204) AT3G52380 | Symbols: CP33, PDE322 | CP33; RNA binding | chr3:19421619-19422855 FORWARDweakly similar to ( 195) ROC5_NICSY 33 kDa ribonucleoprotein, chloroplast precursor - Nicotiana sylvestris (Wood tobacco) COG0724 RRM protein|RNA recognition motif containing protein, putative, expressed
Os07g0662800	-1.43912	-3.09692	-4.06391	transport.amino acids	moderately similar to ( 347) AT5G19500 | Symbols: | tryptophan/tyrosine permease family protein | chr5:6579019-6581699 FORWARDTrp_Tyr_perm PRK10483 protein|tyrosine-specific transport protein, putative, expressed
Os09g0528700	0.150573	-3.09493	-2.94491	misc.cytochrome P450	highly similar to ( 536) AT3G61880 | Symbols: CYP78A9 | CYP78A9 (CYTOCHROME P450 78A9); monooxygenase/ oxygen binding | chr3:22906114-22907890 REVERSEhighly similar to ( 512) C78A3_SOYBN Cytochrome P450 78A3 (EC 1.14.-.-) - Glycine max (Soybean) p450 CypX protein|cytochrome P450, putative, expressed
Os07g0251900	-1.98864	-3.05697	-2.61197	signalling.receptor kinases.leucine rich repeat XI	moderately similar to ( 275) AT3G47570 | Symbols: | leucine-rich repeat transmembrane protein kinase, putative | chr3:17527611-17530748 FORWARDweakly similar to ( 197) RPK1_IPONI Receptor-like protein kinase precursor (EC 2.7.11.1) - Ipomoea nil (Japanese morning glory) (Pharbitis nil) S_TKc S_TKc Pkinase Pkinase_Tyr NPH3 TyrKc PTKc protein|expressed protein
Os03g0269100	0.52906	-3.05074	-2.46525	misc.nitrilases, *nitrile lyases, berberine bridge enzymes, reticuline oxidases, troponine reductases	moderately similar to ( 318) AT5G06060 | Symbols: | tropinone reductase, putative / tropine dehydrogenase, putative | chr5:1824066-1825833 REVERSEvery weakly similar to (99.8) GRDH_ORYSA Glucose and ribitol dehydrogenase homolog (EC 1.1.1.-) - Oryza sativa (Rice) PRK09242 fabG fabG fabG PRK12826 FabG PRK12829 PRK12429 PRK06124 PRK12939 PRK08213 fabG fabG PRK07063 PRK06484 PRK08265 PRK07814 PRK128…
Os02g0504700	-0.818174	-3.03272	-3.16322	signalling.in sugar and nutrient physiology	protein|expressed protein
Os01g0921100	0.687367	-3.03128	-3.04924	not assigned.unknown	moderately similar to ( 254) AT4G19970 | Symbols: | unknown protein | chr4:10818242-10825343 FORWARD protein|regulatory protein, putative, expressed
Os08g0545700	0.307314	-2.99242	-2.19184	not assigned.unknown	moderately similar to ( 278) AT5G52030 | Symbols: | TraB protein-related | chr5:21128819-21130034 FORWARD TraB COG1916 protein|TraB family protein, putative, expressed
Os01g0331100	-1.64496	-2.98428	-1.29405	misc.GDSL-motif lipase	moderately similar to ( 292) AT1G56670 | Symbols: | GDSL-motif lipase/hydrolase family protein | chr1:21241688-21243965 FORWARDweakly similar to ( 175) EST_HEVBR Esterase precursor (EC 3.1.1.-) (Early nodule-specific protein homolog) (Latex allergen Hev b 13) - Hevea brasiliensis (Para rubber tree)SGNH_plant_lipase_like fatty_acyltransferase_like protein|GDSL-like lipase/acylhydrolase, putative, …
Os12g0263200	0.458554	-2.97431	-2.76652	secondary metabolism.flavonoids.isoflavones.isoflavone reductase	weakly similar to ( 149) AT1G32100 | Symbols: ATPRR1, PRR1 | PRR1 (PINORESINOL REDUCTASE 1); pinoresinol reductase | chr1:11546472-11547953 REVERSEvery weakly similar to (84.0) IFRH_MAIZE Isoflavone reductase homolog IRL (EC 1.3.1.-) - Zea mays (Maize)NmrA protein|nmrA-like family domain containing protein, expressed
Os10g0204400	0.257287	-2.97031	-6.71949	gluconeogenese/ glyoxylate cycle.PEPCK	highly similar to ( 837) AT4G37870 | Symbols: PCK1, PEPCK | PCK1 (PHOSPHOENOLPYRUVATE CARBOXYKINASE 1); ATP binding / phosphoenolpyruvate carboxykinase (ATP)/ phosphoenolpyruvate carboxykinase/ purine nucleotide binding | chr4:17802974-17806332 REVERSEhighly similar to ( 837) PEPCK_MAIZE Phosphoenolpyruvate carboxykinase [ATP] (EC 4.1.1.49) (PEP carboxykinase) (Phosphoenolpyruvate carboxylase) (P…
Os05g0217700	0.334754	-2.96085	-2.5485	not assigned.unknown	protein|expressed protein
Os03g0216700	-1.03957	-2.95093	-2.70343	transport.misc	moderately similar to ( 374) AT1G51340 | Symbols: | MATE efflux family protein | chr1:19032034-19034681 FORWARD NorM protein|MATE efflux protein, putative, expressed
Os07g0469100	0.0312819	-2.94672	-3.8308	not assigned.unknown	protein|expressed protein
Os02g0581100	-0.377041	-2.92973	-5.38186	not assigned.unknown	protein|photosystem II 5 kDa protein, chloroplast precursor, putative, expressed
Os03g0795200	-1.27044	-2.92895	-2.18525	transport.misc	highly similar to ( 679) AT2G02980 | Symbols: | pentatricopeptide (PPR) repeat-containing protein | chr2:868468-870279 FORWARDvery weakly similar to (91.7) RF1_ORYSA Rf1 protein, mitochondrial precursor (PPR protein) (Fertility restorer) (Restorer for CMS) - Oryza sativa (Rice) protein|pentatricopeptide, putative, expressed
Os06g0169001	0.948136	-2.92829	-7.24639	misc.myrosinases-lectin-jacalin	moderately similar to ( 222) GOS9_ORYSA Protein GOS9 - Oryza sativa (Rice)Jacalin protein|jacalin-like lectin domain containing protein, expressed
Os11g0245200	-0.173888	-2.92456	-3.76871	signalling.receptor kinases.misc	highly similar to ( 830) AT5G49760 | Symbols: | leucine-rich repeat family protein / protein kinase family protein | chr5:20216679-20221052 FORWARDmoderately similar to ( 236) NORK_MEDTR Nodulation receptor kinase precursor (EC 2.7.11.1) (Does not make infections protein 2) (Symbiosis receptor-like kinase) (MtSYMRK) - Medicago truncatula (Barrel medic) TyrKc Pkinase_Tyr PTKc S_TKc S_TKc Pkinase P…
Os07g0158500	0.297811	-2.91901	-3.15972	RNA.regulation of transcription.CCAAT box binding factor family, HAP2	very weakly similar to (96.3) AT5G06510 | Symbols: NF-YA10 | NF-YA10 (NUCLEAR FACTOR Y, SUBUNIT A10); transcription factor | chr5:1985439-1986591 FORWARD CBF CBFB_NFYA protein|nuclear transcription factor Y subunit, putative, expressed
Os03g0238300	-0.0139878	-2.91665	-3.23736	DNA.synthesis/chromatin structure	moderately similar to ( 370) AT2G01900 | Symbols: | endonuclease/exonuclease/phosphatase family protein | chr2:406136-408933 FORWARD IPPc COG5411 Exo_endo_phos protein|endonuclease/exonuclease/phosphatase family domain containing protein, expressed
Os01g0850800	-1.26358	-2.91155	-4.26289	secondary metabolism.simple phenols	moderately similar to ( 499) AT3G09220 | Symbols: LAC7 | LAC7 (laccase 7); laccase | chr3:2827434-2830477 REVERSEweakly similar to ( 196) ASO_CUCMA L-ascorbate oxidase precursor (EC 1.10.3.3) (Ascorbase) (ASO) - Cucurbita maxima (Pumpkin) (Winter squash) Cu-oxidase_3 SufI Cu-oxidase Cu-oxidase_2 protein|laccase precursor protein, putative, expressed
Os11g0182900	-0.399418	-2.88714	-3.4784	cell.organisation	weakly similar to ( 105) AT1G03670 | Symbols: | ankyrin repeat family protein | chr1:914222-916222 REVERSE ANK protein|ankyrin repeat family protein, putative, expressed
Os08g0200100	1.12139	-2.88154	-1.40953	lipid metabolism.FA synthesis and FA elongation.ACP desaturase	moderately similar to ( 388) AT3G02610 | Symbols: | acyl-[acyl-carrier-protein] desaturase/ oxidoreductase/ transition metal ion binding | chr3:555665-557458 FORWARDmoderately similar to ( 374) STAD_GOSHI Acyl-[acyl-carrier-protein] desaturase, chloroplast precursor (EC 1.14.19.2) (Stearoyl-ACP desaturase) - Gossypium hirsutum (Upland cotton)FA_desaturase_2 Acyl_ACP_Desat protein|acyl-desaturase,…
Os11g0431400	0.841364	-2.87149	-3.16217	protein.degradation.serine protease	moderately similar to ( 265) AT5G09640 | Symbols: SNG2, SCPL19 | SCPL19; serine-type carboxypeptidase/ sinapoyltransferase | chr5:2988373-2990966 FORWARDmoderately similar to ( 201) CBP1_ORYSA Serine carboxypeptidase 1 precursor (EC 3.4.16.5) (Serine carboxypeptidase I) (Carboxypeptidase C) - Oryza sativa (Rice) Peptidase_S10 COG2939 protein|OsSCP53 - Putative Serine Carboxypeptidase homologue, e…
Os03g0185950	-1.34239	-2.86632	-2.93663	Unknown	Unknown
Os02g0218800	0.92942	-2.8587	-2.30216	hormone metabolism.jasmonate.synthesis-degradation.allene oxidase synthase	moderately similar to ( 423) AT5G42650 | Symbols: AOS, CYP74A, DDE2 | AOS (ALLENE OXIDE SYNTHASE); allene oxide synthase/ hydro-lyase/ oxygen binding | chr5:17097803-17099359 REVERSEhighly similar to ( 935) C74A4_ORYSA Cytochrome P450 74A4 (EC 4.2.1.92) (Allene oxide synthase 4) (Hydroperoxide dehydrase 4) - Oryza sativa (Rice) protein|cytochrome P450, putative, expressed
Os08g0163100	-0.102847	-2.85595	-0.973833	not assigned.unknown	weakly similar to ( 191) AT1G61000 | Symbols: | FUNCTIONS IN: molecular_function unknown; INVOLVED IN: mitosis; LOCATED IN: plasma membrane; EXPRESSED IN: cultured cell; CONTAINS InterPro DOMAIN/s: Kinetochore protein Nuf2 (InterPro:IPR005549); BEST Arabidopsis thaliana protein match is: myosin heavy chain-related (TAIR:AT1G64330.1); Has 41010 Blast hits to 23184 proteins in 1264 species: Archae …
Os01g0202500	-0.948366	-2.85492	-2.27916	RNA.regulation of transcription.C2C2(Zn) CO-like, Constans-like zinc finger family	weakly similar to ( 109) AT1G78600 | Symbols: LZF1, STH3 | LZF1 (LIGHT-REGULATED ZINC FINGER PROTEIN 1); transcription factor/ zinc ion binding | chr1:29567370-29568662 FORWARD protein|B-box zinc finger family protein, putative, expressed
Os11g0586825	-0.758715	-2.8379	-3.39905	not assigned.unknown	moderately similar to ( 302) AT5G15900 | Symbols: | unknown protein | chr5:5189524-5192070 REVERSEDUF231 protein|expressed protein
Os07g0528200	-0.67852	-2.8299	-2.93445	lipid metabolism.lipid degradation.lipases.triacylglycerol lipase	very weakly similar to (82.4) AT5G24230 | Symbols: | LOCATED IN: cellular_component unknown; EXPRESSED IN: root; BEST Arabidopsis thaliana protein match is: triacylglycerol lipase (TAIR:AT5G24200.1); Has 125 Blast hits to 125 proteins in 14 species: Archae - 0; Bacteria - 0; Metazoa - 3; Fungi - 7; Plants - 115; Viruses - 0; Other Eukaryotes - 0 (source: NCBI BLink). | chr5:8229182-8230841 FORWAR…
Os07g0273700	-0.529074	-2.81984	-2.67426	stress.biotic.PR-proteins	moderately similar to ( 290) AT3G14460 | Symbols: | disease resistance protein (NBS-LRR class), putative | chr3:4851990-4856264 REVERSE NB-ARC protein|WRKY123, expressed
Os02g0620600	1.4701	-2.80714	-3.3653	transport.ammonium	highly similar to ( 566) AT4G13510 | Symbols: AMT1;1, ATAMT1, ATAMT1;1 | AMT1;1 (AMMONIUM TRANSPORTER 1;1); ammonium transmembrane transporter | chr4:7858220-7859725 FORWARD Ammonium_transp AmtB PRK10666 protein|ammonium transporter protein, putative, expressed
Os08g0522400	0.312181	-2.80253	-2.91143	redox.ascorbate and glutathione.ascorbate	moderately similar to ( 327) AT4G32320 | Symbols: APX6 | APX6; L-ascorbate peroxidase/ heme binding / peroxidase | chr4:15602777-15605234 FORWARDweakly similar to ( 133) APX4_ORYSA Probable L-ascorbate peroxidase 4 (EC 1.11.1.11) (OsAPx04) - Oryza sativa (Rice)ascorbate_peroxidase plant_peroxidase peroxidase secretory_peroxidase protein|peroxidase precursor, putative, expressed
Os03g0271100	0.0443584	-2.79528	-3.27623	RNA.transcription	moderately similar to ( 326) AT1G08540 | Symbols: SIGB, SIG1, SIG2, SIGA, ATSIG1, ABC1, ATSIG2 | SIG2 (RNA POLYMERASE SIGMA SUBUNIT 2); DNA binding / DNA-directed RNA polymerase/ sigma factor/ transcription factor | chr1:2703461-2706696 FORWARDPRK07406 RpoD PRK09210 PRK05901 PRK07405 PRK07598 PRK07921 PRK05949 PRK05658 PRK05657 rpoH2 PRK06596 FliA PRK05803 PRK08215 PRK05572 PRK06288 protein|RNA p…
Os01g0720500	-1.67815	-2.79165	-2.82343	PS.lightreaction.photosystem II.LHC-II	moderately similar to ( 410) AT2G34430 | Symbols: LHB1B1, LHCB1.4 | LHB1B1; chlorophyll binding | chr2:14524818-14525618 FORWARDmoderately similar to ( 443) CB21_ORYSA Chlorophyll a-b binding protein 1, chloroplast precursor (LHCII type I CAB-1) (LHCP) - Oryza sativa (Rice)Chloroa_b-bind protein|chlorophyll A-B binding protein, putative, expressed
Os03g0619875	-0.696303	-2.78177	-4.74099	not assigned.unknown	protein|hypervariable Bacillus group-specific protein, putative, expressed
Os02g0750200	-1.02389	-2.7742	-2.75674	PS.lightreaction.ATP synthase.delta chain	weakly similar to ( 164) AT4G09650 | Symbols: ATPD | ATPD (ATP SYNTHASE DELTA-SUBUNIT GENE); hydrogen ion transporting ATP synthase, rotational mechanism / proton-transporting ATPase, rotational mechanism | chr4:6100799-6101503 FORWARDmoderately similar to ( 237) ATPD_SORBI ATP synthase delta chain, chloroplast precursor (EC 3.6.3.14) - Sorghum bicolor (Sorghum) (Sorghum vulgare) OSCP AtpH PRK057…
Os03g0332566	-0.0610112	-2.76842	-2.19438	Unknown	Unknown
Os12g0115950	-0.520348	-2.76384	-1.33832	protein.targeting.chloroplast	highly similar to ( 740) AT3G46740 | Symbols: TOC75-III | TOC75-III (TRANSLOCON AT THE OUTER ENVELOPE MEMBRANE OF CHLOROPLASTS 75-III); P-P-bond-hydrolysis-driven protein transmembrane transporter | chr3:17216104-17219296 REVERSEhighly similar to ( 867) TOC75_ORYSA Protein TOC75, chloroplast precursor (75 kDa translocon at the outer-envelope-membrane of chloroplasts) - Oryza sativa (Rice)COG4775 …
Os09g0279500	-0.145674	-2.7616	-3.09697	RNA.RNA binding	moderately similar to ( 202) AT3G52150 | Symbols: | RNA recognition motif (RRM)-containing protein | chr3:19342074-19343090 FORWARDmoderately similar to ( 228) RRP2_SPIOL Plastid-specific 30S ribosomal protein 2, chloroplast precursor (PSRP-2) - Spinacia oleracea (Spinach) COG0724 RRM RRM_1 protein|RNA recognition motif containing protein, putative, expressed
Os05g0217800	0.271507	-2.75792	-1.85442	stress.abiotic.drought/salt	weakly similar to ( 156) AT5G25610 | Symbols: RD22 | RD22; nutrient reservoir | chr5:8914498-8916684 REVERSEweakly similar to ( 106) EA30_VICFA Embryonic abundant protein VF30.1 precursor - Vicia faba (Broad bean)BURP protein|BURP domain containing protein, expressed
Os08g0463900	-0.141929	-2.73248	-2.55572	protein.folding	weakly similar to ( 166) AT2G34860 | Symbols: EDA3 | EDA3 (embryo sac development arrest 3); heat shock protein binding / unfolded protein binding | chr2:14708380-14709804 FORWARD protein|expressed protein
Os09g0361500	-0.434414	-2.72009	-2.75446	transport.sugars	highly similar to ( 523) AT1G18870 | Symbols: ICS2 | ICS2 (ISOCHORISMATE SYNTHASE 2); isochorismate synthase | chr1:6515746-6519176 FORWARDhighly similar to ( 504) VDAC1_ORYSA Outer mitochondrial membrane protein porin (Voltage-dependent anion-selective channel protein) (VDAC) - Oryza sativa (Rice) Porin_3 MenF PRK07054 Chorismate_bind TrpE PRK06923 PRK06404 PRK05940 PRK09070 protein|isochorismat…
Os03g0363100	-0.277181	-2.71115	-3.8621	not assigned.unknown	highly similar to ( 561) AT5G18980 | Symbols: | binding | chr5:6334944-6337943 REVERSE protein|expressed protein
Os06g0206700	-0.690954	-2.70831	-1.31487	cell.organisation	weakly similar to ( 148) AT5G06670 | Symbols: | ATP binding / microtubule motor | chr5:2048243-2055019 REVERSE protein|expressed protein
Os08g0231100	0.362835	-2.69529	-15.9823	not assigned.unknown	protein|expressed protein
Os04g0128001	0.249095	-2.6946	-3.21194	misc.cytochrome P450	moderately similar to ( 211) AT1G64940 | Symbols: CYP89A6 | CYP89A6; electron carrier/ heme binding / iron ion binding / monooxygenase/ oxygen binding | chr1:24123789-24125324 FORWARDweakly similar to ( 179) C77A1_SOLME Cytochrome P450 77A1 (EC 1.14.-.-) (CYPLXXVIIA1) (P-450EG6) (Fragment) - Solanum melongena (Eggplant) (Aubergine) p450 CypX protein|cytochrome P450, putative, expressed
Os01g0810500	0.661017	-2.69057	-3.05926	signalling.receptor kinases.misc	highly similar to ( 554) AT4G29990 | Symbols: | light repressible receptor protein kinase | chr4:14665802-14669438 REVERSEmoderately similar to ( 278) NORK_MEDTR Nodulation receptor kinase precursor (EC 2.7.11.1) (Does not make infections protein 2) (Symbiosis receptor-like kinase) (MtSYMRK) - Medicago truncatula (Barrel medic) TyrKc Pkinase_Tyr S_TKc S_TKc PTKc Pkinase PTKc_Csk_like PTKc_Src_lik…
Os05g0127500	-0.893939	-2.68156	-2.32603	hormone metabolism.ethylene.synthesis-degradation	moderately similar to ( 422) AT3G11180 | Symbols: | oxidoreductase, 2OG-Fe(II) oxygenase family protein | chr3:3504249-3506688 FORWARDmoderately similar to ( 227) LDOX_PETHY Leucoanthocyanidin dioxygenase (EC 1.14.11.19) (LDOX) (Leucocyanidin oxygenase) (Leucoanthocyanidin hydroxylase) - Petunia hybrida (Petunia) PcbC 2OG-FeII_Oxy protein|flavonol synthase/flavanone 3-hydroxylase, putative, expre…
Os01g0581300	0.143798	-2.67592	-4.33717	secondary metabolism.isoprenoids.carotenoids.lycopene epsilon cyclase	highly similar to ( 667) AT5G57030 | Symbols: LUT2 | LUT2 (LUTEIN DEFICIENT 2); lycopene epsilon cyclase | chr5:23077398-23079818 FORWARDmoderately similar to ( 269) LCYB_TOBAC Lycopene beta cyclase, chloroplast precursor (EC 1.14.-.-) - Nicotiana tabacum (Common tobacco)Lycopene_cycl protein|lycopene epsilon cyclase, chloroplast precursor, putative, expressed
Os02g0291400	1.18177	-2.67528	-3.74912	signalling.calcium	moderately similar to ( 268) AT5G24270 | Symbols: SOS3, CBL4 | SOS3 (SALT OVERLY SENSITIVE 3); calcium ion binding / calcium-dependent protein serine/threonine phosphatase | chr5:8238781-8240179 REVERSE protein|calcineurin B, putative, expressed
Os06g0131700	-1.25485	-2.67439	-1.10118	development.unspecified	moderately similar to ( 269) AT2G46770 | Symbols: NST1, EMB2301, ANAC043 | EMB2301 (EMBRYO DEFECTIVE 2301); transcription activator/ transcription factor | chr2:19220917-19222822 REVERSEmoderately similar to ( 224) NAC76_ORYSA NAC domain-containing protein 76 (ONAC076) - Oryza sativa (Rice)NAM protein|no apical meristem protein, putative, expressed
Os10g0580400	0.409872	-2.66802	-1.60251	transport.unspecified cations	highly similar to ( 900) AT5G45380 | Symbols: ATDUR3, DUR3 | sodium:solute symporter family protein | chr5:18391337-18395696 FORWARD PutP SSF protein|urea active transporter, putative, expressed
Os12g0267200	-0.498682	-2.66114	-2.9004	lipid metabolism.Phospholipid synthesis.cyclopropane-fatty-acyl-phospholipid synthase	nearly identical (1028) AT3G23510 | Symbols: | cyclopropane fatty acid synthase, putative / CPA-FA synthase, putative | chr3:8428071-8433159 FORWARDCfa CMAS COG2907 PRK11705 protein|Cyclopropane-fatty-acyl-phospholipid synthase, putative, expressed
Os11g0242800	0.305732	-2.65975	-2.08395	PS.lightreaction.photosystem II.LHC-II	moderately similar to ( 256) AT4G10340 | Symbols: LHCB5 | LHCB5 (LIGHT HARVESTING COMPLEX OF PHOTOSYSTEM II 5); chlorophyll binding | chr4:6408200-6409496 FORWARDweakly similar to ( 132) CB2_PHYPA Chlorophyll a-b binding protein, chloroplast precursor (LHCII type I CAB) (LHCP) - Physcomitrella patens (Moss)Chloroa_b-bind protein|chlorophyll A-B binding protein, putative, expressed
Os04g0581600	0.23889	-2.65355	-2.19975	cell wall.precursor synthesis.UGD	weakly similar to ( 118) AT5G15490 | Symbols: | UDP-glucose 6-dehydrogenase, putative | chr5:5027872-5029314 REVERSEweakly similar to ( 114) UGDH_SOYBN UDP-glucose 6-dehydrogenase (EC 1.1.1.22) (UDP-Glc dehydrogenase) (UDP-GlcDH) (UDPGDH) - Glycine max (Soybean) protein|UDP-glucose/GDP-mannose dehydrogenase family, central domain containing protein, expressed
Os03g0679700	-0.0179934	-2.65181	-2.2085	Co-factor and vitamine metabolism.thiamine	nearly identical (1098) AT2G29630 | Symbols: THIC | THIC (ThiaminC); ADP-ribose pyrophosphohydrolase/ catalytic/ iron-sulfur cluster binding | chr2:12667395-12669569 FORWARDPRK09284 ThiC ThiC protein|thiamine biosynthesis protein thiC, putative, expressed
Os10g0411500	-0.42856	-2.64248	-1.97216	signalling.calcium	highly similar to ( 522) AT3G13600 | Symbols: | calmodulin-binding family protein | chr3:4445102-4447383 FORWARD protein|calmodulin-binding protein, putative, expressed
Os12g0637200	0.329762	-2.64217	-3.32664	misc.acid and other phosphatases	moderately similar to ( 456) AT2G16430 | Symbols: PAP10, ATPAP10 | PAP10 (PURPLE ACID PHOSPHATASE 10); acid phosphatase/ protein serine/threonine phosphatase | chr2:7120502-7122772 REVERSEmoderately similar to ( 451) PPAF_SOYBN Purple acid phosphatase precursor (EC 3.1.3.2) (Manganese(II) purple acid phosphatase) - Glycine max (Soybean) Metallophos protein|purple acid phosphatase precursor, putat…
Os09g0448200	-0.705674	-2.63956	-1.96654	transport.potassium	moderately similar to ( 469) AT4G13420 | Symbols: HAK5, ATHAK5 | HAK5 (HIGH AFFINITY K+ TRANSPORTER 5); potassium ion transmembrane transporter/ potassium:sodium symporter | chr4:7797038-7802174 REVERSEnearly identical (1259) HAK17_ORYSA Probable potassium transporter 17 (OsHAK17) - Oryza sativa (Rice)K_trans Kup trkD protein|potassium transporter, putative, expressed
Os05g0215000	0.452074	-2.63913	-1.62772	stress.abiotic.drought/salt	weakly similar to ( 115) AT5G25610 | Symbols: RD22 | RD22; nutrient reservoir | chr5:8914498-8916684 REVERSEBURP protein|BURP domain containing protein, expressed
Os01g0710700	0.748475	-2.62349	-4.07275	lipid metabolism.lipid degradation.lipases.triacylglycerol lipase	moderately similar to ( 357) AT2G42690 | Symbols: | lipase, putative | chr2:17776356-17777682 REVERSE Lipase_3 Lipase_3 protein|lipase, putative, expressed
Os05g0337400	-0.559735	-2.62255	-2.19154	not assigned.unknown	weakly similar to ( 105) AT5G14910 | Symbols: | heavy-metal-associated domain-containing protein | chr5:4823815-4825196 FORWARD protein|expressed protein
Os07g0633000	0.0464356	-2.61885	-1.67452	not assigned.unknown	weakly similar to ( 124) AT5G39520 | Symbols: | unknown protein | chr5:15823920-15825416 REVERSEDUF1997 protein|expressed protein
Os09g0379600	0.139467	-2.61438	-1.58701	RNA.regulation of transcription.HB,Homeobox transcription factor family	weakly similar to ( 103) AT3G01470 | Symbols: ATHB-1, ATHB1, HD-ZIP-1, HAT5 | ATHB-1 (ARABIDOPSIS THALIANA HOMEOBOX 1); DNA binding / protein homodimerization/ sequence-specific DNA binding / transcription activator/ transcription factor | chr3:182648-184034 REVERSE protein|homeobox associated leucine zipper, putative, expressed
Os07g0432201	0.526808	-2.61238	-5.11283	not assigned.unknown	protein|thionin-like peptide, putative, expressed
Os10g0403200	-0.703734	-2.61119	-1.3532	Unknown	Unknown
Os01g0701600	-1.48237	-2.60317	-2.02902	Unknown	Unknown
Os08g0299300	-1.03438	-2.59504	-0.516579	not assigned.unknown	protein|expressed protein
Os01g0715900	-0.673346	-2.59437	-0.7337	transport.misc	moderately similar to ( 383) AT1G08070 | Symbols: | pentatricopeptide (PPR) repeat-containing protein | chr1:2514374-2516599 REVERSEvery weakly similar to (98.6) RF1_ORYSA Rf1 protein, mitochondrial precursor (PPR protein) (Fertility restorer) (Restorer for CMS) - Oryza sativa (Rice) protein|pentatricopeptide, putative, expressed
Os01g0702700	-0.987991	-2.58979	-1.3339	RNA.regulation of transcription.MYB domain transcription factor family	moderately similar to ( 232) AT5G26660 | Symbols: ATMYB4, ATMYB86 | ATMYB86 (MYB DOMAIN PROTEIN 86); specific transcriptional repressor/ transcription repressor | chr5:9331775-9333044 REVERSEmoderately similar to ( 309) MYB3_HORVU Myb-related protein Hv33 - Hordeum vulgare (Barley) protein|MYB family transcription factor, putative, expressed
Os05g0275000	-0.208429	-2.58948	-1.37003	development.unspecified	highly similar to ( 819) AT2G18940 | Symbols: | pentatricopeptide (PPR) repeat-containing protein | chr2:8203873-8206341 REVERSEmoderately similar to ( 224) RF1_ORYSA Rf1 protein, mitochondrial precursor (PPR protein) (Fertility restorer) (Restorer for CMS) - Oryza sativa (Rice) protein|pentatricopeptide, putative, expressed
Os09g0394600	0.609459	-2.58336	-2.0415	DNA.synthesis/chromatin structure	moderately similar to ( 365) AT2G01900 | Symbols: | endonuclease/exonuclease/phosphatase family protein | chr2:406136-408933 FORWARD IPPc COG5411 Exo_endo_phos protein|endonuclease/exonuclease/phosphatase family domain containing protein, expressed
Os09g0530000	0.153471	-2.58296	-3.6727	misc.rhodanese	moderately similar to ( 262) AT4G27700 | Symbols: | rhodanese-like domain-containing protein | chr4:13826541-13827673 REVERSE protein|rhodanese-like domain containing protein, putative, expressed
Os08g0254600	-0.825419	-2.57986	-3.30759	Unknown	Unknown
Os10g0343400	-0.511468	-2.57331	-2.99328	cell wall.cellulose synthesis.cellulose synthase	moderately similar to ( 431) AT1G02730 | Symbols: ATCSLD5, CSLD5 | ATCSLD5; 1,4-beta-D-xylan synthase/ cellulose synthase | chr1:594697-598473 REVERSECellulose_synt protein|CSLF7 - cellulose synthase-like family F; beta1,3;1,4 glucan synthase, expressed
Os12g0637400	0.600636	-2.56557	-3.45638	misc.acid and other phosphatases	very weakly similar to (85.9) AT2G16430 | Symbols: PAP10, ATPAP10 | PAP10 (PURPLE ACID PHOSPHATASE 10); acid phosphatase/ protein serine/threonine phosphatase | chr2:7120502-7122772 REVERSEvery weakly similar to (84.7) PPAF_SOYBN Purple acid phosphatase precursor (EC 3.1.3.2) (Manganese(II) purple acid phosphatase) - Glycine max (Soybean) protein|purple acid phosphatase precursor, putative, expre…
Os08g0504500	-0.193158	-2.56323	-2.69016	PS.lightreaction.photosystem II.PSII polypeptide subunits	protein|thylakoid lumenal 19 kDa protein, chloroplast precursor, putative, expressed
Os09g0468000	0.335013	-2.54029	-2.40641	transport.misc	highly similar to ( 521) AT5G65380 | Symbols: | ripening-responsive protein, putative | chr5:26123241-26126352 REVERSE NorM PRK01766 MatE protein|MATE efflux family protein, putative, expressed
Os04g0461600	-0.221793	-2.51724	-1.81182	not assigned.unknown	protein|expressed protein
Os03g0710600	0.374653	-2.51698	-1.49979	not assigned.unknown	weakly similar to ( 112) AT1G73885 | Symbols: | unknown protein | chr1:27786864-27787708 FORWARD protein|expressed protein
Os03g0185700	0.111255	-2.51054	-2.783	secondary metabolism.phenylpropanoids	weakly similar to ( 132) AT5G48930 | Symbols: HCT | HCT (HYDROXYCINNAMOYL-COA SHIKIMATE/QUINATE HYDROXYCINNAMOYL TRANSFERASE); quinate O-hydroxycinnamoyltransferase/ shikimate O-hydroxycinnamoyltransferase/ transferase | chr5:19836654-19838092 REVERSEweakly similar to ( 108) HCBT2_DIACA Anthranilate N-benzoyltransferase protein 2 (EC 2.3.1.144) (Anthranilate N-hydroxycinnamoyl/benzoyltransferase …
Os02g0140200	-1.74774	-2.5042	-2.06092	secondary metabolism.isoprenoids.terpenoids	highly similar to ( 533) AT2G07050 | Symbols: CAS1 | CAS1 (cycloartenol synthase 1); cycloartenol synthase | chr2:2924629-2930295 FORWARD SQCY_1 SQCY SqhC ISOPREN_C2_like protein|cycloartenol synthase, putative, expressed
Os05g0195101	-1.14306	-2.50251	-3.25138	Unknown	Unknown
Os03g0411900	0.369404	-2.49994	-2.02292	not assigned.unknown	RT_LTR rve protein|retrotransposon protein, putative, unclassified, expressed
Os01g0748950	-1.49671	-2.49493	-2.0156	transport.peptides and oligopeptides	moderately similar to ( 406) AT1G59740 | Symbols: | proton-dependent oligopeptide transport (POT) family protein | chr1:21968227-21972312 FORWARD PTR2 PTR2 protein|peptide transporter PTR2, putative, expressed
Os02g0815400	-0.127405	-2.49478	-3.41185	not assigned.unknown	weakly similar to ( 166) AT5G37360 | Symbols: | unknown protein | chr5:14805437-14808113 REVERSE protein|expressed protein
Os01g0321900	-0.590431	-2.49392	-3.53758	not assigned.unknown	protein|expressed protein
Os06g0249500	-0.494822	-2.48881	-1.32417	development.unspecified	moderately similar to ( 363) AT3G61520 | Symbols: | pentatricopeptide (PPR) repeat-containing protein | chr3:22768974-22771274 REVERSEmoderately similar to ( 215) RF1_ORYSA Rf1 protein, mitochondrial precursor (PPR protein) (Fertility restorer) (Restorer for CMS) - Oryza sativa (Rice) protein|pentatricopeptide, putative, expressed
Os04g0557000	0.39987	-2.48456	-1.97109	not assigned.unknown	weakly similar to ( 200) AT4G11570 | Symbols: | haloacid dehalogenase-like hydrolase family protein | chr4:7004743-7005864 FORWARD COG0637 Gph protein|genetic modifier, putative, expressed
Os02g0818000	0.581372	-2.47833	-2.35736	not assigned.unknown	protein|CBS domain containing membrane protein, putative, expressed
Os11g0618700	-1.70972	-2.47368	-2.79135	not assigned.unknown	protein|expressed protein
Os06g0707733	-0.734973	-2.47054	-1.43543	stress.biotic.PR-proteins	moderately similar to ( 272) AT3G14460 | Symbols: | disease resistance protein (NBS-LRR class), putative | chr3:4851990-4856264 REVERSE NB-ARC protein|NBS-LRR disease resistance protein, putative, expressed
Os05g0195200	-0.792	-2.46578	-2.56109	RNA.regulation of transcription.C3H zinc finger family	moderately similar to ( 236) AT4G29190 | Symbols: | zinc finger (CCCH-type) family protein | chr4:14392233-14393303 REVERSE protein|zinc finger CCCH type family protein, putative, expressed
Os05g0253200	0.412922	-2.46385	-3.82014	signalling.receptor kinases.leucine rich repeat VIII-2	very weakly similar to (82.0) AT1G56130 | Symbols: | leucine-rich repeat family protein / protein kinase family protein | chr1:20994931-21000887 REVERSE protein|SHR5-receptor-like kinase, putative, expressed
Os03g0219900	-0.0552573	-2.45769	-1.40188	protein.synthesis.ribosomal protein.prokaryotic.chloroplast.50S subunit.L15	moderately similar to ( 239) AT3G25920 | Symbols: RPL15 | RPL15; structural constituent of ribosome | chr3:9491268-9492558 REVERSEmoderately similar to ( 246) RK15_PEA 50S ribosomal protein L15, chloroplast precursor (CL15) (Fragment) - Pisum sativum (Garden pea) rplO Ribosomal_L15 RplO protein|50S ribosomal protein L15, chloroplast precursor, putative, expressed
Os03g0736600	0.311442	-2.45384	-1.07372	not assigned.unknown	protein|ATP synthase F1, delta subunit family protein, putative, expressed
Os01g0358300	0.513434	-2.42828	-1.31785	not assigned.unknown	moderately similar to ( 442) AT1G02910 | Symbols: LPA1 | LPA1 (LOW PSII ACCUMULATION1); binding | chr1:655749-658125 REVERSE protein|tetratricopeptide repeat domain containing protein, expressed
Os01g0960900	0.0347436	-2.42386	-0.506318	Unknown	Unknown
Os09g0376700	-0.819276	-2.41608	-1.49908	protein.degradation.ubiquitin.E3.RING	weakly similar to ( 140) AT1G23980 | Symbols: | zinc finger (C3HC4-type RING finger) family protein | chr1:8484879-8485988 REVERSE protein|RING-H2 finger protein, putative, expressed
Os01g0917900	-1.03208	-2.40561	-1.14812	protein.degradation.ubiquitin.E3.RING	very weakly similar to (84.7) AT4G13100 | Symbols: | zinc finger (C3HC4-type RING finger) family protein | chr4:7636547-7637507 REVERSE protein|zinc finger, C3HC4 type family protein, expressed
Os07g0510400	0.170871	-2.40539	-2.05686	misc.UDP glucosyl and glucoronyl transferases	moderately similar to ( 258) AT3G21800 | Symbols: UGT71B8 | UGT71B8 (UDP-GLUCOSYL TRANSFERASE 71B8); UDP-glycosyltransferase/ quercetin 3-O-glucosyltransferase/ quercetin 4'-O-glucosyltransferase/ transferase, transferring glycosyl groups | chr3:7680243-7681685 REVERSEweakly similar to ( 143) ZOX_PHAVU Zeatin O-xylosyltransferase (EC 2.4.2.40) (Zeatin O-beta-D-xylosyltransferase) - Phaseolus vulg…
Os01g0695700	-0.449928	-2.40213	-1.22594	transport.ABC transporters and multidrug resistance systems	nearly identical (1298) AT2G47000 | Symbols: MDR4, PGP4, ABCB4, ATPGP4 | ABCB4 (ATP BINDING CASSETTE SUBFAMILY B4); ATPase, coupled to transmembrane movement of substances / xenobiotic-transporting ATPase | chr2:19310008-19314750 REVERSEhighly similar to ( 827) MDR_ORYSA Putative multidrug resistance protein (P-glycoprotein) - Oryza sativa (Rice) ABC_MTABC3_MDL1_MDL2 MdlB SunT ABCC_MsbA PRK11176 …
Os10g0355800	-1.61665	-2.39688	-2.50178	PS.lightreaction.ATP synthase.epsilon chain	weakly similar to ( 151) ATCG00470 | Symbols: ATPE | ATPase epsilon subunit | chrC:52265-52663 REVERSEmoderately similar to ( 231) ATPE_ORYSA ATP synthase epsilon chain (EC 3.6.3.14) (ATP synthase F1 sector epsilon subunit) - Oryza sativa (Rice) atpE atpC AtpC protein|ATP synthase epsilon chain, putative, expressed
Os03g0107300	0.0664958	-2.39041	-3.02749	not assigned.unknown	moderately similar to ( 463) AT1G02260 | Symbols: | transmembrane protein, putative | chr1:440757-442459 REVERSE YbiR_permease CitMHS ArsB_NhaD_permease ArsB P_permease ArsB_permease protein|expressed protein
Os11g0638000	-0.13488	-2.37886	-1.5543	signalling.G-proteins	moderately similar to ( 463) AT3G12080 | Symbols: emb2738 | emb2738 (embryo defective 2738); GTP binding | chr3:3847851-3851677 FORWARD engA COG1160 EngA2 engA PRK09518 trmE ThdF Era trmE MMR_HSR1 Era_like EngA1 era Era protein|GTP-binding protein, putative, expressed
Os11g0426400	0.0639255	-2.37222	-2.87666	not assigned.unknown	protein|expressed protein
Os12g0168700	-0.0305387	-2.36788	-0.573535	lipid metabolism.FA synthesis and FA elongation.long chain fatty acid CoA ligase	nearly identical (1055) AT1G77590 | Symbols: LACS9 | LACS9 (LONG CHAIN ACYL-COA SYNTHETASE 9); long-chain-fatty-acid-CoA ligase | chr1:29148501-29151776 REVERSE FAA1 AMP-binding CaiC PRK03640 Acs PRK08314 PRK06087 PRK07656 PRK05605 PRK09089 PRK08633 PRK08180 EntF PRK07529 PRK06178 PRK06145 PRK09088 PRK06368 PRK12492 PRK07771 PRK08751 PRK06187 PRK06710 PRK05677 PRK07787 PRK07514 PRK09274 PRK06155 …
Os10g0352000	-1.14494	-2.35292	-3.67044	not assigned.unknown	protein|expressed protein
Os03g0164300	-0.98507	-2.34225	-2.23831	not assigned.unknown	protein|B3 DNA binding domain containing protein, expressed
Os12g0263000	0.834019	-2.34155	-2.28036	redox.ascorbate and glutathione.glutathione	highly similar to ( 530) AT5G27380 | Symbols: GSH2, GSHB | GSH2 (GLUTATHIONE SYNTHETASE 2); glutathione synthase | chr5:9668211-9670912 REVERSEhighly similar to ( 545) GSHB_BRAJU Glutathione synthetase, chloroplast precursor (EC 6.3.2.3) (Glutathione synthase) (GSH synthetase) (GSH-S) - Brassica juncea (Leaf mustard) (Indian mustard) GSH_synth_ATP eu-GS GSH_synthase protein|glutathione synthetase…
Os02g0684100	1.51175	-2.33356	-2.74573	lipid metabolism.''exotics'' (steroids, squalene etc)	moderately similar to ( 263) AT2G03770 | Symbols: | sulfotransferase family protein | chr2:1150871-1151845 REVERSE Sulfotransfer_1 protein|sulfotransferase domain containing protein, expressed
Os08g0466200	1.23261	-2.33269	0.596345	transport.potassium	moderately similar to ( 444) AT1G70300 | Symbols: KUP6 | KUP6; potassium ion transmembrane transporter | chr1:26477993-26481233 REVERSEnearly identical (1207) HAK4_ORYSA Probable potassium transporter 4 (OsHAK4) - Oryza sativa (Rice)K_trans Kup trkD protein|potassium transporter, putative, expressed
Os08g0126700	0.176607	-2.33228	-1.89113	RNA.regulation of transcription.unclassified	moderately similar to ( 265) AT2G05160 | Symbols: | zinc finger (CCCH-type) family protein / RNA recognition motif (RRM)-containing protein | chr2:1859011-1860931 REVERSE protein|zinc finger family protein, putative, expressed
Os04g0607000	0.393565	-2.32636	-1.73938	cell.organisation	moderately similar to ( 239) AT5G19940 | Symbols: | plastid-lipid associated protein PAP-related / fibrillin-related | chr5:6739693-6740747 FORWARD protein|PAP fibrillin family domain containing protein, expressed
Os02g0578366	-0.659409	-2.32388	-1.83785	not assigned.unknown	weakly similar to ( 132) AT5G15290 | Symbols: | integral membrane family protein | chr5:4967094-4967846 FORWARDDUF588 protein|membrane associated DUF588 domain containing protein, putative, expressed
Os09g0401000	-1.57374	-2.3087	-2.85907	RNA.regulation of transcription.MYB domain transcription factor family	moderately similar to ( 262) AT1G66230 | Symbols: MYB20, AtMYB20 | MYB20 (myb domain protein 20); DNA binding / transcription factor | chr1:24677322-24678246 FORWARDmoderately similar to ( 251) ODO1_PETHY ODORANT1 protein (MYB-like protein ODO1) - Petunia hybrida (Petunia) protein|MYB family transcription factor, putative, expressed
Os03g0843400	-0.596484	-2.28917	-2.35761	protein.synthesis.ribosomal protein.prokaryotic.chloroplast.30S subunit.S6	weakly similar to ( 173) AT1G64510 | Symbols: | ribosomal protein S6 family protein | chr1:23954993-23956205 REVERSEweakly similar to ( 160) RR6_SPIOL 30S ribosomal protein S6 alpha, chloroplast precursor [Contains: 30S ribosomal protein S6 beta; 30S ribosomal protein S6 gamma; 30S ribosomal protein S6 delta; 30S ribosomal protein S6 epsilon] (Fragment) - Spinacia oleracea (Spinach) protein|ribos…
Os10g0199500	0.291793	-2.28723	-2.36467	development.unspecified	weakly similar to ( 142) AT5G07050 | Symbols: | LOCATED IN: membrane; CONTAINS InterPro DOMAIN/s: Protein of unknown function DUF6, transmembrane (InterPro:IPR000620); BEST Arabidopsis thaliana protein match is: nodulin MtN21 family protein (TAIR:AT2G40900.1); Has 2288 Blast hits to 2270 proteins in 280 species: Archae - 23; Bacteria - 774; Metazoa - 5; Fungi - 0; Plants - 641; Viruses - 0; Other…
Os02g0745100	0.337027	-2.28683	-2.58771	transport.Major Intrinsic Proteins.NIP	moderately similar to ( 202) AT5G37820 | Symbols: NIP4;2, NLM5 | NIP4;2 (NOD26-LIKE INTRINSIC PROTEIN 4;2); water channel | chr5:15050261-15051542 FORWARDhighly similar to ( 548) LSI1_ORYSA Silicon transporter LSI1 (Low silicon protein 1) - Oryza sativa (Rice) MIP MIP GlpF PRK05420 protein|aquaporin protein, putative, expressed
Os02g0791400	-0.805542	-2.27915	-4.84572	not assigned.unknown	protein|cytochrome c oxidase subunit, putative, expressed
Os02g0111600	-0.431741	-2.2781	-1.3441	signalling.receptor kinases.misc	highly similar to ( 502) AT1G21230 | Symbols: WAK5 | WAK5 (WALL ASSOCIATED KINASE 5); kinase/ protein serine/threonine kinase | chr1:7429980-7432346 FORWARDweakly similar to ( 181) NORK_MEDTR Nodulation receptor kinase precursor (EC 2.7.11.1) (Does not make infections protein 2) (Symbiosis receptor-like kinase) (MtSYMRK) - Medicago truncatula (Barrel medic) TyrKc S_TKc Pkinase_Tyr PTKc S_TKc Pkin…
Os02g0137200	-0.216726	-2.27799	-2.10103	protein.synthesis.ribosomal protein.prokaryotic.chloroplast.50S subunit.L3	moderately similar to ( 301) AT2G43030 | Symbols: | ribosomal protein L3 family protein | chr2:17894898-17895713 FORWARDmoderately similar to ( 310) RK3_TOBAC 50S ribosomal protein L3, chloroplast precursor (Fragment) - Nicotiana tabacum (Common tobacco) rplC rpl3 RplC Ribosomal_L3 protein|ribosomal protein L3, putative, expressed
Os01g0786700	0.462043	-2.27603	-2.50778	not assigned.unknown	moderately similar to ( 276) AT1G61740 | Symbols: | unknown protein | chr1:22798365-22801020 REVERSE protein|membrane protein, putative, expressed
Os10g0496900	0.544341	-2.26386	-2.41319	tetrapyrrole synthesis.protochlorophyllide reductase	highly similar to ( 509) AT5G54190 | Symbols: PORA | PORA; oxidoreductase/ protochlorophyllide reductase | chr5:21991183-21992238 REVERSEhighly similar to ( 534) PORB_HORVU Protochlorophyllide reductase B, chloroplast precursor (EC 1.3.1.33) (PCR B) (NADPH-protochlorophyllide oxidoreductase B) (POR B) - Hordeum vulgare (Barley) PRK07453 PRK06197 PRK06196 protein|oxidoreductase, short chain dehydr…
Os03g0815400	0.552058	-2.26094	-1.41021	protein.synthesis.ribosomal protein.prokaryotic.chloroplast.50S subunit.L17	moderately similar to ( 235) AT3G54210 | Symbols: | ribosomal protein L17 family protein | chr3:20067672-20068385 REVERSEmoderately similar to ( 224) RK17_TOBAC 50S ribosomal protein L17, chloroplast precursor (CL17) - Nicotiana tabacum (Common tobacco) rplQ RplQ Ribosomal_L17 protein|50S ribosomal protein L17, putative, expressed
Os12g0203000	-0.499199	-2.26026	-1.60334	protein.postranslational modification	highly similar to ( 569) AT1G53050 | Symbols: | protein kinase family protein | chr1:19772574-19775531 FORWARDmoderately similar to ( 215) CDC2A_ANTMA Cell division control protein 2 homolog A (EC 2.7.11.22) (EC 2.7.11.23) - Antirrhinum majus (Garden snapdragon) S_TKc S_TKc Pkinase SPS1 Pkinase_Tyr PTKc TyrKc PTKc_Jak_rpt2 PTKc_Src_like PTKc_Tyk2_rpt2 PTKc_Fes_like PTKc_Jak2_Jak3_rpt2 PTKc_Itk PT…
Os07g0212200	-0.741571	-2.25755	-3.08979	RNA.regulation of transcription.unclassified	moderately similar to ( 476) AT3G63140 | Symbols: CSP41A | CSP41A (CHLOROPLAST STEM-LOOP BINDING PROTEIN OF 41 KDA); mRNA binding / poly(U) binding | chr3:23327006-23328620 REVERSEWcaG protein|NAD dependent epimerase/dehydratase family protein, putative, expressed
Os05g0163300	0.398951	-2.2559	-1.84256	cell wall.cell wall proteins.AGPs.AGP	weakly similar to ( 177) AT5G03170 | Symbols: FLA11 | FLA11 | chr5:752898-753638 REVERSE protein|fasciclin domain containing protein, expressed
Os07g0680400	-0.702945	-2.24595	-2.36561	RNA.regulation of transcription.WRKY domain transcription factor family	very weakly similar to (84.7) AT2G46400 | Symbols: WRKY46, ATWRKY46 | WRKY46; transcription factor | chr2:19043676-19044754 REVERSEWRKY protein|WRKY47, expressed
Os02g0108800	-0.522249	-2.24516	-3.08834	misc.cytochrome P450	moderately similar to ( 357) AT1G64940 | Symbols: CYP89A6 | CYP89A6; electron carrier/ heme binding / iron ion binding / monooxygenase/ oxygen binding | chr1:24123789-24125324 FORWARDmoderately similar to ( 267) C77A3_SOYBN Cytochrome P450 77A3 (EC 1.14.-.-) - Glycine max (Soybean) p450 CypX protein|cytochrome P450, putative, expressed
Os08g0501700	-0.487436	-2.24295	-1.03703	signalling.receptor kinases.misc	moderately similar to ( 330) AT1G21240 | Symbols: WAK3 | WAK3 (wall associated kinase 3); kinase/ protein serine/threonine kinase | chr1:7434303-7436702 FORWARDweakly similar to ( 195) CRI4_MAIZE Putative receptor protein kinase CRINKLY4 precursor (EC 2.7.11.1) - Zea mays (Maize) TyrKc Pkinase_Tyr PTKc S_TKc Pkinase S_TKc PTKc_Csk_like PTKc_Src_like PTKc_Btk_Bmx PTKc_Tec_like PTKc_Abl PTKc_Syk_li…
Os03g0563300	-0.264169	-2.24286	-1.76533	tetrapyrrole synthesis.magnesium chelatase	highly similar to ( 545) AT5G45930 | Symbols: CHLI2, CHL I2, CHLI-2 | CHLI2 (MAGNESIUM CHELATASE I2); ATPase/ magnesium chelatase | chr5:18628095-18629565 FORWARDhighly similar to ( 563) CHLI_SOYBN Magnesium-chelatase subunit chlI, chloroplast precursor (EC 6.6.1.1) (Mg-protoporphyrin IX chelatase) - Glycine max (Soybean)chlI ChlI protein|magnesium-chelatase subunit chlI, chloroplast precursor, p…
Os03g0332533	0.0439748	-2.24046	-2.07295	misc.acid and other phosphatases	moderately similar to ( 278) AT2G38600 | Symbols: | acid phosphatase class B family protein | chr2:16145907-16146857 FORWARDweakly similar to ( 161) VSPB_SOYBN Stem 31 kDa glycoprotein precursor (Vegetative storage protein B) - Glycine max (Soybean)Acid_phosphat_B protein|HAD superfamily phosphatase, putative, expressed
Os09g0544000	-1.63017	-2.22831	-1.70982	secondary metabolism.phenylpropanoids.lignin biosynthesis.HCT	weakly similar to ( 142) AT5G48930 | Symbols: HCT | HCT (HYDROXYCINNAMOYL-COA SHIKIMATE/QUINATE HYDROXYCINNAMOYL TRANSFERASE); quinate O-hydroxycinnamoyltransferase/ shikimate O-hydroxycinnamoyltransferase/ transferase | chr5:19836654-19838092 REVERSEweakly similar to ( 144) HCBT1_DIACA Anthranilate N-benzoyltransferase protein 1 (EC 2.3.1.144) (Anthranilate N-hydroxycinnamoyl/benzoyltransferase …
Os03g0823000	-0.136173	-2.22527	-0.642826	signalling.receptor kinases.misc	moderately similar to ( 429) AT3G45410 | Symbols: | lectin protein kinase family protein | chr3:16654019-16656013 REVERSEmoderately similar to ( 211) PSKR_DAUCA Phytosulfokine receptor precursor (EC 2.7.11.1) (Phytosulfokine LRR receptor kinase) - Daucus carota (Carrot) Lectin_legB Pkinase S_TKc TyrKc S_TKc PTKc Pkinase_Tyr PTKc_Csk_like SPS1 PTKc_Jak_rpt2 PTKc_EphR PTKc_Src_like PTKc_Srm_Brk PTK…
Os11g0259700	1.38912	-2.21119	-3.09559	hormone metabolism.salicylic acid.synthesis-degradation	moderately similar to ( 245) AT5G04370 | Symbols: NAMT1 | NAMT1; S-adenosylmethionine-dependent methyltransferase | chr5:1231856-1233888 FORWARDmoderately similar to ( 221) BAMT_ANTMA Benzoate carboxyl methyltransferase (EC 2.1.1.-) (S-adenosyl-L-methionine:benzoic acid carboxyl methyltransferase) - Antirrhinum majus (Garden snapdragon)Methyltransf_7 protein|SAM dependent carboxyl methyltransfera…
Os07g0567400	0.031376	-2.21067	-2.46611	PS.lightreaction.other electron carrier (ox/red)	weakly similar to ( 167) AT5G45040 | Symbols: | cytochrome c6 (ATC6) | chr5:18175566-18176851 REVERSE protein|cytochrome c, putative, expressed
Os08g0531000	1.51405	-2.20978	-0.972975	misc.acid and other phosphatases	highly similar to ( 837) AT5G50400 | Symbols: ATPAP27, PAP27 | PAP27 (PURPLE ACID PHOSPHATASE 27); acid phosphatase/ protein serine/threonine phosphatase | chr5:20523575-20526231 REVERSEhighly similar to ( 675) NPP_HORVU Nucleotide pyrophosphatase/phosphodiesterase (EC 3.-.-.-) (Fragments) - Hordeum vulgare (Barley) protein|nucleotide pyrophosphatase/phosphodiesterase, putative, expressed
Os04g0445050	-0.105257	-2.20681	-2.12189	Unknown	Unknown
Os04g0634400	0.148383	-2.20676	-2.95425	signalling.receptor kinases.S-locus glycoprotein like	moderately similar to ( 486) AT4G27290 | Symbols: | ATP binding / protein kinase/ protein serine/threonine kinase/ protein tyrosine kinase/ sugar binding | chr4:13666281-13669202 FORWARDmoderately similar to ( 278) SLSG6_BRAOL S-locus-specific glycoprotein S6 precursor (SLSG-6) - Brassica oleracea (Wild cabbage) S_TKc Pkinase Pkinase_Tyr S_TKc TyrKc PTKc SPS1 PTKc_Jak_rpt2 S_locus_glycop PTKc_Src…
Os06g0647801	-0.680401	-2.20623	-1.38973	not assigned.unknown	protein|expressed protein
Os07g0635700	0.839278	-2.196	-1.89336	not assigned.unknown	protein|retrotransposon protein, putative, unclassified, expressed
Os03g0315800	-0.436002	-2.17094	-2.34852	protein.synthesis.ribosomal protein.prokaryotic.unknown organellar.30S subunit.S1	moderately similar to ( 492) AT5G30510 | Symbols: RPS1, ARRPS1 | RPS1 (RIBOSOMAL PROTEIN S1); RNA binding / structural constituent of ribosome | chr5:11619262-11621223 REVERSEhighly similar to ( 511) RR1_SPIOL 30S ribosomal protein S1, chloroplast precursor (CS1) - Spinacia oleracea (Spinach)PRK07400 RpsA rpsA PRK00087 rpsA rpsA S1 protein|S1 RNA binding domain containing protein, expressed
Os03g0122200	0.103208	-2.15926	-1.36151	protein.synthesis.ribosomal protein.prokaryotic.chloroplast.50S subunit.L11	moderately similar to ( 219) AT1G32990 | Symbols: PRPL11 | PRPL11 (PLASTID RIBOSOMAL PROTEIN L11); structural constituent of ribosome | chr1:11955827-11957139 FORWARDmoderately similar to ( 214) RK11_SPIOL 50S ribosomal protein L11, chloroplast precursor (CL11) - Spinacia oleracea (Spinach) rplK RplK rpl11 RL11 Ribosomal_L11 rpl11p Ribosomal_L11 protein|L11 domain containing ribosomal protein, pu…
Os12g0152750	0.61974	-2.1534	-1.51087	not assigned.unknown	protein|expressed protein
Os03g0138700	-1.13648	-2.15107	-2.18761	transport.peptides and oligopeptides	highly similar to ( 609) AT5G46050 | Symbols: ATPTR3, PTR3 | PTR3 (PEPTIDE TRANSPORTER 3); dipeptide transporter/ transporter/ tripeptide transporter | chr5:18675062-18679071 REVERSE PTR2 PTR2 protein|peptide transporter PTR3-A, putative, expressed
Os09g0431300	-0.072157	-2.15098	-2.80413	RNA.regulation of transcription.MYB domain transcription factor family	moderately similar to ( 221) AT5G57620 | Symbols: MYB36, AtMYB36 | MYB36 (myb domain protein 36); DNA binding / transcription factor | chr5:23334904-23336388 FORWARDweakly similar to ( 152) MYB4_ORYSA Myb-related protein Myb4 (OsMyb4) (Transcription factor RLTR1) - Oryza sativa (Rice) protein|MYB family transcription factor, putative, expressed
Os07g0432333	0.83011	-2.14778	-4.71587	not assigned.unknown	protein|thionin-like peptide, putative, expressed
Os07g0280600	0.37362	-2.14497	-2.53842	Unknown	Unknown
Os07g0257200	0.441499	-2.14407	-2.91975	transport.metal	moderately similar to ( 414) AT1G15960 | Symbols: NRAMP6, ATNRAMP6 | NRAMP6; inorganic anion transmembrane transporter/ metal ion transmembrane transporter | chr1:5482202-5485066 REVERSE Nramp PRK00701 MntH protein|metal transporter Nramp6, putative, expressed
Os10g0546600	-1.04288	-2.14139	-1.42813	misc.cytochrome P450	highly similar to ( 780) AT3G53130 | Symbols: LUT1, CYP97C1 | LUT1 (LUTEIN DEFICIENT 1); epsilon hydroxylase/ oxygen binding | chr3:19692812-19695278 FORWARDmoderately similar to ( 415) C97B2_SOYBN Cytochrome P450 97B2 (EC 1.14.-.-) - Glycine max (Soybean) p450 CypX protein|cytochrome P450 97B2, putative, expressed
Os01g0508500	-0.909324	-2.13543	-1.03446	not assigned.unknown	protein|expressed protein
Os08g0455600	0.0599924	-2.13445	-1.90145	protein.postranslational modification	highly similar to ( 510) AT2G39840 | Symbols: TOPP4 | TOPP4; protein serine/threonine phosphatase | chr2:16627430-16628789 FORWARDhighly similar to ( 513) PP1_ORYSA Serine/threonine-protein phosphatase PP1 (EC 3.1.3.16) - Oryza sativa (Rice) PP2Ac PP2Ac Metallophos ApaH protein|Ser/Thr protein phosphatase family protein, putative, expressed
Os05g0292800	0.599254	-2.13397	-1.85485	PS.lightreaction.photosystem II.PSII polypeptide subunits	weakly similar to ( 118) AT5G02120 | Symbols: OHP | OHP (ONE HELIX PROTEIN) | chr5:419144-419633 FORWARD protein|expressed protein
Os01g0278900	0.48553	-2.13066	-1.96983	not assigned.unknown	protein|plastid-specific 50S ribosomal protein 5, chloroplast precursor, putative, expressed
Os05g0153300	-0.16086	-2.13017	-2.56704	lipid metabolism.lipid degradation.lipases.triacylglycerol lipase	moderately similar to ( 229) AT3G14360 | Symbols: | lipase class 3 family protein | chr3:4791596-4793534 FORWARD Lipase_3 Lipase_3 Lipase protein|lipase, putative, expressed
Os02g0584200	-0.960746	-2.12594	-4.61674	not assigned.unknown	protein|hypothetical protein
Os01g0357150	1.8293	-2.12426	-1.15285	Unknown	Unknown
Os04g0304200	0.148883	-2.1219	-1.09354	protein.postranslational modification	highly similar to ( 981) AT3G45780 | Symbols: PHOT1, NPH1, JK224, RPT1 | PHOT1 (PHOTOTROPIN 1); FMN binding / blue light photoreceptor/ kinase/ protein binding / protein serine/threonine kinase | chr3:16818557-16823960 FORWARDmoderately similar to ( 355) KPK1_PHAVU Protein kinase PVPK-1 (EC 2.7.11.1) - Phaseolus vulgaris (Kidney bean) (French bean) S_TKc S_TKc Pkinase SPS1 Pkinase_Tyr TyrKc PTKc …
Os12g0263050	1.23394	-2.12048	-1.67051	Unknown	Unknown
Os09g0500900	-0.520584	-2.11986	-0.908066	hormone metabolism.auxin.induced-regulated-responsive-activated	moderately similar to ( 290) AT5G47530 | Symbols: | auxin-responsive protein, putative | chr5:19281471-19282870 FORWARD B561 DUF568 protein|membrane protein, putative, expressed
Os02g0643500	-0.630038	-2.1134	-1.70702	not assigned.unknown	moderately similar to ( 293) AT1G12250 | Symbols: | thylakoid lumenal protein-related | chr1:4159623-4161269 FORWARD protein|thylakoid lumenal protein, putative, expressed
Os07g0123900	-0.591207	-2.10771	-2.18699	not assigned.unknown	protein|GCRP3 - Glycine and cysteine rich family protein precursor, expressed
Os01g0678600	-0.676817	-2.10536	-1.91191	protein.synthesis.ribosomal protein.prokaryotic.chloroplast.30S subunit.S20	weakly similar to ( 111) AT3G15190 | Symbols: | chloroplast 30S ribosomal protein S20, putative | chr3:5116216-5117412 FORWARD protein|ribosomal protein rpS20, putative, expressed
Os10g0210500	-0.0288062	-2.10527	-2.69198	development.unspecified	moderately similar to ( 358) AT4G08290 | Symbols: | nodulin MtN21 family protein | chr4:5239088-5240861 FORWARD protein|integral membrane protein DUF6 containing protein, expressed
Os03g0655500	-0.675641	-2.09326	-1.966	not assigned.unknown	ANK protein|ankyrin repeat domain-containing protein 50, putative, expressed
Os04g0438101	-1.51506	-2.08135	-3.67049	Unknown	Unknown
Os04g0601800	0.0301632	-2.07673	-1.40507	development.unspecified	moderately similar to ( 298) AT2G33430 | Symbols: DAL1, DAL | DAL1 (DIFFERENTIATION AND GREENING-LIKE 1) | chr2:14162732-14164729 FORWARDweakly similar to ( 134) DAG_ANTMA DAG protein, chloroplast precursor - Antirrhinum majus (Garden snapdragon) protein|DAG protein, chloroplast precursor, putative, expressed
Os02g0126000	-0.336572	-2.07639	-1.40336	not assigned.unknown	protein|expressed protein
Os01g0591000	0.629745	-2.07195	-1.59513	fermentation.aldehyde dehydrogenase	highly similar to ( 709) AT3G24503 | Symbols: ALDH2C4, ALDH1A, REF1 | ALDH2C4; 3-chloroallyl aldehyde dehydrogenase/ aldehyde dehydrogenase (NAD)/ coniferyl-aldehyde dehydrogenase | chr3:8919732-8923029 REVERSEmoderately similar to ( 369) BADH_SPIOL Betaine-aldehyde dehydrogenase, chloroplast precursor (EC 1.2.1.8) (BADH) - Spinacia oleracea (Spinach) Aldedh PutA PRK09847 PRK10090 gabD gabD2 PRK0…
Os07g0544800	0.213181	-2.05964	-2.75593	PS.lightreaction.photosystem II.PSII polypeptide subunits	weakly similar to ( 162) AT4G21280 | Symbols: PSBQ, PSBQA, PSBQ-1 | oxygen-evolving enhancer protein 3, chloroplast, putative (PSBQ1) (PSBQ) | chr4:11334446-11335587 FORWARDweakly similar to ( 191) PSBQ1_MAIZE Oxygen-evolving enhancer protein 3-1, chloroplast precursor (OEE3) (16 kDa subunit of oxygen evolving system of photosystem II) (OEC 16 kDa subunit) - Zea mays (Maize)PsbQ protein|oxygen ev…
Os06g0142650	-0.152243	-2.0585	-2.0059	protein.postranslational modification	moderately similar to ( 318) AT5G20050 | Symbols: | protein kinase family protein | chr5:6774381-6775739 FORWARDweakly similar to ( 172) KPRO_MAIZE Putative receptor protein kinase ZmPK1 precursor (EC 2.7.11.1) - Zea mays (Maize) S_TKc Pkinase S_TKc Pkinase_Tyr TyrKc PTKc SPS1 PTKc_Ror PTKc_Csk_like PTKc_Itk PTKc_Jak_rpt2 PTKc_EGFR_like PTKc_Srm_Brk PTKc_InsR_like PTKc_Src_like PTKc_Tec_like PTKc…
Os08g0512500	0.186243	-2.05359	-1.66354	PS.lightreaction.photosystem II.PSII polypeptide subunits	moderately similar to ( 239) AT1G76450 | Symbols: | oxygen-evolving complex-related | chr1:28684618-28686109 FORWARD protein|thylakoid lumen protein, chloroplast precursor, putative, expressed
Os06g0647900	-0.845199	-2.0521	-1.44603	not assigned.unknown	protein|expressed protein
Os01g0247700	-1.68814	-2.045	-1.51871	transport.metabolite transporters at the mitochondrial membrane	moderately similar to ( 202) AT1G62280 | Symbols: SLAH1 | SLAH1 (SLAC1 HOMOLOGUE 1); transporter | chr1:23007309-23008540 REVERSEC4dic_mal_tran protein|C4-dicarboxylate transporter/malic acid transport protein domain containing protein, expressed
Os06g0272850	-0.514853	-2.03845	-2.63705	not assigned.unknown	moderately similar to ( 290) AT5G15900 | Symbols: | unknown protein | chr5:5189524-5192070 REVERSEDUF231 protein|expressed protein
Os02g0744900	0.899887	-2.03815	-1.7992	secondary metabolism.isoprenoids.non-mevalonate pathway	highly similar to ( 637) AT1G74470 | Symbols: | geranylgeranyl reductase | chr1:27991248-27992845 FORWARDFixC UbiH protein|FAD binding domain containing protein, expressed
Os01g0927300	-1.39661	-2.03673	-1.27815	transport.metal	protein|expressed protein
Os10g0364900	-0.191487	-2.03663	-1.99233	not assigned.unknown	protein|expressed protein
Os01g0368000	-0.136092	-2.0297	-0.751421	misc.oxidases - copper, flavone etc.	moderately similar to ( 353) AT5G61290 | Symbols: | flavin-containing monooxygenase family protein / FMO family protein | chr5:24648599-24650647 FORWARD FMO-like TrkA protein|flavin-containing monooxygenase family protein, putative, expressed
Os09g0489500	0.386387	-2.02413	-2.22793	RNA.regulation of transcription.bZIP transcription factor family	moderately similar to ( 338) AT5G06839 | Symbols: | bZIP family transcription factor | chr5:2120911-2126217 FORWARDmoderately similar to ( 300) TGA21_TOBAC TGACG-sequence-specific DNA-binding protein TGA-2.1 (TGA2.1) - Nicotiana tabacum (Common tobacco) protein|transcription factor, putative, expressed
Os06g0199100	-0.492554	-2.02162	-1.76096	development.unspecified	nearly identical (1392) AT3G18110 | Symbols: EMB1270 | EMB1270 (embryo defective 1270) | chr3:6204940-6209691 REVERSEweakly similar to ( 165) RF1_ORYSA Rf1 protein, mitochondrial precursor (PPR protein) (Fertility restorer) (Restorer for CMS) - Oryza sativa (Rice) protein|EMB1270, putative, expressed
Os04g0578300	0.533447	-2.01611	-0.179564	not assigned.unknown	protein|nitrilase-associated protein, putative, expressed
Os08g0495866	0.178709	2.00382	0.81224	Unknown	Unknown
Os07g0593400	-2.19688	2.00409	2.67787	cell.vesicle transport	weakly similar to ( 134) AT5G01430 | Symbols: | Got1-like family protein | chr5:176797-178010 REVERSE Got1 GOT1 protein|vesicle transport protein GOT1B, putative, expressed
Os11g0702100	0.855337	2.00875	1.90319	stress.biotic	weakly similar to ( 154) AT5G24090 | Symbols: | acidic endochitinase (CHIB1) | chr5:8143805-8145153 REVERSEmoderately similar to ( 274) XIP1_ORYSA Xylanase inhibitor protein 1 precursor (Class III chitinase homolog a) (RIXI protein) - Oryza sativa (Rice) protein|glycosyl hydrolase, putative, expressed
Os10g0491000	0.207312	2.01309	1.89145	stress.biotic	weakly similar to ( 172) AT2G15220 | Symbols: | secretory protein, putative | chr2:6608689-6609366 FORWARDBSP protein|secretory protein, putative, expressed
Os03g0351100	0.760201	2.01797	1.76521	RNA.regulation of transcription.C2C2(Zn) CO-like, Constans-like zinc finger family	weakly similar to ( 107) AT2G47890 | Symbols: | zinc finger (B-box type) family protein | chr2:19608245-19609476 FORWARD protein|CCT/B-box zinc finger protein, putative, expressed
Os10g0559833	0.210592	2.01821	1.29297	Unknown	Unknown
Os03g0200200	1.17618	2.01994	1.75628	not assigned.unknown	very weakly similar to (90.5) AT5G67620 | Symbols: | unknown protein | chr5:26964891-26965720 REVERSE protein|expressed protein
Os01g0848900	-1.09544	2.02156	1.48845	not assigned.unknown	protein|expressed protein
Os01g0667200	0.0852682	2.02254	1.74691	Biodegradation of Xenobiotics.hydroxyacylglutathione hydrolase	moderately similar to ( 383) AT1G53580 | Symbols: GLX2-3, ETHE1, GLY3 | GLY3 (GLYOXALASE II 3); hydrolase/ hydroxyacylglutathione hydrolase | chr1:19991542-19993250 REVERSE GloB protein|metallo-beta-lactamase family protein, putative, expressed
Os12g0257000	-0.0361344	2.02682	1.30298	protein.degradation.serine protease	highly similar to ( 636) AT4G12910 | Symbols: scpl20 | scpl20 (serine carboxypeptidase-like 20); serine-type carboxypeptidase | chr4:7550576-7553051 REVERSEnearly identical (1004) CBP1_ORYSA Serine carboxypeptidase 1 precursor (EC 3.4.16.5) (Serine carboxypeptidase I) (Carboxypeptidase C) - Oryza sativa (Rice) Peptidase_S10 COG2939 protein|OsSCP65 - Putative Serine Carboxypeptidase homologue, exp…
Os04g0118800	1.27388	2.02896	1.45727	stress.biotic	moderately similar to ( 335) AT3G07040 | Symbols: RPM1, RPS3 | RPM1 (RESISTANCE TO P. SYRINGAE PV MACULICOLA 1); nucleotide binding / protein binding | chr3:2226244-2229024 REVERSE NB-ARC protein|disease resistance protein RPM1, putative, expressed
Os05g0438600	-0.764816	2.03868	0.331456	PS.calvin cycle.FBPase	moderately similar to ( 481) AT1G43670 | Symbols: | fructose-1,6-bisphosphatase, putative / D-fructose-1,6-bisphosphate 1-phosphohydrolase, putative / FBPase, putative | chr1:16468184-16470347 FORWARDhighly similar to ( 528) F16P2_SACHY Fructose-1,6-bisphosphatase, cytosolic (EC 3.1.3.11) (D-fructose-1,6-bisphosphate 1-phosphohydrolase) (FBPase) - Saccharum hybrid (Sugarcane) FBPase FBPase PRK092…
Os01g0636400	1.2848	2.04255	2.36745	not assigned.unknown	moderately similar to ( 386) AT2G18360 | Symbols: | hydrolase, alpha/beta fold family protein | chr2:7976848-7979221 REVERSE MhpC Abhydrolase_1 protein|hydrolase, alpha/beta fold family domain containing protein, expressed
Os10g0162854	-0.230007	2.04288	1.24851	stress.biotic.PR-proteins	moderately similar to ( 317) AT3G07040 | Symbols: RPM1, RPS3 | RPM1 (RESISTANCE TO P. SYRINGAE PV MACULICOLA 1); nucleotide binding / protein binding | chr3:2226244-2229024 REVERSE NB-ARC MuDR protein|transposon protein, putative, unclassified, expressed
Os10g0407200	-0.2931	2.0482	1.95967	not assigned.unknown	DUF962 COG4539 protein|YGL010w, putative, expressed
Os04g0149400	-0.132404	2.04956	0.475236	not assigned.unknown	protein|expressed protein
Os10g0454300	-0.275595	2.05005	1.886	not assigned.unknown	protein|retrotransposon protein, putative, unclassified, expressed
Os09g0324400	0.185057	2.05163	3.04581	not assigned.unknown	protein|OsFBX314 - F-box domain containing protein, expressed
Os02g0637000	0.407776	2.05505	1.12387	development.unspecified	moderately similar to ( 338) RIP2_ORYSA Putative ripening-related protein 2 precursor - Oryza sativa (Rice) protein|RIPER1 - Ripening-related family protein precursor, expressed
Os10g0346300	-0.132769	2.05794	0.176353	secondary metabolism.simple phenols	moderately similar to ( 426) AT3G09220 | Symbols: LAC7 | LAC7 (laccase 7); laccase | chr3:2827434-2830477 REVERSEweakly similar to ( 120) ASO_TOBAC L-ascorbate oxidase precursor (EC 1.10.3.3) (Ascorbase) (ASO) - Nicotiana tabacum (Common tobacco) Cu-oxidase_3 Cu-oxidase_2 SufI Cu-oxidase protein|laccase-15 precursor, putative, expressed
Os07g0209100	-1.14122	2.0643	2.11203	minor CHO metabolism.raffinose family.raffinose synthases.putative	highly similar to ( 996) AT3G57520 | Symbols: AtSIP2 | AtSIP2 (Arabidopsis thaliana seed imbibition 2); hydrolase, hydrolyzing O-glycosyl compounds | chr3:21289299-21292694 REVERSEmoderately similar to ( 266) STSYN_PEA Stachyose synthase precursor (EC 2.4.1.67) (Galactinol--raffinose galactosyltransferase) - Pisum sativum (Garden pea)Raffinose_syn protein|uncharacterized glycosyltransferase, puta…
Os01g0629600	0.149389	2.06757	1.67978	protein.degradation.serine protease	moderately similar to ( 361) AT1G15000 | Symbols: scpl50 | scpl50 (serine carboxypeptidase-like 50); serine-type carboxypeptidase | chr1:5168613-5169947 FORWARDweakly similar to ( 166) CBPX_ORYSA Serine carboxypeptidase-like precursor (EC 3.4.16.-) - Oryza sativa (Rice) Peptidase_S10 COG2939 protein|OsSCP4 - Putative Serine Carboxypeptidase homologue, expressed
Os10g0419400	-0.174953	2.06966	0.93995	metal handling.regulation	moderately similar to ( 311) AT4G14710 | Symbols: ATARD2 | acireductone dioxygenase [iron(II)-requiring]/ metal ion binding | chr4:8424943-8426360 REVERSEmoderately similar to ( 407) ARD1_ORYSA 1,2-dihydroxy-3-keto-5-methylthiopentene dioxygenase 1 (EC 1.13.-.-) (Aci-reductone dioxygenase 1) (Submergence-induced protein 2) - Oryza sativa (Rice) ARD COG1791 protein|1,2-dihydroxy-3-keto-5-methylthi…
Os03g0655100	-1.16185	2.07397	2.81173	amino acid metabolism.synthesis.serine-glycine-cysteine group.cysteine	weakly similar to ( 196) AT5G39890 | Symbols: | unknown protein | chr5:15974543-15976013 FORWARD DUF1637 protein|2-aminoethanethiol dioxygenase, putative, expressed
Os01g0227100	0.554384	2.08024	1.24656	misc.short chain dehydrogenase/reductase (SDR)	highly similar to ( 637) AT4G13250 | Symbols: | short-chain dehydrogenase/reductase (SDR) family protein | chr4:7684417-7686691 REVERSE DltE fabG FabG COG4221 PRK12429 fabG fabG PRK07856 fabG PRK12826 PRK12829 PRK07109 PRK07326 PRK09242 PRK08263 PRK08936 PRK06484 fabG PRK06139 fabG PRK12939 fabG PRK09072 PRK07067 PRK06346 PRK12937 PRK07825 fabG PRK06482 PRK05867 PRK08264 PRK07831 protein|oxidored…
Os11g0112200	0.156968	2.08051	1.44702	misc.peroxidases	moderately similar to ( 299) AT5G58390 | Symbols: | peroxidase, putative | chr5:23599755-23601244 REVERSEmoderately similar to ( 324) PER1_ARAHY Cationic peroxidase 1 precursor (EC 1.11.1.7) (PNPC1) - Arachis hypogaea (Peanut)secretory_peroxidase plant_peroxidase peroxidase protein|peroxidase precursor, putative, expressed
Os01g0939550	-2.12104	2.08088	2.20014	Unknown	Unknown
Os03g0234500	0.436676	2.08095	1.94518	misc.peroxidases	moderately similar to ( 328) AT5G06730 | Symbols: | peroxidase, putative | chr5:2080207-2081621 REVERSEmoderately similar to ( 300) PERX_TOBAC Lignin-forming anionic peroxidase precursor (EC 1.11.1.7) (TOPA) - Nicotiana tabacum (Common tobacco)secretory_peroxidase plant_peroxidase peroxidase ascorbate_peroxidase protein|peroxidase precursor, putative, expressed
Os07g0604600	-1.52824	2.08118	0.102021	development.unspecified	weakly similar to ( 117) AT3G29970 | Symbols: | germination protein-related | chr3:11745299-11746481 FORWARDB12D protein|B12D protein, putative, expressed
Os10g0491400	1.34876	2.08531	1.71254	not assigned.unknown	protein|expressed protein
Os04g0533900	0.57749	2.08584	2.26581	transport.metal	protein|heavy-metal-associated domain-containing protein, putative, expressed
Os02g0203300	0.828538	2.08595	2.43418	misc.UDP glucosyl and glucoronyl transferases	moderately similar to ( 310) AT4G15550 | Symbols: IAGLU | IAGLU (INDOLE-3-ACETATE BETA-D-GLUCOSYLTRANSFERASE); UDP-glycosyltransferase/ transferase, transferring glycosyl groups | chr4:8877877-8879301 REVERSEmoderately similar to ( 219) IAAG_MAIZE Indole-3-acetate beta-glucosyltransferase (EC 2.4.1.121) (IAA-Glu synthetase) ((Uridine 5'-diphosphate-glucose:indol-3-ylacetyl)-beta-D-glucosyl transf…
Os09g0332700	-0.638524	2.08879	1.80088	transport.ABC transporters and multidrug resistance systems	nearly identical (1767) AT1G15520 | Symbols: PDR12, ATPDR12 | PDR12 (PLEIOTROPIC DRUG RESISTANCE 12); ATPase, coupled to transmembrane movement of substances | chr1:5331993-5338175 REVERSEnearly identical (1933) PDR4_ORYSA Pleiotropic drug resistance protein 4 - Oryza sativa (Rice) ABC_PDR_domain2 ABCG_EPDR ABC_PDR_domain1 ABCG_White ABC2_membrane CcmA ABC_drug_resistance_like ABC_subfamily_A ABC…
Os07g0187400	0.925568	2.09479	1.24858	protein.degradation	highly similar to ( 696) AT3G10420 | Symbols: | sporulation protein-related | chr3:3239307-3241571 FORWARDSpoIIIAA AAA_R3H protein|uncharacterized protein ycf45, putative, expressed
Os01g0960800	0.396455	2.09665	1.88266	Unknown	Unknown
Os09g0243200	-1.69784	2.10443	1.37991	not assigned.unknown	protein|RING finger protein, putative, expressed
Os06g0651000	0.0755119	2.12013	1.81739	secondary metabolism.flavonoids.dihydroflavonols	weakly similar to ( 195) AT4G27250 | Symbols: | dihydroflavonol 4-reductase family / dihydrokaempferol 4-reductase family | chr4:13642803-13644425 REVERSEweakly similar to ( 176) DFRA_DIACA Dihydroflavonol-4-reductase (EC 1.1.1.219) (DFR) (Dihydrokaempferol 4-reductase) - Dianthus caryophyllus (Carnation) (Clove pink) WcaG protein|NAD dependent epimerase/dehydratase family protein, putative, expr…
Os07g0541200	1.03386	2.12174	2.28319	signalling.receptor kinases.S-locus glycoprotein like	moderately similar to ( 472) AT4G23160 | Symbols: | protein kinase family protein | chr4:12129485-12134086 FORWARDmoderately similar to ( 205) NORK_MEDTR Nodulation receptor kinase precursor (EC 2.7.11.1) (Does not make infections protein 2) (Symbiosis receptor-like kinase) (MtSYMRK) - Medicago truncatula (Barrel medic) TyrKc Pkinase S_TKc S_TKc PTKc Pkinase_Tyr PTKc_Srm_Brk PTKc_Jak_rpt2 PTKc_Sr…
Os04g0600100	0.0662834	2.12322	2.59181	not assigned.unknown	protein|E2F-related protein, putative, expressed
Os08g0494300	-1.33591	2.1233	0.942835	protein.degradation.ubiquitin.E3.RING	moderately similar to ( 489) AT1G67800 | Symbols: | copine-related | chr1:25421029-25423237 REVERSE vWA_copine_like Copine protein|copine, putative, expressed
Os04g0179100	0.485147	2.12745	1.54744	misc.short chain dehydrogenase/reductase (SDR)	weakly similar to ( 199) AT1G52340 | Symbols: ABA2, SIS4, GIN1, SDR1, ISI4, SRE1, ATABA2, ATSDR1 | ABA2 (ABA DEFICIENT 2); alcohol dehydrogenase/ oxidoreductase/ xanthoxin dehydrogenase | chr1:19489997-19491527 REVERSEweakly similar to ( 162) TS2_MAIZE Sex determination protein tasselseed-2 - Zea mays (Maize) fabG fabG PRK12826 PRK07479 PRK12429 fabG PRK06057 PRK06841 PRK12829 FabG PRK06172 fabG …
Os04g0654500	-1.26988	2.12809	1.59288	not assigned.unknown	protein|glycine rich protein family protein, putative, expressed
Os12g0150700	-0.724169	2.13066	1.71729	misc.acid and other phosphatases	moderately similar to ( 312) AT3G52810 | Symbols: ATPAP21, PAP21 | PAP21 (PURPLE ACID PHOSPHATASE 21); acid phosphatase/ protein serine/threonine phosphatase | chr3:19571089-19573640 REVERSEweakly similar to ( 113) PPAF_PHAVU Iron(III)-zinc(II) purple acid phosphatase (EC 3.1.3.2) (PAP) - Phaseolus vulgaris (Kidney bean) (French bean) protein|expressed protein
Os03g0575200	-0.164792	2.13128	2.37192	transport.potassium	highly similar to ( 715) AT4G13420 | Symbols: HAK5, ATHAK5 | HAK5 (HIGH AFFINITY K+ TRANSPORTER 5); potassium ion transmembrane transporter/ potassium:sodium symporter | chr4:7797038-7802174 REVERSEnearly identical (1603) HAK16_ORYSA Probable potassium transporter 16 (OsHAK16) - Oryza sativa (Rice)K_trans Kup trkD protein|potassium transporter, putative, expressed
Os02g0618100	-1.33788	2.13129	1.99255	redox.glutaredoxins	weakly similar to ( 154) AT5G40370 | Symbols: | glutaredoxin, putative | chr5:16147826-16148900 REVERSEweakly similar to ( 160) GLRX_ORYSA Glutaredoxin - Oryza sativa (Rice) GRX_GRXh_1_2_like GRX_family GrxC protein|OsGrx_C2.1 - glutaredoxin subgroup I, expressed
Os07g0633200	-0.119522	2.13529	2.08826	RNA.processing.splicing	weakly similar to ( 118) AT1G55310 | Symbols: SR33, ATSCL33, SCL33 | SR33; RNA binding / protein binding | chr1:20630676-20632567 FORWARD protein|RNA recognition motif containing protein, putative, expressed
Os03g0245700	0.929324	2.13561	2.58107	lipid metabolism.FA synthesis and FA elongation.beta ketoacyl CoA synthase	highly similar to ( 669) AT1G01120 | Symbols: KCS1 | KCS1 (3-KETOACYL-COA SYNTHASE 1); acyltransferase/ fatty acid elongase | chr1:57392-58978 REVERSEFAE1_CUT1_RppA CHS_like BcsA protein|3-ketoacyl-CoA synthase, putative, expressed
Os01g0716500	0.236829	2.1374	1.43265	development.unspecified	moderately similar to ( 254) AT5G10830 | Symbols: | embryo-abundant protein-related | chr5:3423731-3424649 FORWARD protein|methyltransferase, putative, expressed
Os06g0356800	-0.458479	2.13896	1.6923	stress.biotic	weakly similar to ( 123) AT5G24090 | Symbols: | acidic endochitinase (CHIB1) | chr5:8143805-8145153 REVERSEmoderately similar to ( 324) XIP1_WHEAT Xylanase inhibitor protein 1 precursor (Class III chitinase homolog) (XIP-I protein) - Triticum aestivum (Wheat) protein|glycosyl hydrolase, putative, expressed
Os06g0174300	1.17254	2.13933	1.59455	redox.misc	weakly similar to ( 154) AT1G31170 | Symbols: ATSRX, SRX | SRX (SULFIREDOXIN); DNA binding / oxidoreductase, acting on sulfur group of donors | chr1:11133521-11134228 FORWARD ParB protein|sulfiredoxin-1, putative, expressed
Os05g0120200	0.458825	2.13999	2.26878	transport.ABC transporters and multidrug resistance systems	highly similar to ( 780) AT3G55090 | Symbols: | ATPase, coupled to transmembrane movement of substances | chr3:20416342-20418552 REVERSEweakly similar to ( 185) PDR15_ORYSA Pleiotropic drug resistance protein 15 - Oryza sativa (Rice) ABCG_EPDR ABCG_White CcmA ABC_PDR_domain2 ABC_PDR_domain1 ABC_cobalt_CbiO_domain1 ABC2_membrane ABC_tran ABC_subfamily_A ABC_Org_Solvent_Resistant SalX ABC_Mj1267_Li…
Os05g0531100	-0.172985	2.14147	2.17628	not assigned.unknown	DUF584 protein|DUF584 domain containing protein, putative, expressed
Os04g0178300	0.123241	2.14361	1.5529	secondary metabolism.isoprenoids.terpenoids	moderately similar to ( 303) AT4G02780 | Symbols: GA1, ABC33, ATCPS1 | GA1 (GA REQUIRING 1); ent-copalyl diphosphate synthase/ magnesium ion binding | chr4:1237881-1244766 REVERSEmoderately similar to ( 343) KSA_PEA Ent-kaurene synthase A, chloroplast precursor (EC 5.5.1.13) (Ent-copalyl diphosphate synthase) (KSA) - Pisum sativum (Garden pea)Terpene_cyclase_plant_C1 Terpene_synth protein|ent-kau…
Os12g0555500	0.508154	2.14913	0.891029	not assigned.unknown	protein|pathogenesis-related Bet v I family protein, putative, expressed
Os06g0208700	0.108957	2.14981	1.64105	protein.postranslational modification	moderately similar to ( 278) AT1G05000 | Symbols: | tyrosine specific protein phosphatase family protein | chr1:1425660-1428393 FORWARD Y_phosphatase2 protein|tyrosine phosphatase family protein, putative, expressed
Os06g0215600	0.671425	2.16088	1.62891	hormone metabolism.jasmonate.synthesis-degradation.12-Oxo-PDA-reductase	highly similar to ( 530) AT1G76680 | Symbols: OPR1, ATOPR1 | OPR1; 12-oxophytodienoate reductase | chr1:28776982-28778271 FORWARD OYE_like_FMN PRK10605 NemA Oxidored_FMN OYE_like_FMN_family OYE_YqiM_FMN OYE_like_4_FMN OYE_like_5_FMN OYE_like_3_FMN OYE_like_2_FMN DCR_FMN PRK08255 TMADH_HD_FMN ER_like_FMN protein|12-oxophytodienoate reductase, putative, expressed
Os01g0159800	-0.0252624	2.16641	0.697043	RNA.regulation of transcription.bHLH,Basic Helix-Loop-Helix family	weakly similar to ( 105) AT3G25710 | Symbols: BHLH32, ATAIG1 | BHLH32 (BASIC HELIX-LOOP-HELIX 32); DNA binding / transcription factor | chr3:9369598-9371096 FORWARD protein|basic helix-loop-helix, putative, expressed
Os03g0218400	-0.21473	2.16763	1.86485	transport.sugars	highly similar to ( 757) AT5G26340 | Symbols: MSS1, STP13 | MSS1; carbohydrate transmembrane transporter/ hexose:hydrogen symporter/ high-affinity hydrogen:glucose symporter/ sugar:hydrogen symporter | chr5:9243851-9246994 REVERSEhighly similar to ( 515) STC_RICCO Sugar carrier protein C - Ricinus communis (Castor bean) Sugar_tr xylE protein|transporter family protein, putative, expressed
Os02g0268675	0.208121	2.17558	1.65495	Unknown	Unknown
Os03g0283100	0.0389345	2.17568	2.46569	misc.glutathione S transferases	moderately similar to ( 300) AT3G55040 | Symbols: GSTL2 | GSTL2 | chr3:20398718-20400305 REVERSEmoderately similar to ( 299) IN21_MAIZE IN2-1 protein - Zea mays (Maize) GST_C_Lambda protein|IN2-1 protein, putative, expressed
Os07g0550500	1.2708	2.17896	1.9524	signalling.receptor kinases.S-locus glycoprotein like	highly similar to ( 688) AT4G21380 | Symbols: ARK3 | ARK3 (A. THALIANA RECEPTOR KINASE 3); kinase/ transmembrane receptor protein serine/threonine kinase | chr4:11389219-11393090 REVERSEmoderately similar to ( 332) SLSG6_BRAOL S-locus-specific glycoprotein S6 precursor (SLSG-6) - Brassica oleracea (Wild cabbage) TyrKc Pkinase_Tyr PTKc S_TKc Pkinase S_TKc S_locus_glycop PTKc_Jak_rpt2 PTKc_Src_like…
Os09g0255400	-1.74027	2.18038	1.17352	amino acid metabolism.synthesis.aromatic aa.tryptophan.indole-3-glycerol phosphate synthase	moderately similar to ( 392) AT5G48220 | Symbols: | indole-3-glycerol phosphate synthase, putative | chr5:19550439-19552046 FORWARD trpC TrpC IGPS IGPS PRK09427 protein|indole-3-glycerol phosphate synthase, chloroplast precursor, putative, expressed
Os01g0114300	-0.154105	2.20085	1.66938	signalling.receptor kinases.misc	moderately similar to ( 327) AT5G38280 | Symbols: PR5K | PR5K; kinase/ transmembrane receptor protein serine/threonine kinase | chr5:15293325-15295838 REVERSEweakly similar to ( 200) KPRO_MAIZE Putative receptor protein kinase ZmPK1 precursor (EC 2.7.11.1) - Zea mays (Maize) Pkinase_Tyr TyrKc PTKc Pkinase S_TKc S_TKc PTKc_EGFR_like PTKc_Csk_like PTKc_Src_like PTKc_Syk_like PTKc_Abl PTKc_Jak_rpt2 …
Os04g0414000	0.600649	2.20438	2.15392	not assigned.unknown	moderately similar to ( 438) AT5G22350 | Symbols: ELM1 | ELM1 (ELONGATED MITOCHONDRIA 1) | chr5:7397762-7400746 REVERSEDUF1022 COG3660 protein|nucleoside-diphosphate-sugar epimerase, putative, expressed
Os01g0183600	1.526	2.20984	2.40368	misc.cytochrome P450	moderately similar to ( 411) AT4G39490 | Symbols: CYP96A10 | CYP96A10; electron carrier/ heme binding / iron ion binding / monooxygenase | chr4:18365229-18366788 FORWARDweakly similar to ( 108) C82A1_PEA Cytochrome P450 82A1 (EC 1.14.-.-) (CYPLXXXII) (Fragment) - Pisum sativum (Garden pea) p450 CypX protein|cytochrome P450, putative, expressed
Os02g0636600	-0.803904	2.21239	0.960742	hormone metabolism.abscisic acid.induced-regulated-responsive-activated	weakly similar to ( 170) AT5G08350 | Symbols: | GRAM domain-containing protein / ABA-responsive protein-related | chr5:2686417-2687175 REVERSE protein|GEM, putative, expressed
Os09g0110300	1.02473	2.21489	1.98994	DNA.unspecified	moderately similar to ( 330) AT4G35220 | Symbols: | cyclase family protein | chr4:16752636-16753966 FORWARDCyclase COG1878 protein|cyclase family protein, putative, expressed
Os04g0650700	0.137515	2.21531	2.35633	amino acid metabolism.degradation.aspartate family.asparagine.L-asparaginase	moderately similar to ( 486) AT3G16150 | Symbols: | L-asparaginase, putative / L-asparagine amidohydrolase, putative | chr3:5471794-5473033 FORWARDmoderately similar to ( 342) ASPG_LUPLU L-asparaginase precursor (EC 3.5.1.1) (L-asparagine amidohydrolase) [Contains: L-asparaginase subunit alpha; L-asparaginase subunit beta] - Lupinus luteus (European yellow lupin) Asparaginase_2 Asparaginase_2 COG…
Os01g0159000	-0.0623146	2.21778	1.52726	not assigned.unknown	protein|transcription factor HBP-1b, putative, expressed
Os04g0269100	0.299622	2.21987	1.3344	misc.nitrilases, *nitrile lyases, berberine bridge enzymes, reticuline oxidases, troponine reductases	weakly similar to ( 174) AT2G29360 | Symbols: | tropinone reductase, putative / tropine dehydrogenase, putative | chr2:12603849-12605121 FORWARD fabG fabG PRK09242 PRK12826 PRK12829 fabG PRK07326 FabG PRK12939 COG4221 PRK12429 adh_short PRK08324 PRK06841 PRK06124 DltE PRK07201 PRK08213 PRK07479 PRK07814 PRK06138 DltE protein|tropinone reductase 2, putative, expressed
Os06g0227500	-18.1605	2.21991	2.42245	misc.glutathione S transferases	very weakly similar to (81.3) AT1G74590 | Symbols: ATGSTU10, GSTU10 | GSTU10 (GLUTATHIONE S-TRANSFERASE TAU 10); glutathione transferase | chr1:28023887-28024666 REVERSE GST_N_Tau GST_C_Tau protein|glutathione S-transferase GSTU6, putative, expressed
Os04g0178400	0.824206	2.22173	0.318482	misc.cytochrome P450	moderately similar to ( 286) AT3G26310 | Symbols: CYP71B35 | CYP71B35; electron carrier/ heme binding / iron ion binding / monooxygenase/ oxygen binding | chr3:9641089-9642779 REVERSEhighly similar to ( 518) C99A1_SORBI Cytochrome P450 CYP99A1 (EC 1.14.-.-) (Fragment) - Sorghum bicolor (Sorghum) (Sorghum vulgare) p450 CypX protein|cytochrome P450, putative, expressed
Os04g0111200	0.694781	2.22688	2.22799	Unknown	Unknown
Os12g0555200	1.15046	2.2316	0.837012	not assigned.unknown	protein|pathogenesis-related Bet v I family protein, putative, expressed
Os11g0182200	-0.388784	2.23622	1.62069	secondary metabolism.phenylpropanoids	weakly similar to ( 179) AT5G48930 | Symbols: HCT | HCT (HYDROXYCINNAMOYL-COA SHIKIMATE/QUINATE HYDROXYCINNAMOYL TRANSFERASE); quinate O-hydroxycinnamoyltransferase/ shikimate O-hydroxycinnamoyltransferase/ transferase | chr5:19836654-19838092 REVERSEweakly similar to ( 169) HCBT2_DIACA Anthranilate N-benzoyltransferase protein 2 (EC 2.3.1.144) (Anthranilate N-hydroxycinnamoyl/benzoyltransferase …
Os12g0143800	-1.13155	2.23719	1.12231	DNA.repair	highly similar to ( 544) AT3G22880 | Symbols: ATDMC1, DMC1, ARLIM15 | DMC1 (DISRUPTION OF MEIOTIC CONTROL 1); ATP binding / DNA binding / DNA-dependent ATPase/ damaged DNA binding / nucleoside-triphosphatase/ nucleotide binding / protein binding | chr3:8097948-8100740 REVERSEhighly similar to ( 585) DMC1_LILLO Meiotic recombination protein DMC1 homolog - Lilium longiflorum (Trumpet lily) Rad51 Ra…
Os07g0597200	0.0368941	2.24757	2.11406	protein.postranslational modification.kinase.receptor like cytoplasmatic kinase VII	highly similar to ( 751) AT1G74360 | Symbols: | leucine-rich repeat transmembrane protein kinase, putative | chr1:27954299-27957911 FORWARDmoderately similar to ( 243) RPK1_IPONI Receptor-like protein kinase precursor (EC 2.7.11.1) - Ipomoea nil (Japanese morning glory) (Pharbitis nil) S_TKc S_TKc Pkinase Pkinase_Tyr TyrKc PTKc SPS1 PTKc_Tec_like PTKc_EGFR_like PTKc_Fes_like PTKc_Csk_like PTKc_Ja…
Os01g0959750	-0.139726	2.25384	2.24956	Unknown	Unknown
Os05g0542500	0.789332	2.25489	2.42143	not assigned.unknown	protein|late embryogenesis abundant protein, group 3, putative, expressed
Os10g0568900	-0.49499	2.25591	2.19458	not assigned.unknown	moderately similar to ( 288) AT2G38740 | Symbols: | haloacid dehalogenase-like hydrolase family protein | chr2:16194639-16195995 REVERSE COG0637 Gph Hydrolase protein|haloacid dehalogenase-like hydrolase family protein, putative, expressed
Os04g0271450	-0.26593	2.25914	2.16942	Unknown	Unknown
Os03g0188100	-1.5864	2.25986	2.48299	transport.misc	highly similar to ( 578) AT5G65380 | Symbols: | ripening-responsive protein, putative | chr5:26123241-26126352 REVERSE NorM PRK01766 protein|MATE efflux family protein, putative, expressed
Os11g0587600	-0.146508	2.26048	0.77754	transport.ABC transporters and multidrug resistance systems	nearly identical (1715) AT2G36380 | Symbols: PDR6, ATPDR6 | PDR6; ATPase, coupled to transmembrane movement of substances | chr2:15257583-15263627 FORWARDnearly identical (2100) PDR5_ORYSA Pleiotropic drug resistance protein 5 - Oryza sativa (Rice) ABC_PDR_domain2 ABC_PDR_domain1 ABCG_EPDR ABC2_membrane ABCG_White CcmA ABC_subfamily_A ABC_drug_resistance_like ABC_cobalt_CbiO_domain1 ABC_tran ZnuC…
Os04g0175400	-0.254724	2.26899	1.78173	not assigned.unknown	protein|expressed protein
Os03g0184550	1.7222	2.27295	1.18721	secondary metabolism.flavonoids.flavonols	moderately similar to ( 426) AT4G33360 | Symbols: | terpene cyclase/mutase-related | chr4:16068123-16069374 REVERSE WcaG Epimerase GalE NAD_binding_4 RfbB protein|dihydroflavonol-4-reductase, putative, expressed
Os06g0152400	0.836309	2.27439	2.31061	Co-factor and vitamine metabolism.ubiquinone.hexaprenyldihydroxybenzoate methyltransferase	weakly similar to ( 151) AT2G30920 | Symbols: ATCOQ3, EMB3002, COQ3 | ATCOQ3 (ARABDIOPSIS THALIANA COENZYME Q 3); hexaprenyldihydroxybenzoate methyltransferase/ polyprenyldihydroxybenzoate methyltransferase | chr2:13157409-13159824 REVERSE PRK05134 UbiG protein|methyltransferase domain containing protein, expressed
Os08g0509100	-1.13064	2.27784	1.35352	hormone metabolism.jasmonate.synthesis-degradation.lipoxygenase	moderately similar to ( 305) LOXC2_ORYSA Probable lipoxygenase 8, chloroplast precursor (EC 1.13.11.12) - Oryza sativa (Rice)PLAT_LH2 protein|lipoxygenase, chloroplast precursor, putative, expressed
Os01g0939300	1.19275	2.27908	2.10518	RNA.regulation of transcription.unclassified	moderately similar to ( 202) AT3G21480 | Symbols: | FUNCTIONS IN: molecular_function unknown; INVOLVED IN: biological_process unknown; LOCATED IN: intracellular; CONTAINS InterPro DOMAIN/s: BRCT (InterPro:IPR001357); BEST Arabidopsis thaliana protein match is: transcription coactivator (TAIR:AT4G03130.1); Has 489 Blast hits to 455 proteins in 115 species: Archae - 2; Bacteria - 37; Metazoa - 270;…
Os02g0139000	-0.0106531	2.28511	0.737555	RNA.regulation of transcription.G2-like transcription factor family, GARP	weakly similar to ( 187) AT3G13040 | Symbols: | myb family transcription factor | chr3:4172415-4174456 REVERSE protein|Myb-like DNA-binding domain containing protein, putative, expressed
Os01g0832600	-1.09962	2.28619	1.45292	hormone metabolism.ethylene.synthesis-degradation	moderately similar to ( 433) AT5G05600 | Symbols: | oxidoreductase, 2OG-Fe(II) oxygenase family protein | chr5:1672266-1674602 FORWARDmoderately similar to ( 218) LDOX_MALDO Leucoanthocyanidin dioxygenase (EC 1.14.11.19) (LDOX) (Leucocyanidin oxygenase) (Leucoanthocyanidin hydroxylase) (Anthocyanidin synthase) - Malus domestica (Apple) (Malus sylvestris) PcbC 2OG-FeII_Oxy protein|flavonol synthas…
Os01g0939600	1.19967	2.28855	2.65885	lipid metabolism.glyceral metabolism.Glycerol-3-phosphate dehydrogenase (NAD+)	highly similar to ( 764) AT2G41540 | Symbols: GPDHC1 | GPDHC1; NAD or NADH binding / glycerol-3-phosphate dehydrogenase (NAD+) | chr2:17326801-17328654 FORWARD GpsA NAD_Gly3P_dh_C gpsA protein|glycerol-3-phosphate dehydrogenase, putative, expressed
Os09g0440300	0.0919209	2.28971	1.43783	fermentation.aldehyde dehydrogenase	highly similar to ( 790) AT1G54100 | Symbols: ALDH7B4 | ALDH7B4 (Aldehyde Dehydrogenase 7B4); 3-chloroallyl aldehyde dehydrogenase/ oxidoreductase | chr1:20195435-20198853 REVERSEhighly similar to ( 813) AL7A1_MALDO Aldehyde dehydrogenase family 7 member A1 (EC 1.2.1.3) (Antiquitin-1) (Matured fruit 60 kDa protein) (MF-60) - Malus domestica (Apple) (Malus sylvestris) Aldedh PutA PRK10090 PRK03137…
Os07g0664000	0.837483	2.29031	1.80439	misc.short chain dehydrogenase/reductase (SDR)	moderately similar to ( 204) AT4G03140 | Symbols: | binding / catalytic/ oxidoreductase | chr4:1392191-1393662 FORWARDweakly similar to ( 144) TS2_MAIZE Sex determination protein tasselseed-2 - Zea mays (Maize) fabG PRK07479 fabG PRK12429 PRK08324 PRK06172 PRK07067 PRK06057 PRK12829 fabG PRK12826 PRK06841 fabG PRK06138 COG4221 PRK06346 PRK06484 FabG PRK07478 PRK06500 PRK07063 PRK08936 PRK12939 fa…
Os07g0416900	1.56619	2.29076	1.134	lipid metabolism.FA desaturation.omega 6 desaturase	moderately similar to ( 456) AT3G12120 | Symbols: FAD2 | FAD2 (FATTY ACID DESATURASE 2); delta12-fatty acid dehydrogenase/ omega-6 fatty acid desaturase | chr3:3860592-3861743 REVERSEmoderately similar to ( 462) FD6E2_SOYBN Omega-6 fatty acid desaturase, endoplasmic reticulum isozyme 2 (EC 1.14.19.-) - Glycine max (Soybean)Delta12-FADS-like FA_desaturase DesA protein|fatty acid desaturase, putati…
Os03g0785900	1.42433	2.2978	3.34806	misc.glutathione S transferases	weakly similar to ( 180) AT1G78380 | Symbols: ATGSTU19, GST8 | ATGSTU19 (GLUTATHIONE S-TRANSFERASE TAU 19); glutathione binding / glutathione transferase | chr1:29486659-29487819 REVERSEmoderately similar to ( 367) GSTU1_ORYSA Probable glutathione S-transferase GSTU1 (EC 2.5.1.18) - Oryza sativa (Rice) GST_C_Tau GST_N_Tau Gst protein|glutathione S-transferase, putative, expressed
Os10g0490900	0.356141	2.29873	2.2137	stress.biotic	moderately similar to ( 208) AT2G15220 | Symbols: | secretory protein, putative | chr2:6608689-6609366 FORWARDBSP protein|secretory protein, putative, expressed
Os06g0215750	1.38796	2.29986	2.11285	Unknown	Unknown
Os02g0555300	1.00101	2.3013	1.22797	development.unspecified	weakly similar to ( 189) AT5G64530 | Symbols: ANAC104, XND1 | XND1; transcription factor | chr5:25795360-25796699 FORWARDweakly similar to ( 117) NAC71_ORYSA NAC domain-containing protein 71 (ONAC071) - Oryza sativa (Rice)NAM protein|no apical meristem protein, putative, expressed
Os08g0433500	-0.179918	2.30454	1.72986	development.unspecified	weakly similar to ( 144) AT5G61430 | Symbols: ANAC100, ATNAC5 | ANAC100 (ARABIDOPSIS NAC DOMAIN CONTAINING PROTEIN 100); transcription factor | chr5:24701328-24702553 REVERSEweakly similar to ( 119) NAC48_ORYSA NAC domain-containing protein 48 (ONAC048) - Oryza sativa (Rice)NAM protein|no apical meristem protein, putative, expressed
Os10g0489000	-0.552972	2.30472	1.68702	hormone metabolism.abscisic acid.induced-regulated-responsive-activated	weakly similar to ( 180) AT5G23370 | Symbols: | GRAM domain-containing protein / ABA-responsive protein-related | chr5:7863542-7864201 REVERSE protein|GEM, putative, expressed
Os02g0598500	1.3057	2.3116	2.5803	protein.postranslational modification	moderately similar to ( 211) AT4G31860 | Symbols: | protein phosphatase 2C, putative / PP2C, putative | chr4:15406685-15408589 REVERSE PP2Cc PP2Cc PP2C PTC1 protein|protein phosphatase 2C, putative, expressed
Os03g0794200	-0.273704	2.31737	2.68313	misc.GCN5-related N-acetyltransferase	weakly similar to ( 165) AT2G32030 | Symbols: | GCN5-related N-acetyltransferase (GNAT) family protein | chr2:13632675-13633241 REVERSERimL protein|acetyltransferase, GNAT family, putative, expressed
Os01g0284900	0.726237	2.31811	1.36789	not assigned.unknown	protein|expressed protein
Os11g0147800	1.24093	2.31906	2.11436	hormone metabolism.auxin.induced-regulated-responsive-activated	moderately similar to ( 321) AT5G19140 | Symbols: ATAILP1, AILP1 | AILP1 | chr5:6423398-6425785 FORWARDweakly similar to ( 109) TSJT1_TOBAC Stem-specific protein TSJT1 - Nicotiana tabacum (Common tobacco)Wali7 protein|stem-specific protein TSJT1, putative, expressed
Os10g0365200	-0.135961	2.32591	2.58094	misc.glutathione S transferases	very weakly similar to (97.4) AT1G59670 | Symbols: ATGSTU15 | ATGSTU15 (GLUTATHIONE S-TRANSFERASE TAU 15); glutathione transferase | chr1:21930035-21931228 FORWARDweakly similar to ( 122) GSTU6_ORYSA Probable glutathione S-transferase GSTU6 (EC 2.5.1.18) (28 kDa cold-induced protein) - Oryza sativa (Rice) GST_C_Tau GST_N_Tau protein|glutathione S-transferase, putative, expressed
Os12g0184167	-2.33101	2.32805	2.6589	Unknown	Unknown
Os06g0249350	-1.77774	2.32944	1.49017	not assigned.unknown	protein|expressed protein
Os08g0125850	-0.87154	2.33605	1.73784	Unknown	Unknown
Os01g0693300	-0.978016	2.33861	2.17286	misc.acid and other phosphatases	moderately similar to ( 332) AT1G15080 | Symbols: ATPAP2, ATLPP2, LPP2 | LPP2 (LIPID PHOSPHATE PHOSPHATASE 2); acid phosphatase/ phosphatidate phosphatase | chr1:5188080-5189476 FORWARD PAP2_containing_1_like PAP2_wunen PAP2 PAP2_like protein|lipid phosphatase protein, putative, expressed
Os05g0456900	-0.639838	2.33929	1.60551	not assigned.unknown	protein|expressed protein
Os05g0525900	1.06743	2.34815	2.71497	RNA.regulation of transcription.C3H zinc finger family	weakly similar to ( 137) AT1G03790 | Symbols: SOM | SOM (SOMNUS); nucleic acid binding / transcription factor | chr1:954589-955770 FORWARD protein|zinc finger/CCCH transcription factor, putative, expressed
Os01g0589200	1.03223	2.3492	2.12737	development.unspecified	moderately similar to ( 266) AT5G10830 | Symbols: | embryo-abundant protein-related | chr5:3423731-3424649 FORWARD protein|methyltransferase, putative, expressed
Os07g0182000	-1.03287	2.35166	2.01976	RNA.regulation of transcription.bZIP transcription factor family	very weakly similar to (85.5) AT3G54620 | Symbols: ATBZIP25, BZO2H4, BZIP25 | BZIP25 (BASIC LEUCINE ZIPPER 25); protein heterodimerization/ transcription factor | chr3:20218606-20220341 REVERSEvery weakly similar to (86.7) OP2_MAIZE Regulatory protein opaque-2 - Zea mays (Maize) protein|bZIP transcription factor domain containing protein, expressed
Os01g0728325	-0.101508	2.35186	1.53483	Unknown	Unknown
Os07g0673400	0.0143764	2.3526	3.27923	stress.abiotic.unspecified	weakly similar to ( 179) AT2G47710 | Symbols: | universal stress protein (USP) family protein | chr2:19555045-19555956 REVERSEUSP_Like protein|universal stress protein domain containing protein, putative, expressed
Os03g0663400	0.969921	2.35882	2.46879	stress.biotic	weakly similar to ( 169) AT4G11650 | Symbols: ATOSM34 | ATOSM34 (osmotin 34) | chr4:7025127-7026113 REVERSEweakly similar to ( 182) P21_SOYBN Protein P21 - Glycine max (Soybean)Thaumatin THN protein|thaumatin family domain containing protein, expressed
Os12g0434400	-1.01386	2.35926	0.957204	protein.degradation	highly similar to ( 588) AT2G24200 | Symbols: | cytosol aminopeptidase | chr2:10287017-10289450 REVERSEhighly similar to ( 954) AMPL1_ORYSA Putative leucine aminopeptidase 1 (EC 3.4.11.1) (LAP 1) (Leucyl aminopeptidase 1) (Proline aminopeptidase 1) (EC 3.4.11.5) (Prolyl aminopeptidase 1) - Oryza sativa (Rice) Peptidase_M17 PRK00913 PepB Peptidase_M17 PRK05015 protein|leucine aminopeptidase, chlor…
Os01g0644000	0.318253	2.36424	2.11089	not assigned.unknown	protein|tat pathway signal sequence family protein, expressed
Os06g0216350	-1.61712	2.37818	2.59818	Unknown	Unknown
Os05g0132700	-1.14604	2.38187	1.66625	RNA.regulation of transcription.MYB domain transcription factor family	moderately similar to ( 240) AT5G49620 | Symbols: AtMYB78 | AtMYB78 (myb domain protein 78); DNA binding / transcription factor | chr5:20137491-20139384 REVERSEweakly similar to ( 150) GAM1_ORYSA Transcription factor GAMYB (OsGAMyb) - Oryza sativa (Rice) protein|MYB family transcription factor, putative, expressed
Os04g0359700	-0.898928	2.38188	2.00597	misc.oxidases - copper, flavone etc.	moderately similar to ( 323) AT4G13010 | Symbols: | oxidoreductase, zinc-binding dehydrogenase family protein | chr4:7600682-7602567 FORWARDmoderately similar to ( 321) QORH_SPIOL Chloroplastic quinone-oxidoreductase homolog (EC 1.-.-.-) (ceQORH) - Spinacia oleracea (Spinach) Qor AdhP COG2130 protein|dehydrogenase, putative, expressed
Os03g0168000	1.43828	2.38771	2.45716	not assigned.unknown	highly similar to ( 514) AT3G60070 | Symbols: | FUNCTIONS IN: molecular_function unknown; INVOLVED IN: biological_process unknown; LOCATED IN: membrane; EXPRESSED IN: 24 plant structures; EXPRESSED DURING: 15 growth stages; CONTAINS InterPro DOMAIN/s: Major facilitator superfamily, general substrate transporter (InterPro:IPR016196); BEST Arabidopsis thaliana protein match is: unknown protein (TAI…
Os02g0129800	-0.709776	2.39217	2.54209	not assigned.unknown	protein|UP-9A, putative, expressed
Os06g0253100	0.0293768	2.39476	3.7065	stress.abiotic.heat	weakly similar to ( 112) AT5G37670 | Symbols: | 15.7 kDa class I-related small heat shock protein-like (HSP15.7-CI) | chr5:14969035-14969448 FORWARDvery weakly similar to (88.2) HSP16_SOYBN 18.5 kDa class I heat shock protein (HSP 18.5) - Glycine max (Soybean) HSP20 protein|hsp20/alpha crystallin family protein, putative, expressed
Os11g0303800	0.0211766	2.39877	2.77577	RNA.regulation of transcription.MYB domain transcription factor family	very weakly similar to (85.1) AT5G41220 | Symbols: ATGSTT3, GST10C | ATGSTT3 (GLUTATHIONE S-TRANSFERASE THETA 3); glutathione transferase | chr5:16494560-16496969 REVERSE protein|transposon protein, putative, Pong sub-class, expressed
Os04g0447700	-1.76311	2.39882	1.82991	minor CHO metabolism.others	moderately similar to ( 328) AT1G59960 | Symbols: | aldo/keto reductase, putative | chr1:22071410-22073067 REVERSEmoderately similar to ( 347) NADO2_ORYSA Probable NAD(P)H-dependent oxidoreductase 2 (EC 1.-.-.-) - Oryza sativa (Rice) Aldo_ket_red ARA1 dkgA dkgB Tas COG4989 protein|oxidoreductase, aldo/keto reductase family protein, putative, expressed
Os04g0578400	0.906837	2.39949	1.65569	secondary metabolism.isoprenoids.carotenoids.carotenoid beta ring hydroxylase	moderately similar to ( 327) AT4G25700 | Symbols: BETA-OHASE 1, B1, chy1 | BETA-OHASE 1 (BETA-HYDROXYLASE 1); carotene beta-ring hydroxylase | chr4:13094965-13095866 REVERSE protein|fatty acid hydroxylase, putative, expressed
Os03g0233900	1.26316	2.4	2.37399	redox.heme	weakly similar to ( 158) AT2G16060 | Symbols: GLB1, AHB1, ARATH GLB1, NSHB1, ATGLB1 | AHB1 (ARABIDOPSIS HEMOGLOBIN 1); oxygen binding / oxygen transporter | chr2:6982782-6983522 REVERSEmoderately similar to ( 222) HBL1_ORYSA Non-symbiotic hemoglobin 1 (rHb1) (ORYsa GLB1a) - Oryza sativa (Rice) protein|non-symbiotic hemoglobin 2, putative, expressed
Os04g0167800	-0.460321	2.4033	1.62448	minor CHO metabolism.others	moderately similar to ( 258) AT1G59960 | Symbols: | aldo/keto reductase, putative | chr1:22071410-22073067 REVERSEmoderately similar to ( 280) NADO2_ORYSA Probable NAD(P)H-dependent oxidoreductase 2 (EC 1.-.-.-) - Oryza sativa (Rice) Aldo_ket_red ARA1 dkgA dkgB Tas protein|oxidoreductase, aldo/keto reductase family protein, putative, expressed
Os06g0257600	1.63041	2.4034	3.20719	misc.GDSL-motif lipase	moderately similar to ( 387) AT5G37690 | Symbols: | GDSL-motif lipase/hydrolase family protein | chr5:14973610-14976115 REVERSEweakly similar to ( 143) APG_BRANA Anter-specific proline-rich protein APG (Protein CEX) (Fragment) - Brassica napus (Rape)SGNH_plant_lipase_like fatty_acyltransferase_like protein|GDSL-like lipase/acylhydrolase, putative, expressed
Os01g0621200	-0.311025	2.40476	2.33013	transport.amino acids	highly similar to ( 560) AT5G41800 | Symbols: | amino acid transporter family protein | chr5:16733842-16735888 FORWARD Aa_trans protein|transmembrane amino acid transporter protein, putative, expressed
Os12g0108500	1.23851	2.40825	1.87424	protein.degradation.ubiquitin.E3.SCF.FBOX	moderately similar to ( 466) AT5G01720 | Symbols: | F-box family protein (FBL3) | chr5:267118-270391 REVERSE protein|F-box/LRR domain containing protein, putative, expressed
Os05g0241100	-0.901828	2.41108	2.08735	protein.aa activation.leucine-tRNA ligase	highly similar to ( 648) AT1G09620 | Symbols: | ATP binding / aminoacyl-tRNA ligase/ leucine-tRNA ligase/ nucleotide binding | chr1:3113077-3116455 REVERSE leuS LeuRS_core LeuS Ile_Leu_Val_MetRS_core protein|leucyl-tRNA synthetase, cytoplasmic, putative, expressed
Os05g0187100	0.0694089	2.41956	1.71699	major CHO metabolism.degradation.sucrose.hexokinase	highly similar to ( 524) AT4G29130 | Symbols: ATHXK1, GIN2, HXK1 | HXK1 (HEXOKINASE 1); ATP binding / fructokinase/ glucokinase/ hexokinase | chr4:14352338-14354865 REVERSEhighly similar to ( 796) HXK7_ORYSA Hexokinase-7 (EC 2.7.1.1) (Hexokinase-6) - Oryza sativa (Rice) COG5026 Hexokinase_2 Hexokinase_1 protein|hexokinase, putative, expressed
Os03g0286900	0.565221	2.423	2.32703	not assigned.unknown	protein|OsRCI2-5 - Putative low temperature and salt responsive protein, expressed
Os04g0483500	1.22638	2.42575	2.94485	misc.short chain dehydrogenase/reductase (SDR)	moderately similar to ( 337) AT1G67730 | Symbols: YBR159, KCR1 | YBR159; ketoreductase/ oxidoreductase | chr1:25391676-25393365 FORWARD DltE COG4221 PRK09072 PRK07454 PRK07201 fabG FabG fabG fabG PRK12826 fabG benD PRK10538 PRK06181 PRK08226 PRK07825 DltE PRK08251 PRK09242 PRK06114 PRK07063 PRK06179 PRK12824 PRK07523 protein|oxidoreductase, short chain dehydrogenase/reductase family, putative, ex…
Os11g0592000	-1.56126	2.42617	1.75177	stress.biotic	weakly similar to ( 186) AT3G04720 | Symbols: PR4, HEL, PR-4 | PR4 (PATHOGENESIS-RELATED 4); chitin binding | chr3:1285691-1286531 REVERSEmoderately similar to ( 219) BARW_HORVU Barwin - Hordeum vulgare (Barley)Barwin protein|WIP3 - Wound-induced protein precursor, expressed
Os07g0241751	-0.836865	2.43068	1.93968	Unknown	Unknown
Os01g0615100	-1.00143	2.43269	0.487704	not assigned.unknown	protein|inhibitor I family protein, putative, expressed
Os08g0138400	-0.871094	2.43692	2.67464	Unknown	Unknown
Os06g0707300	0.573774	2.44201	2.04885	not assigned.unknown	protein|OsFBDUF35 - F-box and DUF domain containing protein, expressed
Os01g0850900	0.0281986	2.44304	2.53096	redox.heme	moderately similar to ( 252) AT2G37970 | Symbols: SOUL-1 | SOUL-1; binding | chr2:15891027-15891704 FORWARDSOUL protein|SOUL heme-binding protein, putative, expressed
Os10g0438600	1.07041	2.45072	3.38127	misc.GDSL-motif lipase	moderately similar to ( 356) AT1G75900 | Symbols: | family II extracellular lipase 3 (EXL3) | chr1:28499179-28500943 FORWARDmoderately similar to ( 237) APG_BRANA Anter-specific proline-rich protein APG (Protein CEX) (Fragment) - Brassica napus (Rape)SGNH_plant_lipase_like fatty_acyltransferase_like protein|GDSL-like lipase/acylhydrolase, putative, expressed
Os04g0204000	-1.68385	2.45465	2.40873	misc.UDP glucosyl and glucoronyl transferases	weakly similar to ( 198) AT1G05680 | Symbols: | UDP-glucoronosyl/UDP-glucosyl transferase family protein | chr1:1703196-1704639 REVERSEweakly similar to ( 144) IAAG_MAIZE Indole-3-acetate beta-glucosyltransferase (EC 2.4.1.121) (IAA-Glu synthetase) ((Uridine 5'-diphosphate-glucose:indol-3-ylacetyl)-beta-D-glucosyl transferase) - Zea mays (Maize) protein|N-hydroxythioamide S-beta-glucosyltransfera…
Os10g0333700	-0.889306	2.46969	2.64516	stress.biotic	protein|dirigent, putative, expressed
Os10g0490800	0.425206	2.47841	2.36885	stress.biotic	weakly similar to ( 180) AT2G15220 | Symbols: | secretory protein, putative | chr2:6608689-6609366 FORWARDBSP protein|secretory protein, putative, expressed
Os09g0272600	1.78529	2.47877	2.62649	not assigned.unknown	protein|expressed protein
Os06g0710700	0.40503	2.48052	1.82679	secondary metabolism.phenylpropanoids	moderately similar to ( 369) AT5G17540 | Symbols: | transferase family protein | chr5:5782061-5783682 REVERSEweakly similar to ( 154) HCBT3_DIACA Anthranilate N-benzoyltransferase protein 3 (EC 2.3.1.144) (Anthranilate N-hydroxycinnamoyl/benzoyltransferase 3) - Dianthus caryophyllus (Carnation) (Clove pink)Transferase protein|transferase family protein, putative, expressed
Os03g0841700	0.329677	2.48409	2.51589	mitochondrial electron transport / ATP synthesis.NADH-DH.complex I	moderately similar to ( 404) AT1G03860 | Symbols: ATPHB2 | ATPHB2 (PROHIBITIN 2) | chr1:979611-981157 REVERSE Band_7_prohibitin PHB Band_7 HflC protein|prohibitin-2, putative, expressed
Os02g0713900	0.158464	2.48425	2.5882	secondary metabolism.isoprenoids.mevalonate pathway.HMG-CoA reductase	weakly similar to ( 163) AT2G17370 | Symbols: HMG2, HMGR2 | HMG2 (3-HYDROXY-3-METHYLGLUTARYL-COA REDUCTASE 2); hydroxymethylglutaryl-CoA reductase | chr2:7550007-7551981 FORWARDmoderately similar to ( 229) HMDH1_ORYSA 3-hydroxy-3-methylglutaryl-coenzyme A reductase 1 (EC 1.1.1.34) (HMG-CoA reductase 1) - Oryza sativa (Rice) HMG-CoA_reductase_classI HMG-CoA_red HMG-CoA_reductase HMG1 protein|3-hyd…
Os06g0549950	-0.408729	2.48438	0.662981	Unknown	Unknown
Os11g0672200	0.664904	2.4849	1.06153	signalling.receptor kinases.S-locus glycoprotein like	moderately similar to ( 247) AT4G21390 | Symbols: B120 | B120; ATP binding / protein kinase/ protein serine/threonine kinase/ sugar binding | chr4:11394458-11397474 REVERSEweakly similar to ( 171) NORK_MEDTR Nodulation receptor kinase precursor (EC 2.7.11.1) (Does not make infections protein 2) (Symbiosis receptor-like kinase) (MtSYMRK) - Medicago truncatula (Barrel medic) Pkinase_Tyr S_TKc Pkina…
Os04g0635000	1.4612	2.48814	2.75316	not assigned.unknown	protein|wound induced protein, putative, expressed
Os07g0534300	0.387022	2.49362	2.37626	Unknown	Unknown
Os10g0576900	1.98175	2.49775	3.08028	misc.alcohol dehydrogenases	moderately similar to ( 207) AT2G23910 | Symbols: | cinnamoyl-CoA reductase-related | chr2:10177902-10179789 FORWARDvery weakly similar to (89.7) DFRA_VITVI Dihydroflavonol-4-reductase (EC 1.1.1.219) (DFR) (Dihydrokaempferol 4-reductase) - Vitis vinifera (Grape) protein|dihydroflavonol-4-reductase, putative, expressed
Os09g0532000	1.63752	2.49863	2.11805	not assigned.unknown	moderately similar to ( 278) AT4G22920 | Symbols: ATNYE1, NYE1 | NYE1 (NON-YELLOWING 1) | chr4:12016776-12017969 REVERSE protein|senescence-inducible chloroplast stay-green protein 1, putative, expressed
Os01g0248500	-0.373848	2.50236	2.08168	stress.biotic	moderately similar to ( 208) AT1G78780 | Symbols: | pathogenesis-related family protein | chr1:29621447-29622431 REVERSEmoderately similar to ( 352) PRPX_HORVU Pathogen-related protein - Hordeum vulgare (Barley) protein|pathogen-related protein, putative, expressed
Os06g0118301	-1.69546	2.50336	3.31581	not assigned.unknown	protein|expressed protein
Os08g0331800	0.29998	2.50726	2.33183	not assigned.unknown	protein|expressed protein
Os12g0555000	1.00923	2.51027	1.13716	not assigned.unknown	protein|pathogenesis-related Bet v I family protein, putative, expressed
Os12g0497300	0.845455	2.51661	1.92709	DNA.repair	highly similar to ( 573) AT5G20850 | Symbols: ATRAD51, RAD51 | ATRAD51; ATP binding / DNA binding / DNA-dependent ATPase/ damaged DNA binding / nucleoside-triphosphatase/ nucleotide binding / protein binding / sequence-specific DNA binding | chr5:7070758-7072860 REVERSEhighly similar to ( 598) R51A2_MAIZE DNA repair protein RAD51 homolog B (Rad51-like protein B) (RAD51B) (ZmRAD51b) - Zea mays (Ma…
Os11g0293800	-0.420258	2.51735	1.74229	development.unspecified	moderately similar to ( 257) AT1G65480 | Symbols: FT | FT (FLOWERING LOCUS T); phosphatidylethanolamine binding / protein binding | chr1:24331510-24333689 FORWARDweakly similar to ( 196) CET2_TOBAC CEN-like protein 2 - Nicotiana tabacum (Common tobacco) RKIP PBP PEBP_RKIP protein|osFTL11 FT-Like11 homologous to Flowering Locus T gene; contains Pfam profile PF01161: Phosphatidylethanolamine-bindin…
Os07g0691600	0.683958	2.51841	2.40921	misc.short chain dehydrogenase/reductase (SDR)	moderately similar to ( 239) AT3G51680 | Symbols: | short-chain dehydrogenase/reductase (SDR) family protein | chr3:19173622-19174667 REVERSEmoderately similar to ( 261) TS2_MAIZE Sex determination protein tasselseed-2 - Zea mays (Maize) fabG fabG fabG PRK12826 PRK07479 PRK12429 PRK06172 PRK07067 PRK12829 PRK08220 fabG PRK06484 PRK08265 PRK07063 PRK06057 PRK06841 FabG PRK06346 PRK06138 PRK08213 P…
Os10g0535800	-0.268295	2.52645	2.21039	not assigned.unknown	moderately similar to ( 306) AT1G63830 | Symbols: | proline-rich family protein | chr1:23685408-23687098 FORWARD protein|uncharacterized Cys-rich domain containing protein, putative, expressed
Os07g0564500	-1.1242	2.52735	3.04323	mitochondrial electron transport / ATP synthesis.NADH-DH.type II.internal matrix	highly similar to ( 656) AT1G07180 | Symbols: ATNDI1, NDA1 | NDA1 (ALTERNATIVE NAD(P)H DEHYDROGENASE 1); NADH dehydrogenase | chr1:2204414-2206773 FORWARD Ndh Pyr_redox_2 protein|NADH-ubiquinone oxidoreductase, mitochondrial precursor, putative, expressed
Os02g0104150	1.51708	2.53319	1.06417	RNA.regulation of transcription.MADS box transcription factor family	weakly similar to ( 140) AT2G45660 | Symbols: AGL20, SOC1 | AGL20 (AGAMOUS-LIKE 20); transcription factor | chr2:18807799-18810193 REVERSEweakly similar to ( 153) MAD50_ORYSA MADS-box transcription factor 50 (OsMADS50) (Protein SUPPRESSOR OF CONSTANS OVEREXPRESSION 1-like) (OsSOC1) (Protein AGAMOUS-like 20) (RMADS208) - Oryza sativa (Rice) MADS_MEF2_like MADS MADS MADS_SRF_like protein|MADS-box t…
Os07g0497500	1.81274	2.53719	2.8403	RNA.regulation of transcription.MYB domain transcription factor family	moderately similar to ( 253) AT3G12720 | Symbols: ATY53, ATMYB67 | ATMYB67 (MYB DOMAIN PROTEIN 67); DNA binding / transcription factor | chr3:4043407-4044522 REVERSEweakly similar to ( 199) MYB3_HORVU Myb-related protein Hv33 - Hordeum vulgare (Barley) REB1 protein|MYB family transcription factor, putative, expressed
Os12g0617400	-0.999436	2.54767	2.14461	hormone metabolism.abscisic acid.synthesis-degradation.synthesis.9-cis-epoxycarotenoid dioxygenase	highly similar to ( 712) AT1G78390 | Symbols: NCED9, ATNCED9 | NCED9 (NINE-CIS-EPOXYCAROTENOID DIOXYGENASE 9); 9-cis-epoxycarotenoid dioxygenase | chr1:29490895-29492868 REVERSE RPE65 COG3670 protein|9-cis-epoxycarotenoid dioxygenase 1, chloroplast precursor, putative, expressed
Os10g0529400	-0.15167	2.55619	2.35363	misc.glutathione S transferases	weakly similar to ( 138) AT1G10360 | Symbols: ATGSTU18, GST29 | ATGSTU18 (GLUTATHIONE S-TRANSFERASE TAU 18); glutathione transferase | chr1:3395738-3396806 REVERSEweakly similar to ( 145) GSTU6_ORYSA Probable glutathione S-transferase GSTU6 (EC 2.5.1.18) (28 kDa cold-induced protein) - Oryza sativa (Rice) GST_N_Tau protein|glutathione S-transferase, N-terminal domain containing protein, expressed
Os05g0529700	-0.981254	2.55845	1.77753	stress.abiotic.heat	moderately similar to ( 346) AT2G42750 | Symbols: | DNAJ heat shock N-terminal domain-containing protein | chr2:17793404-17795419 FORWARD DnaJ protein|dnaJ domain containing protein, expressed
Os05g0194500	-1.58404	2.55918	2.28561	development.unspecified	moderately similar to ( 245) AT4G29230 | Symbols: anac075 | anac075 (Arabidopsis NAC domain containing protein 75); transcription factor | chr4:14410338-14414956 FORWARDNAM protein|no apical meristem protein, putative, expressed
Os07g0122200	1.32115	2.56027	1.9513	not assigned.unknown	DUF1719 protein|expressed protein
Os03g0664800	1.68576	2.5615	2.37253	misc.GCN5-related N-acetyltransferase	weakly similar to ( 135) AT2G32020 | Symbols: | GCN5-related N-acetyltransferase (GNAT) family protein | chr2:13631193-13631744 REVERSERimL protein|acetyltransferase, GNAT family, putative, expressed
Os11g0552000	-0.00866311	2.56429	2.174	secondary metabolism.isoprenoids.tocopherol biosynthesis	moderately similar to ( 486) AT5G53970 | Symbols: | aminotransferase, putative | chr5:21910676-21912594 FORWARD COG0436 PRK09265 PRK08363 PRK05794 Aminotran_1_2 PRK06108 ARO8 PRK06056 PRK07212 PRK05764 PRK07568 PRK08443 PRK07367 PRK08069 PRK07337 PRK07309 PRK08362 MalY PRK06348 PRK06836 PRK07543 PRK06855 PRK08361 PRK07324 PRK07310 PRK05957 PRK07777 PRK08912 PRK08960 PRK09276 PRK07682 PRK06507 PRK…
Os12g0153200	0.194152	2.56536	2.29998	not assigned.unknown	protein|expressed protein
Os07g0668500	-0.0334625	2.56573	-0.633566	signalling.receptor kinases.S-locus glycoprotein like	moderately similar to ( 363) AT4G23270 | Symbols: | protein kinase family protein | chr4:12171133-12173794 FORWARDweakly similar to ( 198) NORK_MEDTR Nodulation receptor kinase precursor (EC 2.7.11.1) (Does not make infections protein 2) (Symbiosis receptor-like kinase) (MtSYMRK) - Medicago truncatula (Barrel medic) TyrKc Pkinase_Tyr PTKc S_TKc S_TKc Pkinase PTKc_Jak_rpt2 PTKc_EphR PTKc_Srm_Brk S…
Os08g0485400	-0.16156	2.57644	2.42221	misc.misc2	moderately similar to ( 334) AT5G64250 | Symbols: | 2-nitropropane dioxygenase family / NPD family | chr5:25697623-25698945 REVERSENPD_like COG2070 NPD protein|2-nitropropane dioxygenase family, putative, expressed
Os01g0959200	-0.819579	2.57649	3.36994	not assigned.unknown	protein|abscisic stress-ripening, putative, expressed
Os04g0115700	-0.995701	2.5889	1.81865	not assigned.unknown	protein|expressed protein
Os12g0174700	1.7481	2.59065	3.41342	stress.biotic.PR-proteins	weakly similar to ( 158) AT5G49040 | Symbols: | disease resistance-responsive protein-related / dirigent protein-related | chr5:19882676-19883251 REVERSEDirigent protein|dirigent, putative, expressed
Os10g0525800	0.0963407	2.59227	2.74534	misc.glutathione S transferases	weakly similar to ( 191) AT1G10370 | Symbols: GST30, ATGSTU17, GST30B, ERD9 | ERD9 (EARLY-RESPONSIVE TO DEHYDRATION 9); glutathione transferase | chr1:3397274-3398273 REVERSEweakly similar to ( 173) GSTU6_ORYSA Probable glutathione S-transferase GSTU6 (EC 2.5.1.18) (28 kDa cold-induced protein) - Oryza sativa (Rice) GST_C_Tau GST_N_Tau protein|glutathione S-transferase, putative, expressed
Os02g0822900	-0.765299	2.59394	1.96327	signalling.receptor kinases.misc	moderately similar to ( 338) AT2G45910 | Symbols: | protein kinase family protein / U-box domain-containing protein | chr2:18894520-18898212 FORWARDweakly similar to ( 120) NORK_MEDTR Nodulation receptor kinase precursor (EC 2.7.11.1) (Does not make infections protein 2) (Symbiosis receptor-like kinase) (MtSYMRK) - Medicago truncatula (Barrel medic) STK_N S_TKc Pkinase S_TKc Pkinase_Tyr TyrKc PTK…
Os08g0412800	-14.2229	2.59682	2.03025	not assigned.unknown	weakly similar to ( 162) AT1G13520 | Symbols: | unknown protein | chr1:4631857-4633223 REVERSEDUF1262 protein|expressed protein
Os07g0241500	1.45336	2.5997	2.98419	misc.UDP glucosyl and glucoronyl transferases	moderately similar to ( 335) AT3G11340 | Symbols: | UDP-glucoronosyl/UDP-glucosyl transferase family protein | chr3:3556728-3558149 FORWARDweakly similar to ( 168) UFOG_SOLME Anthocyanidin 3-O-glucosyltransferase (EC 2.4.1.115) (Flavonol 3-O-glucosyltransferase) (UDP-glucose flavonoid 3-O-glucosyltransferase) - Solanum melongena (Eggplant) (Aubergine) UDPGT protein|UDP-glucoronosyl and UDP-glucos…
Os09g0554300	0.634711	2.60168	2.12763	transport.misc	moderately similar to ( 460) AT5G65980 | Symbols: | auxin efflux carrier family protein | chr5:26392444-26394232 FORWARD Mem_trans protein|auxin efflux carrier component, putative, expressed
Os03g0319000	-0.708935	2.61284	1.70585	not assigned.unknown	protein|VQ domain containing protein, putative, expressed
Os05g0385400	-1.00993	2.61289	1.80221	not assigned.unknown	weakly similar to ( 101) AT5G12340 | Symbols: | unknown protein | chr5:3992948-3993610 REVERSE protein|expressed protein
Os08g0101800	1.50258	2.61918	2.90316	not assigned.unknown	moderately similar to ( 401) AT3G48980 | Symbols: | FUNCTIONS IN: molecular_function unknown; INVOLVED IN: biological_process unknown; LOCATED IN: cellular_component unknown; CONTAINS InterPro DOMAIN/s: Lipopolysaccharide-modifying protein (InterPro:IPR006598), Protein of unknown function DUF821, CAP10-like (InterPro:IPR008539); BEST Arabidopsis thaliana protein match is: unknown protein (TAIR:AT…
Os01g0627916	0.839249	2.62981	2.70198	Unknown	Unknown
Os07g0684900	-0.721702	2.63264	1.24986	RNA.regulation of transcription.HB,Homeobox transcription factor family	weakly similar to ( 122) AT3G03660 | Symbols: WOX11 | WOX11 (WUSCHEL related homeobox 11); DNA binding / transcription factor | chr3:889515-892162 REVERSE protein|homeobox domain containing protein, expressed
Os03g0305150	1.7733	2.63272	2.38086	Unknown	Unknown
Os03g0196600	0.273576	2.63531	2.38362	amino acid metabolism.synthesis.serine-glycine-cysteine group.cysteine.SAT	moderately similar to ( 226) AT3G13110 | Symbols: ATSERAT2;2, SAT-1, SAT-A, SAT3, SAT-M | ATSERAT2;2 (SERINE ACETYLTRANSFERASE 2;2); serine O-acetyltransferase | chr3:4214939-4216114 REVERSE cysE CysE SATase_N protein|serine acetyltransferase protein, putative, expressed
Os10g0558801	1.73982	2.6508	1.57197	Unknown	Unknown
Os07g0620700	-0.84722	2.65674	3.27318	Unknown	Unknown
Os04g0210250	-0.390701	2.66587	2.56903	Unknown	Unknown
Os12g0567500	1.54009	2.66721	2.23572	signalling.receptor kinases.misc	highly similar to ( 598) AT4G29990 | Symbols: | light repressible receptor protein kinase | chr4:14665802-14669438 REVERSEmoderately similar to ( 245) NORK_MEDTR Nodulation receptor kinase precursor (EC 2.7.11.1) (Does not make infections protein 2) (Symbiosis receptor-like kinase) (MtSYMRK) - Medicago truncatula (Barrel medic) Pkinase_Tyr TyrKc PTKc S_TKc S_TKc Pkinase PTKc_Csk_like PTKc_Fes_lik…
Os01g0754800	0.871523	2.66985	1.93282	not assigned.unknown	protein|expressed protein
Os03g0259500	1.95217	2.67557	3.38187	protein.degradation.ubiquitin.ubiquitin	weakly similar to ( 160) AT3G52590 | Symbols: UBQ1, EMB2167, ERD16, HAP4 | UBQ1 (UBIQUITIN EXTENSION PROTEIN 1); protein binding / structural constituent of ribosome | chr3:19505668-19506681 FORWARDweakly similar to ( 139) UBIQ_WHEAT Ubiquitin - Triticum aestivum (Wheat) Ubiquitin Nedd8 UBQ ubiquitin UBL protein|ubiquitin fusion protein, putative, expressed
Os02g0693700	0.424686	2.67588	3.24062	transport.ABC transporters and multidrug resistance systems	nearly identical (1795) AT4G25960 | Symbols: PGP2 | PGP2 (P-GLYCOPROTEIN 2); ATPase, coupled to transmembrane movement of substances | chr4:13177438-13183425 FORWARDhighly similar to ( 942) MDR_ORYSA Putative multidrug resistance protein (P-glycoprotein) - Oryza sativa (Rice) ABC_MTABC3_MDL1_MDL2 MdlB SunT ABCC_MsbA ABCC_ATM1_transporter ABCC_Glucan_exporter_like PRK11176 ATM1 ABCC_TAP ABCC_Hemol…
Os12g0111800	-0.688697	2.68062	2.06731	misc.peroxidases	moderately similar to ( 308) AT5G58400 | Symbols: | peroxidase, putative | chr5:23605357-23606967 REVERSEmoderately similar to ( 339) PER1_ARAHY Cationic peroxidase 1 precursor (EC 1.11.1.7) (PNPC1) - Arachis hypogaea (Peanut)secretory_peroxidase plant_peroxidase peroxidase protein|peroxidase precursor, putative, expressed
Os07g0170000	-0.0415213	2.6822	3.41282	misc.short chain dehydrogenase/reductase (SDR)	weakly similar to ( 176) AT4G13180 | Symbols: | short-chain dehydrogenase/reductase (SDR) family protein | chr4:7657373-7658164 REVERSEweakly similar to ( 161) SDR1_PICAB Short-chain type dehydrogenase/reductase (EC 1.-.-.-) - Picea abies (Norway spruce) (Picea excelsa) fabG PRK12937 PRK12939 fabG fabG PRK08063 fabG PRK12826 FabG PRK12748 PRK12744 PRK08324 PRK07479 PRK12829 PRK06138 PRK06123 PRK0…
Os03g0319050	-0.771429	2.68249	2.38982	Unknown	Unknown
Os11g0236932	0.284691	2.68723	2.65896	Unknown	Unknown
Os08g0387050	-0.98509	2.69012	2.97551	Unknown	Unknown
Os09g0483150	1.08947	2.69263	1.12935	Unknown	Unknown
Os05g0186601	-0.780215	2.69948	2.04909	Unknown	Unknown
Os02g0120100	-1.52445	2.70022	0.601403	protein.postranslational modification	highly similar to ( 634) AT4G35780 | Symbols: | protein kinase family protein | chr4:16946729-16950405 REVERSEweakly similar to ( 117) NORK_PEA Nodulation receptor kinase precursor (EC 2.7.11.1) - Pisum sativum (Garden pea) Pkinase_Tyr TyrKc PTKc S_TKc S_TKc Pkinase PTKc_Csk_like PTKc_Tec_like PTKc_Frk_like PTKc_Src_like PTKc_Abl PTKc_Fes_like PTKc_EphR PTKc_Srm_Brk PTKc_Btk_Bmx PTKc_Csk PTKc_Tec…
Os11g0508600	1.45747	2.71171	2.89747	development.unspecified	moderately similar to ( 249) AT5G23660 | Symbols: MTN3 | MTN3 (Arabidopsis homolog of Medicago truncatula MTN3) | chr5:7971936-7973796 REVERSE MtN3_slv protein|nodulin MtN3 family protein, putative, expressed
Os05g0130100	1.53614	2.72284	1.76529	signalling.receptor kinases.S-locus glycoprotein like	moderately similar to ( 461) AT1G70520 | Symbols: | protein kinase family protein | chr1:26584888-26587334 REVERSEmoderately similar to ( 209) PSKR_DAUCA Phytosulfokine receptor precursor (EC 2.7.11.1) (Phytosulfokine LRR receptor kinase) - Daucus carota (Carrot) TyrKc Pkinase_Tyr PTKc S_TKc Pkinase S_TKc SPS1 PTKc_Jak_rpt2 PTKc_Src_like PTKc_Tec_like PTKc_Csk_like PTKc_Srm_Brk PTKc_Frk_like PTKc…
Os08g0520600	0.194388	2.72393	3.97886	not assigned.unknown	protein|expressed protein
Os11g0641500	0.206511	2.72946	2.28696	secondary metabolism.simple phenols	moderately similar to ( 441) AT3G09220 | Symbols: LAC7 | LAC7 (laccase 7); laccase | chr3:2827434-2830477 REVERSEmoderately similar to ( 204) ASO_CUCSA L-ascorbate oxidase precursor (EC 1.10.3.3) (Ascorbase) (ASO) - Cucumis sativus (Cucumber) Cu-oxidase_3 Cu-oxidase_2 SufI Cu-oxidase protein|laccase precursor protein, putative, expressed
Os07g0643000	0.171066	2.73347	2.82817	Biodegradation of Xenobiotics	weakly similar to ( 178) AT5G23530 | Symbols: AtCXE18 | AtCXE18 (Arabidopsis thaliana carboxyesterase 18); carboxylesterase | chr5:7933366-7934373 REVERSEweakly similar to ( 143) GID1_ORYSA Gibberellin receptor GID1 (EC 3.-.-.-) (Gibberellin-insensitive dwarf protein 1) (Protein GIBBERELLIN INSENSITIVE DWARF1) - Oryza sativa (Rice) Abhydrolase_3 Aes protein|gibberellin receptor GID1L2, putative, …
Os02g0232900	1.2767	2.73587	3.00334	transport.Major Intrinsic Proteins.NIP	moderately similar to ( 305) AT4G18910 | Symbols: NIP1;2, NLM2 | NIP1;2 (NOD26-LIKE INTRINSIC PROTEIN 1;2); arsenite transmembrane transporter/ water channel | chr4:10366211-10368179 FORWARDmoderately similar to ( 275) NO26_SOYBN Nodulin-26 (N-26) - Glycine max (Soybean) MIP MIP GlpF PRK05420 protein|aquaporin protein, putative, expressed
Os10g0345100	-1.17628	2.73609	1.85254	transport.misc	moderately similar to ( 433) AT5G52450 | Symbols: | MATE efflux protein-related | chr5:21289042-21291749 REVERSE NorM PRK01766 MatE PRK00187 protein|MATE efflux family protein, putative, expressed
Os07g0599300	1.36699	2.74442	3.94898	not assigned.unknown	protein|app1, putative, expressed
Os10g0528200	0.288641	2.7483	2.48943	Unknown	Unknown
Os10g0517500	-1.19389	2.74984	2.26702	amino acid metabolism.degradation.aspartate family.methionine.methionine gamma-lyase	moderately similar to ( 490) AT1G64660 | Symbols: ATMGL | ATMGL (ARABIDOPSIS THALIANA METHIONINE GAMMA-LYASE); catalytic/ methionine gamma-lyase | chr1:24028977-24030537 FORWARD MetC Cys_Met_Meta_PP MET17 PRK08133 PRK08249 PRK06234 PRK07671 PRK08064 PRK07503 PRK08574 PRK07504 PRK07811 PRK06767 PRK08134 PRK05939 PRK05968 PRK06460 PRK07810 PRK07812 PRK06176 PRK08247 PRK08248 PRK06434 PRK08045 PRK07…
Os05g0381400	-0.0351952	2.7507	2.096	transport.misc	weakly similar to ( 151) AT1G04560 | Symbols: | AWPM-19-like membrane family protein | chr1:1245070-1245888 FORWARDAWPM-19 protein|AWPM-19-like membrane family protein, putative, expressed
Os10g0113000	-0.0230945	2.75197	3.24031	Unknown	Unknown
Os01g0949900	-1.46204	2.7552	2.30932	misc.glutathione S transferases	weakly similar to ( 195) AT3G09270 | Symbols: ATGSTU8 | ATGSTU8 (GLUTATHIONE S-TRANSFERASE TAU 8); glutathione transferase | chr3:2848407-2849226 REVERSEmoderately similar to ( 216) GSTX1_TOBAC Probable glutathione S-transferase (EC 2.5.1.18) (Auxin-induced protein PGNT1/PCNT110) - Nicotiana tabacum (Common tobacco) GST_C_Tau GST_N_Tau Gst protein|glutathione S-transferase, putative, expressed
Os12g0197100	-1.25668	2.7614	2.48845	nucleotide metabolism.synthesis.purine.GAR Synthetase	highly similar to ( 697) AT1G09830 | Symbols: | phosphoribosylamine--glycine ligase (PUR2) | chr1:3192783-3194936 REVERSEmoderately similar to ( 447) PUR2_VIGUN Phosphoribosylamine--glycine ligase (EC 6.3.4.13) (GARS) (Glycinamide ribonucleotide synthetase) (Phosphoribosylglycinamide synthetase) (Fragment) - Vigna unguiculata (Cowpea) PRK00885 PurD GARS_A PRK05784 PRK06395 GARS_N GARS_C protein|p…
Os01g0337500	-0.504862	2.76256	2.11114	transport.amino acids	highly similar to ( 941) AT1G15690 | Symbols: AVP1, ATAVP3, AVP-3 | AVP1; ATPase/ hydrogen-translocating pyrophosphatase | chr1:5399115-5402185 FORWARDhighly similar to ( 943) AVP_HORVU Pyrophosphate-energized vacuolar membrane proton pump (EC 3.6.1.1) (Pyrophosphate-energized inorganic pyrophosphatase) (H(+)-PPase) - Hordeum vulgare (Barley)H_PPase hppA OVP1 protein|inorganic H+ pyrophosphatase,…
Os07g0638100	-1.32082	2.77173	2.32862	not assigned.unknown	highly similar to ( 688) AT4G01870 | Symbols: | tolB protein-related | chr4:808473-810431 REVERSETolB protein|WD40-like Beta Propeller Repeat family protein, expressed
Os04g0209200	0.1526	2.77915	2.10589	transport.ABC transporters and multidrug resistance systems	nearly identical (1459) AT3G62700 | Symbols: ATMRP10 | ATMRP10; ATPase, coupled to transmembrane movement of substances | chr3:23190428-23195727 REVERSEmoderately similar to ( 229) MDR_ORYSA Putative multidrug resistance protein (P-glycoprotein) - Oryza sativa (Rice) ABCC_MRP_domain2 ABCC_MRP_domain1 MdlB ABCC_NFT1 SunT ABCC_SUR2 CydD ABCC_CFTR2 ABCC_Glucan_exporter_like ABCC_CFTR1 ABCC_SUR1_N AB…
Os05g0421600	0.4498	2.77929	2.34282	development.unspecified	moderately similar to ( 207) AT1G01720 | Symbols: ATAF1, ANAC002 | ATAF1; transcription activator/ transcription factor | chr1:268471-269514 FORWARDmoderately similar to ( 257) NAC48_ORYSA NAC domain-containing protein 48 (ONAC048) - Oryza sativa (Rice)NAM protein|No apical meristem protein, putative, expressed
Os02g0181900	-0.53888	2.78964	3.38948	stress.abiotic.heat	nearly identical (1317) AT2G25140 | Symbols: HSP98.7, CLPB-M, CLPB4 | CLPB4 (CASEIN LYTIC PROTEINASE B4); ATP binding / ATPase/ nucleoside-triphosphatase/ nucleotide binding / protein binding | chr2:10697877-10701998 REVERSEhighly similar to ( 719) HS101_ORYSA Heat shock protein 101 - Oryza sativa (Rice) clpA PRK10865 clpC clpA AAA_2 protein|chaperone protein clpB 1, putative, expressed
Os02g0755900	0.253716	2.79977	3.12524	misc.UDP glucosyl and glucoronyl transferases	highly similar to ( 568) AT1G22400 | Symbols: UGT85A1, ATUGT85A1 | UGT85A1; UDP-glycosyltransferase/ cis-zeatin O-beta-D-glucosyltransferase/ glucuronosyltransferase/ trans-zeatin O-beta-D-glucosyltransferase/ transferase, transferring glycosyl groups / transferase, transferring hexosyl groups | chr1:7903851-7906607 REVERSEweakly similar to ( 197) UFO2_MAIZE Anthocyanidin 3-O-glucosyltransferase …
Os10g0525500	1.07292	2.804	3.01705	misc.glutathione S transferases	weakly similar to ( 137) AT1G10370 | Symbols: GST30, ATGSTU17, GST30B, ERD9 | ERD9 (EARLY-RESPONSIVE TO DEHYDRATION 9); glutathione transferase | chr1:3397274-3398273 REVERSEweakly similar to ( 128) GSTU6_ORYSA Probable glutathione S-transferase GSTU6 (EC 2.5.1.18) (28 kDa cold-induced protein) - Oryza sativa (Rice) GST_N_Tau protein|glutathione S-transferase, N-terminal domain containing protein…
Os03g0368000	1.18486	2.80566	2.93908	misc.peroxidases	moderately similar to ( 204) AT4G11290 | Symbols: | peroxidase, putative | chr4:6869993-6871476 FORWARDweakly similar to ( 187) PERX_NICSY Lignin-forming anionic peroxidase precursor (EC 1.11.1.7) - Nicotiana sylvestris (Wood tobacco)secretory_peroxidase plant_peroxidase peroxidase protein|peroxidase precursor, putative, expressed
Os12g0183100	0.224788	2.80567	1.52789	Unknown	Unknown
Os07g0550750	-1.23966	2.80725	2.74584	Unknown	Unknown
Os01g0266500	0.462945	2.81482	2.58986	not assigned.unknown	moderately similar to ( 275) AT4G02860 | Symbols: | catalytic | chr4:1268952-1270508 REVERSE PhzC-PhzF COG0384 PRK10281 protein|phenazine biosynthesis protein, putative, expressed
Os09g0491740	0.393335	2.81596	1.52346	transport.misc	moderately similar to ( 404) AT1G20925 | Symbols: | auxin efflux carrier family protein | chr1:7290612-7292507 FORWARD Mem_trans protein|auxin efflux carrier component, putative, expressed
Os06g0219500	1.43001	2.81856	3.40157	stress.abiotic.heat	weakly similar to ( 120) AT5G51440 | Symbols: | 23.5 kDa mitochondrial small heat shock protein (HSP23.5-M) | chr5:20891242-20892013 FORWARDweakly similar to ( 112) HS22M_PEA Heat shock 22 kDa protein, mitochondrial precursor - Pisum sativum (Garden pea) protein|heat shock 22 kDa protein, mitochondrial precursor, putative, expressed
Os09g0472900	-0.588908	2.82033	2.03076	cell wall.modification	weakly similar to ( 118) AT4G30380 | Symbols: EXLB2 | EXLB2 (EXPANSIN-LIKE B2 PRECURSOR) | chr4:14860486-14860994 FORWARD protein|beta-expansin precursor, putative, expressed
Os05g0370700	-14.6309	2.82767	0.0366557	misc.nitrilases, *nitrile lyases, berberine bridge enzymes, reticuline oxidases, troponine reductases	weakly similar to ( 184) AT2G23560 | Symbols: ATMES7, MES7 | MES7 (METHYL ESTERASE 7); hydrolase/ hydrolase, acting on ester bonds / methyl indole-3-acetate esterase/ methyl salicylate esterase | chr2:10029336-10030282 REVERSEmoderately similar to ( 219) PIR7B_ORYSA Esterase PIR7B (EC 3.1.-.-) - Oryza sativa (Rice) protein|esterase, putative, expressed
Os12g0283400	-0.37506	2.82908	2.96181	misc.invertase/pectin methylesterase inhibitor family protein	PMEI protein|invertase/pectin methylesterase inhibitor family protein, putative, expressed
Os03g0305100	1.27157	2.83158	2.27189	lipid metabolism.FA synthesis and FA elongation.acyl coa ligase	highly similar to ( 842) AT3G16910 | Symbols: AAE7, ACN1 | AAE7 (ACYL-ACTIVATING ENZYME 7); AMP binding / acetate-CoA ligase | chr3:5773231-5775411 REVERSEweakly similar to ( 131) 4CL1_TOBAC 4-coumarate--CoA ligase 1 (EC 6.2.1.12) (4CL 1) (4-coumaroyl-CoA synthase 1) - Nicotiana tabacum (Common tobacco) PRK08162 CaiC PRK06219 PRK07008 PRK07771 PRK08316 PRK06018 AMP-binding PRK03640 PRK07770 PRK06…
Os01g0692000	-0.446754	2.84165	3.07082	misc.glutathione S transferases	weakly similar to ( 145) AT1G10360 | Symbols: ATGSTU18, GST29 | ATGSTU18 (GLUTATHIONE S-TRANSFERASE TAU 18); glutathione transferase | chr1:3395738-3396806 REVERSEweakly similar to ( 148) GSTU6_ORYSA Probable glutathione S-transferase GSTU6 (EC 2.5.1.18) (28 kDa cold-induced protein) - Oryza sativa (Rice) GST_C_Tau GST_N_Tau Gst protein|glutathione S-transferase, putative, expressed
Os03g0709000	0.19207	2.84707	2.47664	not assigned.unknown	protein|microsomal glutathione S-transferase 3, putative, expressed
Os04g0677300	0.771791	2.84854	2.06415	stress.biotic	weakly similar to ( 125) AT1G65690 | Symbols: | harpin-induced protein-related / HIN1-related / harpin-responsive protein-related | chr1:24431642-24432898 REVERSEHin1 protein|harpin-induced protein 1 domain containing protein, expressed
Os12g0442800	-0.0667047	2.86104	2.8878	S-assimilation.sulfite oxidase	highly similar to ( 590) AT3G01910 | Symbols: SOX, AT-SO, AtSO | SOX (SULFITE OXIDASE); sulfite oxidase | chr3:314919-317053 REVERSEmoderately similar to ( 223) NIA_LOTJA Nitrate reductase [NADH] (EC 1.7.1.1) (NR) - Lotus japonicus eukary_SO_Moco SO_family_Moco_dimer eukary_NR_Moco Oxidored_molyb bact_SorA_Moco SO_family_Moco bact_SoxC_Moco Mo-co_dimer COG2041 arch_bact_SO_family_Moco protein|sul…
Os03g0734100	-0.211735	2.86292	1.75817	not assigned.unknown	protein|PIII4 - Proteinase inhibitor II family protein precursor, expressed
Os01g0836600	1.62422	2.86293	3.41084	transport.ABC transporters and multidrug resistance systems	highly similar to ( 790) AT2G39350 | Symbols: | ABC transporter family protein | chr2:16430174-16432396 REVERSEweakly similar to ( 175) PDR15_ORYSA Pleiotropic drug resistance protein 15 - Oryza sativa (Rice) ABCG_White ABCG_EPDR CcmA ABC_PDR_domain2 ABC_PDR_domain1 ABC_cobalt_CbiO_domain1 ABC_subfamily_A ABC_Org_Solvent_Resistant ABC2_membrane ABC_tran SalX ABC_MJ0796_Lo1CDE_FtsE ABC_NrtD_SsuB_t…
Os10g0423800	-1.50878	2.87013	2.35499	protein.degradation.ubiquitin.E3.BTB/POZ Cullin3.BTB/POZ	moderately similar to ( 221) AT3G06190 | Symbols: ATBPM2, BPM2 | BPM2 (BTB-POZ AND MATH DOMAIN 2); protein binding | chr3:1874577-1876575 REVERSE MATH BTB BTB protein|MBTB37 - Bric-a-Brac, Tramtrack, Broad Complex BTB domain with Meprin and TRAF Homology MATH domain, expressed
Os10g0393800	-2.60131	2.87063	1.66054	misc.GDSL-motif lipase	moderately similar to ( 232) AT1G28600 | Symbols: | lipase, putative | chr1:10051604-10053073 REVERSEweakly similar to ( 140) EST_HEVBR Esterase precursor (EC 3.1.1.-) (Early nodule-specific protein homolog) (Latex allergen Hev b 13) - Hevea brasiliensis (Para rubber tree)SGNH_plant_lipase_like fatty_acyltransferase_like protein|GDSL-like lipase/acylhydrolase, putative, expressed
Os12g0242100	-2.0848	2.87394	-0.807803	not assigned.unknown	protein|retrotransposon protein, putative, unclassified, expressed
Os02g0215300	-0.925999	2.87479	2.52872	Unknown	Unknown
Os01g0719300	0.707166	2.88058	2.86482	transport.sulphate	highly similar to ( 729) AT5G19600 | Symbols: SULTR3;5 | SULTR3;5 (SULFATE TRANSPORTER 3;5); sulfate transmembrane transporter | chr5:6613113-6616891 REVERSEmoderately similar to ( 305) NO70_SOYBN Early nodulin 70 - Glycine max (Soybean) SUL1 Sulfate_transp PRK11660 STAS protein|sulfate transporter, putative, expressed
Os02g0168100	0.246868	2.88735	1.68076	secondary metabolism.isoprenoids.tocopherol biosynthesis.hydroxyphenylpyruvate dioxygenase	moderately similar to ( 417) AT1G06570 | Symbols: PDS1, HPD | PDS1 (PHYTOENE DESATURATION 1); 4-hydroxyphenylpyruvate dioxygenase | chr1:2012173-2013543 REVERSEhighly similar to ( 507) HPPD_HORVU 4-hydroxyphenylpyruvate dioxygenase (EC 1.13.11.27) (4HPPD) (HPD) (HPPDase) (4-hydroxyphenylpyruvic acid oxidase) - Hordeum vulgare (Barley) COG3185 protein|glyoxalase family protein, putative, expressed
Os05g0407100	0.63183	2.89395	4.02502	not assigned.unknown	protein|4F5 protein family protein, expressed
Os01g0734800	-1.04605	2.89635	2.89544	misc.UDP glucosyl and glucoronyl transferases	moderately similar to ( 289) AT3G16520 | Symbols: UGT88A1 | UDP-glucoronosyl/UDP-glucosyl transferase family protein | chr3:5618847-5620833 REVERSEweakly similar to ( 146) ZOX_PHAVU Zeatin O-xylosyltransferase (EC 2.4.2.40) (Zeatin O-beta-D-xylosyltransferase) - Phaseolus vulgaris (Kidney bean) (French bean) UDPGT protein|anthocyanidin 5,3-O-glucosyltransferase, putative, expressed
Os04g0583900	1.15743	2.89695	2.43901	RNA.regulation of transcription.MYB-related transcription factor family	weakly similar to ( 117) AT5G37260 | Symbols: RVE2, CIR1 | RVE2 (REVEILLE 2); DNA binding / transcription factor | chr5:14751344-14752972 REVERSE protein|MYB family transcription factor, putative, expressed
Os10g0560000	1.81107	2.89698	1.91864	not assigned.unknown	moderately similar to ( 205) AT4G17350 | Symbols: | phosphoinositide binding | chr4:9701582-9703358 FORWARDDUF828 PH_2 protein|expressed protein
Os09g0515550	-2.36181	2.89754	4.20592	not assigned.unknown	protein|expressed protein
Os02g0191600	-1.81716	2.90189	3.17026	not assigned.unknown	protein|bZIP transcription factor domain containing protein, expressed
Os03g0638200	1.07375	2.90278	1.86346	transport.misc	moderately similar to ( 279) AT3G13050 | Symbols: | transporter-related | chr3:4176866-4178868 FORWARD Sugar_tr protein|transporter family protein, putative, expressed
Os01g0267300	1.22122	2.91038	3.18581	protein.degradation.serine protease	moderately similar to ( 202) AT1G47710 | Symbols: | serpin, putative / serine protease inhibitor, putative | chr1:17558271-17560061 FORWARDweakly similar to ( 175) PRTZ_HORVU Protein Z (Z4) (Major endosperm albumin) - Hordeum vulgare (Barley) plant_SERPIN SERPIN SERPIN Serpin bacterial_SERPIN COG4826 ovalbumin_like ov-serpin PAI-2 alpha-1-antitrypsin_like antithrombin-III_like PAI-1_nexin-1 neuro…
Os06g0275000	1.06957	2.91054	1.629	development.unspecified	weakly similar to ( 199) AT3G02380 | Symbols: COL2 | COL2 (constans-like 2); transcription factor/ zinc ion binding | chr3:487438-488624 REVERSECCT protein|CCT/B-box zinc finger protein, putative, expressed
Os12g0145100	0.874721	2.91183	2.48017	hormone metabolism.auxin.induced-regulated-responsive-activated	moderately similar to ( 333) AT5G19140 | Symbols: ATAILP1, AILP1 | AILP1 | chr5:6423398-6425785 FORWARDweakly similar to ( 121) TSJT1_TOBAC Stem-specific protein TSJT1 - Nicotiana tabacum (Common tobacco)Wali7 protein|stem-specific protein TSJT1, putative, expressed
Os01g0627701	-0.612993	2.92362	2.46639	Unknown	Unknown
Os09g0362800	-0.35451	2.92368	2.0118	protein.degradation	moderately similar to ( 239) AT4G33090 | Symbols: APM1, ATAPM1 | APM1 (AMINOPEPTIDASE M1); aminopeptidase | chr4:15965915-15970418 REVERSE protein|aminopeptidase, putative, expressed
Os08g0549900	-1.07692	2.92747	4.0564	not assigned.unknown	protein|expressed protein
Os01g0373700	-0.769742	2.92757	2.30684	Unknown	Unknown
Os08g0412700	-1.04559	2.93337	2.96666	not assigned.unknown	weakly similar to ( 184) AT1G13480 | Symbols: | unknown protein | chr1:4622783-4624043 REVERSEDUF1262 protein|expressed protein
Os05g0575000	-0.41576	2.9353	2.05889	not assigned.unknown	protein|expressed protein
Os04g0112533	0.00874287	2.94149	2.95934	Unknown	Unknown
Os06g0210000	-0.187787	2.9444	1.09141	development.unspecified	moderately similar to ( 337) AT1G21890 | Symbols: | nodulin MtN21 family protein | chr1:7682808-7685581 REVERSE protein|integral membrane protein DUF6 containing protein, expressed
Os07g0296000	-0.873249	2.94635	3.12467	not assigned.unknown	protein|expressed protein
Os11g0692500	1.38953	2.95151	1.79914	signalling.receptor kinases.misc	highly similar to ( 528) AT3G47570 | Symbols: | leucine-rich repeat transmembrane protein kinase, putative | chr3:17527611-17530748 FORWARDmoderately similar to ( 452) RPK1_IPONI Receptor-like protein kinase precursor (EC 2.7.11.1) - Ipomoea nil (Japanese morning glory) (Pharbitis nil) Pkinase_Tyr S_TKc S_TKc Pkinase TyrKc PTKc PTKc_Src_like PTKc_Jak_rpt2 PTKc_Srm_Brk PTKc_Frk_like PTKc_Csk_like …
Os03g0750000	-0.502426	2.96468	2.8283	not assigned.unknown	protein|universal stress protein domain containing protein, putative, expressed
Os04g0304400	1.28994	2.96874	2.17098	RNA.regulation of transcription.MADS box transcription factor family	moderately similar to ( 202) AT3G57230 | Symbols: AGL16 | AGL16 (AGAMOUS-LIKE 16); transcription factor | chr3:21177710-21180671 FORWARDmoderately similar to ( 385) MAD25_ORYSA MADS-box transcription factor 25 (OsMADS25) - Oryza sativa (Rice) MADS_MEF2_like MADS MADS MADS_SRF_like protein|OsMADS25 - MADS-box family gene with MIKCc type-box, expressed
Os03g0673400	0.274046	2.97062	3.31765	not assigned.unknown	protein|expressed protein
Os01g0369700	0.336631	2.98455	3.21988	misc.glutathione S transferases	weakly similar to ( 173) AT3G62760 | Symbols: ATGSTF13 | ATGSTF13; glutathione transferase | chr3:23217425-23218246 REVERSEmoderately similar to ( 254) GSTF4_MAIZE Glutathione S-transferase IV (EC 2.5.1.18) (GST-IV) (GST-27) (GST class-phi) - Zea mays (Maize) GST_C_Phi GST_N_Phi Gst protein|glutathione S-transferase, putative, expressed
Os04g0600200	-0.192502	2.98532	3.01558	mitochondrial electron transport / ATP synthesis.alternative oxidase	moderately similar to ( 463) AT3G22370 | Symbols: AOX1A, ATAOX1A | AOX1A (ALTERNATIVE OXIDASE 1A); alternative oxidase | chr3:7906890-7908416 FORWARDmoderately similar to ( 449) AOX1_TOBAC Alternative oxidase 1, mitochondrial precursor (EC 1.-.-.-) - Nicotiana tabacum (Common tobacco)AOX AOX protein|transposon protein, putative, unclassified, expressed
Os02g0530100	0.345592	2.98916	2.17206	transport.metabolite transporters at the mitochondrial membrane	weakly similar to ( 133) AT5G24030 | Symbols: SLAH3 | SLAH3 (SLAC1 HOMOLOGUE 3); transporter | chr5:8118618-8120993 REVERSE protein|heavy metal-associated domain containing protein, expressed
Os03g0305400	-1.37599	2.98973	2.62937	hormone metabolism.ethylene.induced-regulated-responsive-activated	weakly similar to ( 104) AT3G62550 | Symbols: | universal stress protein (USP) family protein | chr3:23136194-23137074 FORWARD protein|universal stress protein domain containing protein, putative, expressed
Os09g0400400	0.742496	2.98988	2.21772	secondary metabolism.phenylpropanoids.lignin biosynthesis.CAD	moderately similar to ( 320) AT4G37980 | Symbols: ELI3-1, ELI3, ATCAD7, CAD7 | ELI3-1 (ELICITOR-ACTIVATED GENE 3-1); binding / catalytic/ oxidoreductase/ zinc ion binding | chr4:17852670-17853914 FORWARDmoderately similar to ( 324) MTDH_FRAAN Probable mannitol dehydrogenase (EC 1.1.1.255) (NAD-dependent mannitol dehydrogenase) - Fragaria ananassa (Strawberry) AdhP PRK09422 Tdh AdhC Qor ADH_N tdh …
Os03g0595600	0.763519	2.99094	1.23555	misc.glutathione S transferases	weakly similar to ( 198) AT3G09270 | Symbols: ATGSTU8 | ATGSTU8 (GLUTATHIONE S-TRANSFERASE TAU 8); glutathione transferase | chr3:2848407-2849226 REVERSEmoderately similar to ( 202) GSTX1_TOBAC Probable glutathione S-transferase (EC 2.5.1.18) (Auxin-induced protein PGNT1/PCNT110) - Nicotiana tabacum (Common tobacco) GST_C_Tau GST_N_Tau Gst protein|glutathione S-transferase, putative, expressed
Os07g0217600	1.10282	2.99161	1.88988	misc.cytochrome P450	moderately similar to ( 308) AT3G26330 | Symbols: CYP71B37 | CYP71B37; electron carrier/ heme binding / iron ion binding / monooxygenase/ oxygen binding | chr3:9646873-9648536 REVERSEmoderately similar to ( 372) C71DA_SOYBN Cytochrome P450 71D10 (EC 1.14.-.-) - Glycine max (Soybean) p450 CypX protein|cytochrome P450, putative, expressed
Os04g0110100	-0.282515	2.99243	2.85507	not assigned.unknown	protein|legume lectins beta domain containing protein, putative, expressed
Os04g0415800	0.472443	2.99538	3.53258	misc.protease inhibitor/seed storage/lipid transfer protein (LTP) family protein	weakly similar to ( 113) AT5G05960 | Symbols: | protease inhibitor/seed storage/lipid transfer protein (LTP) family protein | chr5:1790256-1790694 FORWARD protein|LTPL102 - Protease inhibitor/seed storage/LTP family protein precursor, expressed
Os08g0538600	-1.30166	3.00207	1.99391	not assigned.unknown	moderately similar to ( 435) AT5G61820 | Symbols: | FUNCTIONS IN: molecular_function unknown; INVOLVED IN: biological_process unknown; LOCATED IN: vacuole; EXPRESSED IN: 24 plant structures; EXPRESSED DURING: 15 growth stages; CONTAINS InterPro DOMAIN/s: Stress up-regulated Nod 19 (InterPro:IPR011692); Has 27 Blast hits to 27 proteins in 10 species: Archae - 0; Bacteria - 0; Metazoa - 0; Fungi - …
Os12g0610800	1.27458	3.00453	3.29685	not assigned.unknown	weakly similar to ( 102) AT5G44550 | Symbols: | integral membrane family protein | chr5:17942100-17943174 REVERSEDUF588 protein|membrane associated DUF588 domain containing protein, putative, expressed
Os07g0117200	-0.00013451	3.00466	1.19088	stress.biotic	protein|expressed protein
Os01g0840100	-0.827701	3.00577	4.2827	stress.abiotic.heat	nearly identical (1024) AT5G02500 | Symbols: HSC70-1, HSP70-1, AT-HSC70-1, HSC70 | HSC70-1 (HEAT SHOCK COGNATE PROTEIN 70-1); ATP binding | chr5:554055-556334 REVERSEnearly identical (1038) HSP7C_PETHY Heat shock cognate 70 kDa protein - Petunia hybrida (Petunia) HSP70 dnaK DnaK dnaK hscA hscA protein|DnaK family protein, putative, expressed
Os08g0188900	-0.478874	3.00835	1.21314	stress.abiotic.unspecified	moderately similar to ( 224) AT5G38960 | Symbols: | germin-like protein, putative | chr5:15592992-15593783 FORWARDweakly similar to ( 198) GLP1_MESCR Germin-like protein precursor - Mesembryanthemum crystallinum (Common ice plant)Cupin_1 protein|Cupin domain containing protein, expressed
Os10g0529450	1.3037	3.0121	3.18816	Unknown	Unknown
Os11g0244100	0.185954	3.01822	3.87009	secondary metabolism.phenylpropanoids	moderately similar to ( 257) AT5G42830 | Symbols: | transferase family protein | chr5:17176384-17177906 FORWARDTransferase protein|transferase family protein, putative, expressed
Os01g0155000	-0.304582	3.01858	2.97801	Biodegradation of Xenobiotics	moderately similar to ( 258) AT5G06570 | Symbols: | hydrolase | chr5:2008075-2011013 REVERSEweakly similar to ( 153) GID1_ORYSA Gibberellin receptor GID1 (EC 3.-.-.-) (Gibberellin-insensitive dwarf protein 1) (Protein GIBBERELLIN INSENSITIVE DWARF1) - Oryza sativa (Rice) Abhydrolase_3 Aes protein|gibberellin receptor GID1L2, putative, expressed
Os10g0528900	-2.82796	3.02071	2.45027	misc.glutathione S transferases	moderately similar to ( 216) AT1G10360 | Symbols: ATGSTU18, GST29 | ATGSTU18 (GLUTATHIONE S-TRANSFERASE TAU 18); glutathione transferase | chr1:3395738-3396806 REVERSEmoderately similar to ( 242) GSTU6_ORYSA Probable glutathione S-transferase GSTU6 (EC 2.5.1.18) (28 kDa cold-induced protein) - Oryza sativa (Rice) GST_C_Tau GST_N_Tau Gst protein|glutathione S-transferase, putative, expressed
Os05g0460000	-1.31793	3.02436	4.35144	stress.abiotic.heat	nearly identical (1105) AT3G12580 | Symbols: HSP70 | HSP70 (heat shock protein 70); ATP binding | chr3:3991487-3993689 REVERSEnearly identical (1113) HSP7C_PETHY Heat shock cognate 70 kDa protein - Petunia hybrida (Petunia) HSP70 dnaK DnaK dnaK hscA hscA protein|DnaK family protein, putative, expressed
Os02g0211800	-0.0644889	3.02855	1.88774	signalling.receptor kinases.misc	highly similar to ( 659) AT3G47570 | Symbols: | leucine-rich repeat transmembrane protein kinase, putative | chr3:17527611-17530748 FORWARDmoderately similar to ( 450) RPK1_IPONI Receptor-like protein kinase precursor (EC 2.7.11.1) - Ipomoea nil (Japanese morning glory) (Pharbitis nil) S_TKc TyrKc S_TKc Pkinase_Tyr Pkinase PTKc PTKc_Srm_Brk PTKc_Csk_like PTKc_Jak_rpt2 PTKc_Src_like PTKc_Frk_like …
Os03g0734300	0.568438	3.03132	1.83887	not assigned.unknown	protein|PIII1 - Proteinase inhibitor II family protein precursor, expressed
Os07g0663900	-0.339548	3.03576	2.04934	misc.short chain dehydrogenase/reductase (SDR)	moderately similar to ( 203) AT4G03140 | Symbols: | binding / catalytic/ oxidoreductase | chr4:1392191-1393662 FORWARDweakly similar to ( 136) TS2_MAIZE Sex determination protein tasselseed-2 - Zea mays (Maize) PRK12429 fabG PRK07479 fabG PRK12826 PRK07067 PRK08324 PRK12829 PRK06138 PRK06057 PRK06841 PRK06172 fabG fabG PRK06500 PRK06484 PRK08936 PRK07063 PRK07478 PRK06346 FabG PRK12939 fabG fabG …
Os11g0514500	0.870297	3.03917	1.44886	signalling.receptor kinases.leucine rich repeat III	weakly similar to ( 197) AT1G34210 | Symbols: SERK2, ATSERK2 | SERK2 (SOMATIC EMBRYOGENESIS RECEPTOR-LIKE KINASE 2); kinase | chr1:12459078-12462752 FORWARDweakly similar to ( 134) RPK1_IPONI Receptor-like protein kinase precursor (EC 2.7.11.1) - Ipomoea nil (Japanese morning glory) (Pharbitis nil) protein|BRASSINOSTEROID INSENSITIVE 1-associated receptor kinase 1 precursor, putative, expressed
Os01g0548750	2.3767	3.05287	2.75459	signalling.receptor kinases.S-locus glycoprotein like	moderately similar to ( 461) AT1G70520 | Symbols: | protein kinase family protein | chr1:26584888-26587334 REVERSEmoderately similar to ( 201) PSKR_DAUCA Phytosulfokine receptor precursor (EC 2.7.11.1) (Phytosulfokine LRR receptor kinase) - Daucus carota (Carrot) Pkinase_Tyr Pkinase TyrKc S_TKc PTKc S_TKc SPS1 PTKc_Src_like PTKc_Srm_Brk PTKc_EphR PTKc_Jak_rpt2 PTKc_Csk_like PTKc_Frk_like PTKc_Lck…
Os05g0372900	1.77737	3.05448	3.1295	not assigned.unknown	protein|vacuolar calcium binding protein, putative, expressed
Os11g0133001	0.772783	3.06293	1.37841	signalling.receptor kinases.S-locus glycoprotein like	moderately similar to ( 280) AT5G45790 | Symbols: | ubiquitin thiolesterase | chr5:18572473-18573664 FORWARDnearly identical (1009) KPRO_MAIZE Putative receptor protein kinase ZmPK1 precursor (EC 2.7.11.1) - Zea mays (Maize) Pkinase S_TKc Pkinase_Tyr S_TKc TyrKc PTKc PTKc_EGFR_like SPS1 PTKc_Itk PTKc_Src_like PTKc_Csk_like PTKc_Frk_like PTKc_EphR B_lectin PTKc_Jak_rpt2 PTKc_Ror PTKc_Tec_like PTKc…
Os09g0572000	0.993689	3.06569	3.33937	hormone metabolism.ethylene.signal transduction	weakly similar to ( 117) AT3G23240 | Symbols: ERF1, ATERF1 | ERF1 (ETHYLENE RESPONSE FACTOR 1); DNA binding / transcription activator/ transcription factor | chr3:8295705-8296361 FORWARDvery weakly similar to (90.5) ERF5_NICSY Ethylene-responsive transcription factor 5 (Ethylene-responsive element-binding factor 5 homolog) (EREBP-4) (NsERF4) - Nicotiana sylvestris (Wood tobacco)AP2 AP2 protein|AP…
Os04g0186450	0.410763	3.06677	2.41763	Unknown	Unknown
Os10g0329400	0.226488	3.07309	3.19964	Unknown	Unknown
Os05g0246300	2.07559	3.07353	3.14828	cell wall.modification	moderately similar to ( 251) AT1G65680 | Symbols: ATEXPB2, EXPB2, ATHEXP BETA 1.4 | ATEXPB2 (ARABIDOPSIS THALIANA EXPANSIN B2) | chr1:24427266-24428399 FORWARDmoderately similar to ( 455) EXB18_ORYSA Expansin-B18 precursor (OsEXPB18) (Beta-expansin-18) (OsaEXPb1.15) - Oryza sativa (Rice)Pollen_allerg_1 protein|expansin precursor, putative, expressed
Os04g0617900	-0.77356	3.07885	2.38979	stress.abiotic.unspecified	moderately similar to ( 235) AT3G05950 | Symbols: | germin-like protein, putative | chr3:1781130-1781964 REVERSEmoderately similar to ( 211) GLP1_MESCR Germin-like protein precursor - Mesembryanthemum crystallinum (Common ice plant)Cupin_1 protein|Cupin domain containing protein, expressed
Os10g0527800	-0.950173	3.09062	2.55798	misc.glutathione S transferases	weakly similar to ( 180) AT1G10360 | Symbols: ATGSTU18, GST29 | ATGSTU18 (GLUTATHIONE S-TRANSFERASE TAU 18); glutathione transferase | chr1:3395738-3396806 REVERSEweakly similar to ( 191) GSTU6_ORYSA Probable glutathione S-transferase GSTU6 (EC 2.5.1.18) (28 kDa cold-induced protein) - Oryza sativa (Rice) GST_C_Tau GST_N_Tau Gst protein|glutathione S-transferase, putative, expressed
Os10g0509401	1.89894	3.0991	3.72259	not assigned.unknown	protein|UP-9A, putative, expressed
Os10g0344000	-0.810073	3.09943	3.47721	transport.misc	moderately similar to ( 321) AT5G52450 | Symbols: | MATE efflux protein-related | chr5:21289042-21291749 REVERSE NorM PRK01766 PRK00187 MatE protein|MATE efflux family protein, putative, expressed
Os09g0483300	2.1016	3.10955	3.25824	signalling.calcium	weakly similar to ( 111) AT2G44310 | Symbols: | calcium-binding EF hand family protein | chr2:18309285-18309713 FORWARD protein|EF hand family protein, expressed
Os10g0528651	-0.291985	3.11013	3.03429	Unknown	Unknown
Os10g0418900	2.00242	3.11964	2.07874	not assigned.unknown	protein|expressed protein
Os08g0334900	1.06513	3.12295	2.90997	cell wall.hemicellulose synthesis	moderately similar to ( 410) AT2G03220 | Symbols: FT1, ATFUT1, ATFT1, MUR2 | FT1 (FUCOSYLTRANSFERASE 1); fucosyltransferase/ transferase, transferring glycosyl groups | chr2:970401-972353 REVERSEmoderately similar to ( 430) FUT1_PEA Galactoside 2-alpha-L-fucosyltransferase (EC 2.4.1.69) (Xyloglucan alpha-(1,2)-fucosyltransferase) (PsFT1) - Pisum sativum (Garden pea)XG_FTase protein|xyloglucan fuc…
Os07g0529000	-13.0103	3.12424	1.68634	gluconeogenese/ glyoxylate cycle.isocitrate lyase	highly similar to ( 832) AT3G21720 | Symbols: ICL | ICL (ISOCITRATE LYASE); catalytic/ isocitrate lyase | chr3:7652789-7655873 REVERSEhighly similar to ( 861) ACEA_GOSHI Isocitrate lyase (EC 4.1.3.1) (Isocitrase) (Isocitratase) (ICL) - Gossypium hirsutum (Upland cotton) ICL AceA PRK06498 protein|isocitrate lyase, putative, expressed
Os06g0681200	0.817005	3.13124	2.15174	misc.plastocyanin-like	weakly similar to ( 120) AT3G20570 | Symbols: | plastocyanin-like domain-containing protein | chr3:7186754-7187453 REVERSECu_bind_like protein|early nodulin 20 precursor, putative, expressed
Os11g0138300	-0.689736	3.1324	2.95388	misc.cytochrome P450	moderately similar to ( 467) AT3G56630 | Symbols: CYP94D2 | CYP94D2; electron carrier/ heme binding / iron ion binding / monooxygenase/ oxygen binding | chr3:20978953-20980512 FORWARDvery weakly similar to (92.4) C97B2_SOYBN Cytochrome P450 97B2 (EC 1.14.-.-) - Glycine max (Soybean) p450 CypX protein|cytochrome P450, putative, expressed
Os01g0369800	0.523559	3.13417	3.54112	Unknown	Unknown
Os06g0662550	-2.37453	3.14223	3.60086	not assigned.unknown	protein|retrotransposon protein, putative, Ty3-gypsy subclass, expressed
Os07g0605800	-0.212385	3.14648	3.06129	lipid metabolism.''exotics'' (steroids, squalene etc)	moderately similar to ( 225) AT2G03760 | Symbols: ST, ATST1, RAR047, ST1 | ST; brassinosteroid sulfotransferase/ sulfotransferase | chr2:1149475-1150455 REVERSE Sulfotransfer_1 protein|sulfotransferase domain containing protein, expressed
Os04g0625200	0.490355	3.14735	3.30553	not assigned.unknown	Acyltransferase PlsC PlsC protein|acyltransferase, putative, expressed
Os01g0753300	-0.0919505	3.14846	2.97317	misc.O-methyl transferases	weakly similar to ( 178) AT4G35160 | Symbols: | O-methyltransferase family 2 protein | chr4:16730989-16732808 REVERSEmoderately similar to ( 259) ZRP4_MAIZE O-methyltransferase ZRP4 (EC 2.1.1.-) (OMT) - Zea mays (Maize) Methyltransf_2 protein|O-methyltransferase, putative, expressed
Os04g0271200	1.50137	3.15659	3.54372	protein.postranslational modification	moderately similar to ( 307) AT5G10480 | Symbols: PAS2, PEP | PAS2 (PASTICCINO 2); enoyl-CoA hydratase/ protein tyrosine phosphatase | chr5:3298047-3299980 REVERSE PTPLA Ptpl protein|expressed protein
Os08g0518900	1.48791	3.15836	3.51895	stress.biotic	weakly similar to ( 152) AT5G24090 | Symbols: | acidic endochitinase (CHIB1) | chr5:8143805-8145153 REVERSEmoderately similar to ( 357) XIP1_ORYSA Xylanase inhibitor protein 1 precursor (Class III chitinase homolog a) (RIXI protein) - Oryza sativa (Rice) protein|glycosyl hydrolase, putative, expressed
Os05g0584400	-0.0192837	3.16386	2.30946	not assigned.unknown	protein|expressed protein
Os01g0795400	1.24465	3.17824	2.41354	protein.degradation.subtilases	moderately similar to ( 385) AT1G32940 | Symbols: ATSBT3.5, SBT3.5 | SBT3.5; identical protein binding / serine-type endopeptidase | chr1:11937634-11940856 FORWARD protein|OsSub9 - Putative Subtilisin homologue, expressed
Os01g0113500	0.39777	3.17873	2.92297	Unknown	Unknown
Os06g0239700	-0.427318	3.18656	2.86598	not assigned.unknown	moderately similar to ( 206) AT1G05060 | Symbols: | unknown protein | chr1:1451255-1452858 REVERSE protein|expressed protein
Os05g0142900	-0.566762	3.18905	3.03328	not assigned.unknown	protein|expressed protein
Os01g0373800	-0.780643	3.19233	2.46075	Unknown	Unknown
Os01g0627600	-0.796146	3.20544	2.67279	misc.cytochrome P450	moderately similar to ( 362) AT3G14690 | Symbols: CYP72A15 | CYP72A15; electron carrier/ heme binding / iron ion binding / monooxygenase/ oxygen binding | chr3:4937410-4939310 FORWARDmoderately similar to ( 343) C72A1_CATRO Cytochrome P450 72A1 (EC 1.3.3.9) (CYPLXXII) (Secologanin synthase) (SLS) - Catharanthus roseus (Rosy periwinkle) (Madagascar periwinkle) p450 CypX protein|cytochrome P450 72A…
Os02g0212500	0.283952	3.21061	2.52377	not assigned.unknown	protein|expressed protein
Os02g0649300	-0.626774	3.21182	-0.254095	RNA.regulation of transcription.HB,Homeobox transcription factor family	weakly similar to ( 110) AT4G40060 | Symbols: ATHB16, ATHB-16 | ATHB16 (ARABIDOPSIS THALIANA HOMEOBOX PROTEIN 16); sequence-specific DNA binding / transcription activator/ transcription factor | chr4:18571682-18572774 REVERSE protein|homeobox associated leucine zipper, putative, expressed
Os01g0241400	-14.3743	3.22936	3.49887	redox.glutaredoxins	GRX_GRXh_1_2_like protein|OsGrx_A1 - glutaredoxin subgroup III, expressed
Os03g0232800	0.787186	3.2424	3.93359	lipid metabolism.'exotics' (steroids, squalene etc).phosphatidylcholinesterol O-acyltransferase	moderately similar to ( 263) AT1G27480 | Symbols: | lecithin:cholesterol acyltransferase family protein / LACT family protein | chr1:9544607-9546168 FORWARD LACT protein|lecithin cholesterol acyltransferase, putative, expressed
Os01g0963000	0.195527	3.24317	2.46579	misc.peroxidases	moderately similar to ( 341) AT1G71695 | Symbols: | peroxidase 12 (PER12) (P12) (PRXR6) | chr1:26964359-26966557 FORWARDmoderately similar to ( 219) PER1_ORYSA Peroxidase 1 precursor (EC 1.11.1.7) - Oryza sativa (Rice)secretory_peroxidase plant_peroxidase peroxidase protein|peroxidase precursor, putative, expressed
Os03g0327800	1.03422	3.24811	1.63724	development.unspecified	moderately similar to ( 257) AT1G69490 | Symbols: NAP, ANAC029, ATNAP | NAP (NAC-like, activated by AP3/PI); transcription factor | chr1:26122233-26123222 FORWARDmoderately similar to ( 221) NAC68_ORYSA NAC domain-containing protein 68 (ONAC068) - Oryza sativa (Rice)NAM protein|No apical meristem protein, putative, expressed
Os02g0571100	1.15555	3.25272	2.419	secondary metabolism.isoprenoids.terpenoids	highly similar to ( 565) AT4G02780 | Symbols: GA1, ABC33, ATCPS1 | GA1 (GA REQUIRING 1); ent-copalyl diphosphate synthase/ magnesium ion binding | chr4:1237881-1244766 REVERSEhighly similar to ( 602) KSA_PEA Ent-kaurene synthase A, chloroplast precursor (EC 5.5.1.13) (Ent-copalyl diphosphate synthase) (KSA) - Pisum sativum (Garden pea)Terpene_cyclase_plant_C1 Terpene_synth Terpene_synth_C protein…
Os07g0673900	1.22409	3.25764	2.81669	not assigned.unknown	very weakly similar to (93.6) AT5G27760 | Symbols: | hypoxia-responsive family protein | chr5:9830396-9831559 FORWARD protein|hypoxia-responsive family protein, putative, expressed
Os10g0528400	-0.391462	3.26487	3.01784	misc.glutathione S transferases	weakly similar to ( 197) AT1G10360 | Symbols: ATGSTU18, GST29 | ATGSTU18 (GLUTATHIONE S-TRANSFERASE TAU 18); glutathione transferase | chr1:3395738-3396806 REVERSEmoderately similar to ( 224) GSTU6_ORYSA Probable glutathione S-transferase GSTU6 (EC 2.5.1.18) (28 kDa cold-induced protein) - Oryza sativa (Rice) GST_C_Tau GST_N_Tau Gst protein|glutathione S-transferase GSTU6, putative, expressed
Os02g0685200	0.156876	3.26678	3.02344	RNA.regulation of transcription.MYB-related transcription factor family	weakly similar to ( 117) AT5G17300 | Symbols: | myb family transcription factor | chr5:5690435-5692435 REVERSE protein|MYB family transcription factor, putative, expressed
Os08g0518800	1.2801	3.26727	2.87975	stress.biotic	weakly similar to ( 140) AT5G24090 | Symbols: | acidic endochitinase (CHIB1) | chr5:8143805-8145153 REVERSEmoderately similar to ( 384) XIP2_ORYSA Xylanase inhibitor protein 2 precursor (Class III chitinase homolog h) - Oryza sativa (Rice) protein|glycosyl hydrolase, putative, expressed
Os07g0602000	-0.887421	3.27002	2.94741	secondary metabolism.flavonoids.dihydroflavonols	weakly similar to ( 165) AT4G27250 | Symbols: | dihydroflavonol 4-reductase family / dihydrokaempferol 4-reductase family | chr4:13642803-13644425 REVERSEweakly similar to ( 158) DFRA_VITVI Dihydroflavonol-4-reductase (EC 1.1.1.219) (DFR) (Dihydrokaempferol 4-reductase) - Vitis vinifera (Grape) protein|NAD dependent epimerase/dehydratase family protein, putative, expressed
Os01g0653300	0.280249	3.27494	3.16413	not assigned.unknown	protein|VQ domain containing protein, putative, expressed
Os12g0455000	0.732035	3.28017	1.35397	not assigned.unknown	protein|THION34 - Plant thionin family protein precursor, expressed
Os05g0560500	1.38801	3.2809	3.0589	not assigned.unknown	protein|expressed protein
Os09g0120033	0.148552	3.28292	1.99782	not assigned.unknown	protein|expressed protein
Os04g0185600	0.844923	3.30013	2.63398	transport.phosphate	highly similar to ( 763) AT2G32830 | Symbols: PHT5 | PHT5; inorganic phosphate transmembrane transporter/ phosphate transmembrane transporter | chr2:13927754-13929657 REVERSE Sugar_tr protein|inorganic phosphate transporter, putative, expressed
Os09g0442400	-1.17491	3.30203	2.66202	not assigned.unknown	moderately similar to ( 427) AT5G55490 | Symbols: ATGEX1, GEX1 | GEX1 (GAMETE EXPRESSED PROTEIN 1) | chr5:22478822-22481071 REVERSE protein|GEX1, putative, expressed
Os12g0639500	0.33517	3.30314	3.67203	protein.degradation.AAA type	moderately similar to ( 305) AT5G40010 | Symbols: AATP1 | AATP1 (AAA-ATPase 1); ATP binding / ATPase/ nucleoside-triphosphatase/ nucleotide binding | chr5:16020218-16021762 REVERSE protein|ATPase 2, putative, expressed
Os04g0635500	-0.255537	3.31994	4.27121	not assigned.unknown	protein|wound induced protein, putative, expressed
Os04g0419100	-0.451485	3.32017	2.88692	Unknown	Unknown
Os01g0716550	-0.421034	3.32167	1.83844	Unknown	Unknown
Os03g0776900	-1.05072	3.32652	3.39235	stress.abiotic.heat	weakly similar to ( 124) AT5G03030 | Symbols: | DNAJ heat shock N-terminal domain-containing protein | chr5:708479-709513 REVERSE protein|heat shock protein DnaJ, putative, expressed
Os04g0508500	1.86041	3.32773	2.22892	RNA.regulation of transcription.MYB domain transcription factor family	moderately similar to ( 204) AT4G13480 | Symbols: AtMYB79 | AtMYB79 (myb domain protein 79); DNA binding / transcription factor | chr4:7836675-7837653 FORWARDweakly similar to ( 157) MYBA2_ORYSA Myb-related protein MYBAS2 - Oryza sativa (Rice) protein|MYB family transcription factor, putative, expressed
Os04g0635650	1.33105	3.32786	4.45104	Unknown	Unknown
Os03g0151500	-14.0317	3.33318	3.76253	not assigned.unknown	protein|expressed protein
Os01g0511100	-0.381397	3.34981	2.3809	hormone metabolism.ethylene.induced-regulated-responsive-activated	weakly similar to ( 105) AT1G68300 | Symbols: | universal stress protein (USP) family protein | chr1:25598518-25599261 REVERSEUSP_Like Usp UspA protein|universal stress protein domain containing protein, putative, expressed
Os01g0939500	-2.01332	3.35042	3.34506	protein.synthesis.release	highly similar to ( 730) AT3G26618 | Symbols: ERF1-3 | ERF1-3 (eukaryotic release factor 1-3); translation release factor | chr3:9788854-9790161 FORWARD eRF1 PRK04011 eRF1_1 eRF1_2 eRF1_3 protein|eukaryotic peptide chain release factor subunit 1-1, putative, expressed
Os06g0637400	0.98736	3.35473	2.33656	not assigned.unknown	protein|expressed protein
Os06g0190700	-2.10122	3.35661	3.14737	signalling.in sugar and nutrient physiology	moderately similar to ( 281) AT2G29110 | Symbols: ATGLR2.8, GLR2.8 | ATGLR2.8; intracellular ligand-gated ion channel | chr2:12506880-12510552 REVERSEmoderately similar to ( 233) GLR31_ORYSA Glutamate receptor 3.1 precursor (Ligand-gated ion channel 3.1) - Oryza sativa (Rice) Lig_chan PBPe protein|glutamate receptor 2.8 precursor, putative, expressed
Os10g0437500	1.77381	3.35765	3.01203	stress.abiotic	very weakly similar to (98.6) AT3G11930 | Symbols: | universal stress protein (USP) family protein | chr3:3776371-3777393 FORWARD protein|universal stress protein domain containing protein, putative, expressed
Os11g0701200	1.40152	3.35869	3.39935	stress.biotic	weakly similar to ( 187) AT5G24090 | Symbols: | acidic endochitinase (CHIB1) | chr5:8143805-8145153 REVERSEmoderately similar to ( 341) XIP2_ORYSA Xylanase inhibitor protein 2 precursor (Class III chitinase homolog h) - Oryza sativa (Rice) protein|glycosyl hydrolase, putative, expressed
Os03g0182900	-0.875425	3.35925	1.81242	Unknown	Unknown
Os12g0258700	-1.15859	3.36749	2.66336	secondary metabolism.simple phenols	highly similar to ( 572) AT3G09220 | Symbols: LAC7 | LAC7 (laccase 7); laccase | chr3:2827434-2830477 REVERSEmoderately similar to ( 231) ASO_TOBAC L-ascorbate oxidase precursor (EC 1.10.3.3) (Ascorbase) (ASO) - Nicotiana tabacum (Common tobacco) Cu-oxidase_3 Cu-oxidase_2 Cu-oxidase SufI protein|laccase precursor protein, putative, expressed
Os08g0529100	-0.073612	3.37226	3.20474	protein.degradation.ubiquitin.proteasom	moderately similar to ( 343) AT3G60820 | Symbols: PBF1 | PBF1; peptidase/ threonine-type endopeptidase | chr3:22472038-22473809 REVERSEmoderately similar to ( 392) PSB1_ORYSA Proteasome subunit beta type 1 (EC 3.4.25.1) (20S proteasome alpha subunit F) (20S proteasome subunit beta-6) - Oryza sativa (Rice) proteasome_beta_type_1 proteasome_beta proteasome_protease_HslV PRE1 proteasome_beta_archeal…
Os04g0206500	-0.514798	3.37353	3.34532	misc.UDP glucosyl and glucoronyl transferases	moderately similar to ( 342) AT2G43820 | Symbols: GT, UGT74F2 | UGT74F2 (UDP-GLUCOSYLTRANSFERASE 74F2); UDP-glucose:4-aminobenzoate acylglucosyltransferase/ UDP-glucosyltransferase/ UDP-glycosyltransferase/ transferase, transferring glycosyl groups / transferase, transferring hexosyl groups | chr2:18152279-18153715 FORWARDmoderately similar to ( 294) IAAG_MAIZE Indole-3-acetate beta-glucosyltrans…
Os04g0179700	1.00521	3.37682	1.7732	secondary metabolism.isoprenoids.terpenoids	highly similar to ( 597) AT1G79460 | Symbols: GA2, KS, ATKS | GA2 (GA REQUIRING 2); ent-kaurene synthase | chr1:29890568-29894436 FORWARDhighly similar to ( 604) KSB_CUCMA Ent-kaurene synthase B, chloroplast precursor (EC 4.2.3.19) (KSB) - Cucurbita maxima (Pumpkin) (Winter squash)Terpene_cyclase_plant_C1 Terpene_cyclase_C1 Terpene_synth_C Terpene_synth Isoprenoid_Biosyn_C1 protein|ent-kaurene sy…
Os11g0147150	-0.133388	3.38208	3.22328	Unknown	Unknown
Os07g0677100	1.84194	3.39804	2.40673	misc.peroxidases	moderately similar to ( 332) AT5G05340 | Symbols: | peroxidase, putative | chr5:1579142-1580819 REVERSEmoderately similar to ( 387) PER2_ORYSA Peroxidase 2 precursor (EC 1.11.1.7) - Oryza sativa (Rice)secretory_peroxidase plant_peroxidase peroxidase protein|peroxidase precursor, putative, expressed
Os04g0635201	-0.0699589	3.39815	3.83597	Unknown	Unknown
Os05g0542800	0.973689	3.39955	2.6979	cell wall.degradation.pectate lyases and polygalacturonases	moderately similar to ( 381) AT1G80170 | Symbols: | polygalacturonase, putative / pectinase, putative | chr1:30153646-30155683 REVERSEmoderately similar to ( 343) PGLR_ACTCH Polygalacturonase precursor (EC 3.2.1.15) (PG) (Pectinase) - Actinidia chinensis (Kiwi) (Yangtao)Glyco_hydro_28 PGU1 protein|polygalacturonase, putative, expressed
Os12g0133100	0.271663	3.41078	2.84697	transport.misc	moderately similar to ( 443) AT5G13750 | Symbols: ZIFL1 | ZIFL1 (ZINC INDUCED FACILITATOR-like 1); tetracycline:hydrogen antiporter | chr5:4438318-4440829 FORWARD protein|major facilitator superfamily antiporter, putative, expressed
Os07g0612400	1.81747	3.41258	3.8092	not assigned.unknown	weakly similar to ( 195) AT5G21950 | Symbols: | hydrolase, alpha/beta fold family protein | chr5:7254067-7255866 REVERSE protein|hydrolase protein, putative, expressed
Os03g0571900	-0.274447	3.42837	3.1007	transport.misc	highly similar to ( 600) AT3G21690 | Symbols: | MATE efflux family protein | chr3:7638750-7641861 FORWARD NorM PRK01766 PRK00187 MatE protein|MATE efflux family protein, putative, expressed
Os02g0332450	0.211295	3.43994	3.4275	Unknown	Unknown
Os01g0200700	0.715762	3.44124	3.4911	not assigned.unknown	protein|expressed protein
Os11g0210300	0.537884	3.4425	3.08383	misc.alcohol dehydrogenases	highly similar to ( 551) AT1G77120 | Symbols: ADH1, ADH, ATADH, ATADH1 | ADH1 (ALCOHOL DEHYDROGENASE 1); alcohol dehydrogenase | chr1:28975509-28977216 FORWARDhighly similar to ( 657) ADH1_ORYSA Alcohol dehydrogenase 1 (EC 1.1.1.1) - Oryza sativa (Rice) AdhC Tdh AdhP tdh ADH_zinc_N PRK09422 ADH_N PRK10309 Qor protein|dehydrogenase, putative, expressed
Os06g0569500	0.966748	3.45783	2.00939	misc.cytochrome P450	highly similar to ( 513) AT5G25900 | Symbols: GA3, CYP701A3, ATKO1 | GA3 (GA REQUIRING 3); ent-kaurene oxidase/ oxygen binding | chr5:9036073-9038278 FORWARDmoderately similar to ( 202) C98A1_SORBI Cytochrome P450 98A1 (EC 1.14.-.-) - Sorghum bicolor (Sorghum) (Sorghum vulgare) p450 CypX protein|cytochrome P450, putative, expressed
Os03g0234000	1.1288	3.46253	0.811282	redox.heme	moderately similar to ( 216) AT2G16060 | Symbols: GLB1, AHB1, ARATH GLB1, NSHB1, ATGLB1 | AHB1 (ARABIDOPSIS HEMOGLOBIN 1); oxygen binding / oxygen transporter | chr2:6982782-6983522 REVERSEmoderately similar to ( 317) HBL3_ORYSA Non-symbiotic hemoglobin 3 (rHb3) (ORYsa GLB1c) - Oryza sativa (Rice)globin protein|non-symbiotic hemoglobin 2, putative, expressed
Os05g0584450	1.50482	3.46386	2.66044	Unknown	Unknown
Os02g0569900	2.18355	3.46625	2.68987	misc.cytochrome P450	moderately similar to ( 354) AT2G45570 | Symbols: CYP76C2 | CYP76C2; electron carrier/ heme binding / iron ion binding / monooxygenase/ oxygen binding | chr2:18779935-18781922 REVERSEmoderately similar to ( 267) C76A2_SOLME Cytochrome P450 76A2 (EC 1.14.-.-) (CYPLXXVIA2) (P-450EG7) - Solanum melongena (Eggplant) (Aubergine) p450 CypX protein|cytochrome P450, putative, expressed
Os06g0116900	-0.541277	3.46664	4.13049	not assigned.unknown	protein|retrotransposon protein, putative, Ty3-gypsy subclass, expressed
Os03g0724600	0.700431	3.46756	3.03167	not assigned.unknown	protein|expressed protein
Os10g0107000	0.497608	3.49147	3.58253	misc.peroxidases	weakly similar to ( 142) AT5G06730 | Symbols: | peroxidase, putative | chr5:2080207-2081621 REVERSEweakly similar to ( 132) PER2_CUCSA Peroxidase 2 (EC 1.11.1.7) (CUP2) (Fragment) - Cucumis sativus (Cucumber)secretory_peroxidase plant_peroxidase peroxidase protein|peroxidase precursor, putative, expressed
Os10g0528100	0.48079	3.50255	3.18438	misc.glutathione S transferases	moderately similar to ( 214) AT1G10360 | Symbols: ATGSTU18, GST29 | ATGSTU18 (GLUTATHIONE S-TRANSFERASE TAU 18); glutathione transferase | chr1:3395738-3396806 REVERSEmoderately similar to ( 248) GSTU6_ORYSA Probable glutathione S-transferase GSTU6 (EC 2.5.1.18) (28 kDa cold-induced protein) - Oryza sativa (Rice) GST_C_Tau GST_N_Tau Gst protein|glutathione S-transferase, putative, expressed
Os12g0168100	-3.17766	3.51792	-0.361375	not assigned.unknown	protein|expressed protein
Os12g0209200	1.50955	3.52287	3.12939	RNA.regulation of transcription.C2C2(Zn) CO-like, Constans-like zinc finger family	weakly similar to ( 119) AT1G78600 | Symbols: LZF1, STH3 | LZF1 (LIGHT-REGULATED ZINC FINGER PROTEIN 1); transcription factor/ zinc ion binding | chr1:29567370-29568662 FORWARD protein|B-box zinc finger family protein, putative, expressed
Os02g0616600	-0.80834	3.52616	3.29843	not assigned.unknown	protein|retrotransposon protein, putative, Ty3-gypsy subclass, expressed
Os01g0605700	-1.08601	3.52945	2.62412	development.unspecified	moderately similar to ( 239) AT5G62850 | Symbols: AtVEX1 | AtVEX1 (VEGETATIVE CELL EXPRESSED1) | chr5:25230204-25231527 REVERSE MtN3_slv protein|nodulin MtN3 family protein, putative, expressed
Os03g0745000	-1.44943	3.53674	4.76336	not assigned.unknown	protein|HSF-type DNA-binding domain containing protein, expressed
Os04g0523812	1.81087	3.54113	1.97903	Unknown	Unknown
Os02g0215200	0.482599	3.55914	3.18976	RNA.regulation of transcription.HDA	highly similar to ( 671) AT4G38130 | Symbols: HD1, ATHD1, HDA1, RPD3A, HDA19 | HD1 (HISTONE DEACETYLASE 1); basal transcription repressor/ histone deacetylase/ protein binding | chr4:17896663-17899057 REVERSEhighly similar to ( 728) HDAC_MAIZE Probable histone deacetylase (RPD3 homolog) - Zea mays (Maize) Hist_deacetyl AcuC protein|histone deacetylase, putative, expressed
Os03g0724500	-1.09052	3.56005	3.65548	not assigned.unknown	very weakly similar to (82.0) AT3G05570 | Symbols: | unknown protein | chr3:1616265-1616636 REVERSE protein|expressed protein
Os11g0160400	-0.564287	3.5647	3.76831	not assigned.unknown	protein|basic proline-rich protein precursor, putative, expressed
Os06g0142400	0.234348	3.58471	3.28116	not assigned.unknown	ENOD93 protein|early nodulin 93 ENOD93 protein, putative, expressed
Os01g0795250	0.685221	3.58775	3.6981	Unknown	Unknown
Os03g0232400	1.61566	3.60641	2.36085	not assigned.unknown	PSK protein|phytosulfokines precursor, putative, expressed
Os10g0452300	1.09326	3.61435	2.67108	not assigned.unknown	protein|retrotransposon protein, putative, unclassified, expressed
Os06g0215533	-2.23988	3.61492	2.83137	Unknown	Unknown
Os02g0214766	-1.32308	3.62288	3.35914	Unknown	Unknown
Os03g0572050	0.561612	3.62627	3.47832	Unknown	Unknown
Os03g0599000	1.69377	3.62822	2.7353	stress.biotic.PR-proteins	moderately similar to ( 315) AT3G14470 | Symbols: | disease resistance protein (NBS-LRR class), putative | chr3:4857940-4861104 FORWARD NB-ARC protein|disease resistance RPP13-like protein 1, putative, expressed
Os02g0737401	-3.06805	3.66104	2.53437	not assigned.unknown	protein|expressed protein
Os03g0781300	-0.546658	3.6644	3.48537	not assigned.unknown	protein|expressed protein
Os03g0734000	-0.470821	3.66731	2.13053	not assigned.unknown	protein|PIII3 - Proteinase inhibitor II family protein precursor, putative, expressed
Os06g0109200	1.19286	3.67403	3.84601	development.unspecified	moderately similar to ( 245) AT3G30340 | Symbols: | nodulin MtN21 family protein | chr3:11956626-11958969 FORWARD protein|auxin-induced protein 5NG4, putative, expressed
Os04g0446600	2.06607	3.67942	3.74409	not assigned.unknown	protein|expressed protein
Os08g0112300	-12.4024	3.68045	4.84305	secondary metabolism.phenylpropanoids	moderately similar to ( 258) AT5G67150 | Symbols: | transferase family protein | chr5:26795880-26797226 REVERSEvery weakly similar to (83.2) HCBT1_DIACA Anthranilate N-benzoyltransferase protein 1 (EC 2.3.1.144) (Anthranilate N-hydroxycinnamoyl/benzoyltransferase 1) - Dianthus caryophyllus (Carnation) (Clove pink)Transferase protein|transferase family protein, putative, expressed
Os02g0183900	-1.29806	3.69295	3.07843	protein.aa activation.isoleucine-tRNA ligase	moderately similar to ( 460) AT4G10320 | Symbols: | isoleucyl-tRNA synthetase, putative / isoleucine--tRNA ligase, putative | chr4:6397526-6404509 REVERSE ileS IleS tRNA-synt_1 IleRS_core ileS Ile_Leu_Val_MetRS_core ValS ValRS_core protein|isoleucyl-tRNA synthetase, cytoplasmic, putative, expressed
Os07g0687900	0.809059	3.69445	1.65453	minor CHO metabolism.raffinose family.galactinol synthases.putative	moderately similar to ( 495) AT1G56600 | Symbols: AtGolS2 | AtGolS2 (Arabidopsis thaliana galactinol synthase 2); transferase, transferring glycosyl groups / transferase, transferring hexosyl groups | chr1:21207620-21209291 FORWARD Glyco_transf_8 protein|glycosyl transferase 8 domain containing protein, putative, expressed
Os10g0167250	0.55207	3.70207	3.20716	misc.cytochrome P450	moderately similar to ( 402) AT3G61040 | Symbols: CYP76C7 | CYP76C7; electron carrier/ heme binding / iron ion binding / monooxygenase/ oxygen binding | chr3:22594532-22596125 REVERSEmoderately similar to ( 313) C76A2_SOLME Cytochrome P450 76A2 (EC 1.14.-.-) (CYPLXXVIA2) (P-450EG7) - Solanum melongena (Eggplant) (Aubergine) p450 CypX protein|cytochrome P450, putative, expressed
Os04g0659300	1.40719	3.71169	2.88333	signalling.receptor kinases.misc	very weakly similar to (94.4) AT4G05200 | Symbols: | protein kinase family protein | chr4:2679793-2682309 REVERSE protein|cysteine-rich receptor-like protein kinase, putative, expressed
Os01g0586800	-0.621083	3.71688	2.86654	RNA.regulation of transcription.WRKY domain transcription factor family	weakly similar to ( 132) AT1G68150 | Symbols: WRKY9, ATWRKY9 | WRKY9; transcription factor | chr1:25543970-25545615 FORWARDWRKY protein|WRKY27, expressed
Os06g0536600	0.846873	3.72266	3.1889	not assigned.unknown	protein|zinc finger, C3HC4 type domain containing protein, expressed
Os03g0638400	-13.1756	3.73365	3.92174	not assigned.unknown	protein|retrotransposon, putative, centromere-specific, expressed
Os02g0318100	0.155077	3.77232	4.0313	mitochondrial electron transport / ATP synthesis.alternative oxidase	moderately similar to ( 415) AT3G27620 | Symbols: AOX1C | AOX1C; alternative oxidase | chr3:10229289-10230595 REVERSEmoderately similar to ( 396) AOX1_SOYBN Alternative oxidase 1, mitochondrial precursor (EC 1.-.-.-) - Glycine max (Soybean)AOX AOX protein|transposon protein, putative, unclassified, expressed
Os07g0629500	-2.32764	3.79478	4.0367	not assigned.unknown	protein|expressed protein
Os06g0536100	-0.472025	3.8007	3.19283	not assigned.unknown	protein|zinc finger, C3HC4 type domain containing protein, expressed
Os01g0697100	1.94747	3.80836	4.0335	misc.UDP glucosyl and glucoronyl transferases	moderately similar to ( 347) AT3G16520 | Symbols: UGT88A1 | UDP-glucoronosyl/UDP-glucosyl transferase family protein | chr3:5618847-5620833 REVERSEweakly similar to ( 163) ZOX_PHAVU Zeatin O-xylosyltransferase (EC 2.4.2.40) (Zeatin O-beta-D-xylosyltransferase) - Phaseolus vulgaris (Kidney bean) (French bean) UDPGT protein|UDP-glucoronosyl and UDP-glucosyl transferase domain containing protein, ex…
Os01g0126100	0.449982	3.81471	3.88385	not assigned.unknown	highly similar to ( 681) AT1G23010 | Symbols: LPR1 | LPR1 (Low Phosphate Root1); copper ion binding / oxidoreductase, acting on diphenols and related substances as donors, oxygen as acceptor | chr1:8147353-8149580 FORWARDSufI PRK10965 protein|multicopper oxidase domain containing protein, expressed
Os11g0514400	0.399412	3.81486	2.58015	signalling.receptor kinases.leucine rich repeat XI	weakly similar to ( 192) AT1G34210 | Symbols: SERK2, ATSERK2 | SERK2 (SOMATIC EMBRYOGENESIS RECEPTOR-LIKE KINASE 2); kinase | chr1:12459078-12462752 FORWARDvery weakly similar to (87.0) RPK1_IPONI Receptor-like protein kinase precursor (EC 2.7.11.1) - Ipomoea nil (Japanese morning glory) (Pharbitis nil) protein|BRASSINOSTEROID INSENSITIVE 1-associated receptor kinase 1 precursor, putative, expres…
Os03g0743800	-0.853719	3.81557	3.67751	DNA.synthesis/chromatin structure	nearly identical (2836) AT1G20960 | Symbols: emb1507 | emb1507 (embryo defective 1507); ATP binding / ATP-dependent helicase/ helicase/ nucleic acid binding / nucleoside-triphosphatase/ nucleotide binding | chr1:7302591-7309914 REVERSE COG1204 Sec63 SEC63 PRK00254 PRK02362 PRK01172 COG4581 COG1202 DEAD COG1205 Lhr DEXDc protein|U5 small nuclear ribonucleoprotein 200 kDa helicase, putative, expres…
Os06g0142300	-1.79052	3.82227	3.43618	not assigned.unknown	ENOD93 protein|early nodulin 93 ENOD93 protein, putative, expressed
Os01g0353400	-13.7995	3.83718	2.75481	misc.glutathione S transferases	weakly similar to ( 147) AT3G62760 | Symbols: ATGSTF13 | ATGSTF13; glutathione transferase | chr3:23217425-23218246 REVERSEmoderately similar to ( 204) GSTH1_ORYSA Probable glutathione S-transferase GSTF1 (EC 2.5.1.18) (GST-I) - Oryza sativa (Rice) GST_C_Phi Gst GST_N_Phi protein|glutathione S-transferase, putative, expressed
Os06g0195800	-1.7782	3.83838	4.37323	stress.abiotic.heat	weakly similar to ( 106) AT3G14200 | Symbols: | DNAJ heat shock N-terminal domain-containing protein | chr3:4712881-4714361 REVERSEDnaJ DnaJ protein|heat shock protein DnaJ, putative, expressed
Os12g0571000	0.223527	3.84098	3.23852	metal handling.binding, chelation and storage	protein|metallothionein, putative, expressed
Os11g0506800	-2.6007	3.84237	5.28723	not assigned.unknown	protein|IQ calmodulin-binding and BAG domain containing protein, putative, expressed
Os01g0129600	2.91262	3.85827	3.77521	RNA.regulation of transcription.AS2,Lateral Organ Boundaries Gene Family	moderately similar to ( 211) AT1G67100 | Symbols: LBD40 | LBD40 (LOB DOMAIN-CONTAINING PROTEIN 40) | chr1:25053801-25054659 FORWARDDUF260 protein|DUF260 domain containing protein, putative, expressed
Os01g0706600	0.660524	3.8613	3.51256	not assigned.unknown	protein|expressed protein
Os11g0475200	2.12574	3.86893	3.71577	Unknown	Unknown
Os06g0315000	1.30636	3.88135	3.87947	hormone metabolism.salicylic acid.synthesis-degradation	moderately similar to ( 209) AT4G36470 | Symbols: | S-adenosyl-L-methionine:carboxyl methyltransferase family protein | chr4:17215128-17216475 REVERSEweakly similar to ( 176) BAMT_ANTMA Benzoate carboxyl methyltransferase (EC 2.1.1.-) (S-adenosyl-L-methionine:benzoic acid carboxyl methyltransferase) - Antirrhinum majus (Garden snapdragon)Methyltransf_7 protein|SAM dependent carboxyl methyltransfe…
Os02g0176900	-0.501473	3.88423	2.61052	minor CHO metabolism.others	moderately similar to ( 420) AT5G57330 | Symbols: | aldose 1-epimerase family protein | chr5:23218392-23220664 FORWARD COG0676 Aldose_epim protein|aldose 1-epimerase, putative, expressed
Os02g0226200	2.30362	3.89946	4.79877	misc.acid and other phosphatases	moderately similar to ( 234) AT1G17710 | Symbols: | phosphatase | chr1:6090763-6091755 REVERSE Put_Phosphatase protein|phosphoethanolamine/phosphocholine phosphatase, putative, expressed
Os10g0376900	2.03592	3.92192	2.07661	RNA.regulation of transcription.bHLH,Basic Helix-Loop-Helix family	weakly similar to ( 175) AT1G72210 | Symbols: | basic helix-loop-helix (bHLH) family protein (bHLH096) | chr1:27180066-27182268 FORWARD protein|helix-loop-helix DNA-binding protein, putative, expressed
Os01g0561600	1.80176	3.9294	3.11173	misc.cytochrome P450	moderately similar to ( 328) AT2G45550 | Symbols: CYP76C4 | CYP76C4; electron carrier/ heme binding / iron ion binding / monooxygenase/ oxygen binding | chr2:18773541-18775654 REVERSEmoderately similar to ( 257) C76A2_SOLME Cytochrome P450 76A2 (EC 1.14.-.-) (CYPLXXVIA2) (P-450EG7) - Solanum melongena (Eggplant) (Aubergine) p450 CypX protein|cytochrome P450, putative, expressed
Os11g0135900	0.373274	3.93258	3.0714	transport.misc	highly similar to ( 506) AT5G13750 | Symbols: ZIFL1 | ZIFL1 (ZINC INDUCED FACILITATOR-like 1); tetracycline:hydrogen antiporter | chr5:4438318-4440829 FORWARD protein|major facilitator superfamily antiporter, putative, expressed
Os04g0566600	0.487279	3.95315	1.90444	RNA.regulation of transcription.G2-like transcription factor family, GARP	weakly similar to ( 108) AT1G14600 | Symbols: | DNA binding / transcription factor | chr1:5001185-5003370 REVERSE protein|MYB family transcription factor, putative, expressed
Os06g0698400	2.089	3.96041	4.83329	RNA.RNA binding	protein|RNA recognition motif containing protein, expressed
Os02g0214900	-13.8487	3.96046	3.17889	RNA.regulation of transcription.HDA	highly similar to ( 659) AT4G38130 | Symbols: HD1, ATHD1, HDA1, RPD3A, HDA19 | HD1 (HISTONE DEACETYLASE 1); basal transcription repressor/ histone deacetylase/ protein binding | chr4:17896663-17899057 REVERSEhighly similar to ( 704) HDAC_MAIZE Probable histone deacetylase (RPD3 homolog) - Zea mays (Maize) Hist_deacetyl AcuC protein|histone deacetylase, putative, expressed
Os03g0561400	-0.332675	3.9714	4.02445	not assigned.unknown	protein|retrotransposon protein, putative, Ty3-gypsy subclass, expressed
Os01g0753150	-1.46793	3.98248	4.56757	not assigned.unknown	weakly similar to ( 152) AT1G28510 | Symbols: | FUNCTIONS IN: molecular_function unknown; INVOLVED IN: biological_process unknown; LOCATED IN: cellular_component unknown; EXPRESSED IN: 23 plant structures; EXPRESSED DURING: 13 growth stages; CONTAINS InterPro DOMAIN/s: Optic atrophy 3-like (InterPro:IPR010754); BEST Arabidopsis thaliana protein match is: unknown protein (TAIR:AT3G58150.1); Has 27…
Os01g0772500	1.88466	3.98302	4.48581	misc.UDP glucosyl and glucoronyl transferases	moderately similar to ( 236) AT5G39990 | Symbols: | glycosyltransferase family 14 protein / core-2/I-branching enzyme family protein | chr5:16004494-16006428 FORWARD Branch protein|xylosyltransferase, putative, expressed
Os02g0811800	1.13836	3.98795	4.59417	misc.alcohol dehydrogenases	moderately similar to ( 315) AT1G15950 | Symbols: CCR1, IRX4, ATCCR1 | CCR1 (CINNAMOYL COA REDUCTASE 1); cinnamoyl-CoA reductase | chr1:5478855-5481949 FORWARDweakly similar to ( 191) DFRA_DIACA Dihydroflavonol-4-reductase (EC 1.1.1.219) (DFR) (Dihydrokaempferol 4-reductase) - Dianthus caryophyllus (Carnation) (Clove pink) WcaG Epimerase 3Beta_HSD protein|dehydrogenase, putative, expressed
Os12g0555300	2.5731	3.98911	3.03557	not assigned.unknown	protein|pathogenesis-related protein 10, putative, expressed
Os01g0674450	-0.262761	4.00298	4.10854	Unknown	Unknown
Os02g0706600	0.896349	4.01795	2.47022	not assigned.unknown	ZF-HD_dimer protein|ZF-HD protein dimerisation region containing protein, expressed
Os10g0171500	0.515051	4.03108	3.69678	misc.cytochrome P450	weakly similar to ( 170) AT2G45550 | Symbols: CYP76C4 | CYP76C4; electron carrier/ heme binding / iron ion binding / monooxygenase/ oxygen binding | chr2:18773541-18775654 REVERSEweakly similar to ( 128) C93A2_SOYBN Cytochrome P450 93A2 (EC 1.14.-.-) - Glycine max (Soybean) p450 protein|cytochrome P450, putative, expressed
Os09g0552600	2.29555	4.03394	3.30388	development.storage proteins	weakly similar to ( 172) AT1G07750 | Symbols: | cupin family protein | chr1:2404300-2405863 REVERSE protein|cupin domain containing protein, expressed
Os04g0635100	0.905601	4.03452	4.23404	not assigned.unknown	protein|wound induced protein, putative, expressed
Os07g0485000	0.794263	4.03684	3.42204	minor CHO metabolism.trehalose.TPP	moderately similar to ( 417) AT5G51460 | Symbols: ATTPPA | ATTPPA; trehalose-phosphatase | chr5:20902266-20904292 FORWARD Trehalose_PPase OtsB PRK10187 protein|trehalose phosphatase, putative, expressed
Os01g0510200	-0.669768	4.05305	4.40706	not assigned.unknown	protein|expressed protein
Os07g0102500	-11.4074	4.07017	2.76396	RNA.RNA binding	moderately similar to ( 213) AT3G19090 | Symbols: | RNA-binding protein, putative | chr3:6601466-6603709 FORWARD LA La protein|la domain containing protein, expressed
Os08g0559800	1.80784	4.08571	3.18561	not assigned.unknown	weakly similar to ( 117) AT3G49055 | Symbols: | unknown protein | chr3:18185166-18186968 REVERSE protein|expressed protein
Os01g0597800	1.46712	4.09213	4.17065	misc.UDP glucosyl and glucoronyl transferases	moderately similar to ( 360) AT2G15490 | Symbols: UGT73B4 | UGT73B4 (UDP-GLYCOSYLTRANSFERASE 73B4); UDP-glucosyltransferase/ UDP-glycosyltransferase/ quercetin 3-O-glucosyltransferase/ quercetin 7-O-glucosyltransferase/ transferase, transferring glycosyl groups | chr2:6761750-6763398 FORWARDweakly similar to ( 165) ZOX_PHAVU Zeatin O-xylosyltransferase (EC 2.4.2.40) (Zeatin O-beta-D-xylosyltransf…
Os10g0340301	0.192288	4.1141	4.12083	not assigned.unknown	protein|retrotransposon protein, putative, Ty3-gypsy subclass, expressed
Os05g0405000	-0.134126	4.12151	2.75419	gluconeogenese/ glyoxylate cycle.pyruvate dikinase	nearly identical (1470) AT4G15530 | Symbols: PPDK | PPDK (pyruvate orthophosphate dikinase); kinase/ pyruvate, phosphate dikinase | chr4:8864828-8870748 REVERSEnearly identical (1585) PPDK_MAIZE Pyruvate, phosphate dikinase, chloroplast precursor (EC 2.7.9.1) (Pyruvate, orthophosphate dikinase) - Zea mays (Maize)PRK09279 PpsA PRK05878 PEP-utilizers_C PPDK_N PRK06464 PtsA PtsP PRK11177 PEP-utilize…
Os02g0214500	-12.999	4.12378	0.450815	development.unspecified	weakly similar to ( 119) AT1G77450 | Symbols: anac032 | anac032 (Arabidopsis NAC domain containing protein 32); transcription factor | chr1:29100029-29100981 FORWARDweakly similar to ( 123) NAC48_ORYSA NAC domain-containing protein 48 (ONAC048) - Oryza sativa (Rice)NAM protein|no apical meristem protein, putative, expressed
Os07g0267200	-0.184923	4.1307	4.14807	Unknown	Unknown
Os01g0214500	1.96586	4.13701	3.85488	not assigned.unknown	protein|expressed protein
Os06g0191800	3.06685	4.14355	4.27375	misc.cytochrome P450	moderately similar to ( 460) AT2G46950 | Symbols: CYP709B2 | CYP709B2; electron carrier/ heme binding / iron ion binding / monooxygenase/ oxygen binding | chr2:19289466-19291541 REVERSEmoderately similar to ( 346) C72A1_CATRO Cytochrome P450 72A1 (EC 1.3.3.9) (CYPLXXII) (Secologanin synthase) (SLS) - Catharanthus roseus (Rosy periwinkle) (Madagascar periwinkle) p450 CypX protein|cytochrome P450 7…
Os12g0630800	1.49576	4.14951	3.62166	development.unspecified	moderately similar to ( 226) AT2G43000 | Symbols: anac042 | anac042 (Arabidopsis NAC domain containing protein 42); transcription factor | chr2:17880617-17882584 REVERSEweakly similar to ( 149) NAC68_ORYSA NAC domain-containing protein 68 (ONAC068) - Oryza sativa (Rice)NAM protein|no apical meristem protein, putative, expressed
Os11g0642400	1.0692	4.18031	3.48711	not assigned.unknown	Transferase protein|transferase family protein, putative, expressed
Os03g0361700	0.747577	4.18757	4.27592	Unknown	Unknown
Os08g0120600	1.84972	4.21645	4.4801	PS.calvin cycle.aldolase	highly similar to ( 529) AT2G36460 | Symbols: | fructose-bisphosphate aldolase, putative | chr2:15296929-15297732 REVERSEhighly similar to ( 536) ALF_ORYSA Fructose-bisphosphate aldolase cytoplasmic isozyme (EC 4.1.2.13) (Gravity-specific protein GSC 233) - Oryza sativa (Rice) Glycolytic FBP_aldolase_I_a COG3588 FBP_aldolase_I protein|fructose-bisphospate aldolase isozyme, putative, expressed
Os02g0231700	1.26132	4.23818	3.43794	signalling.receptor kinases.misc	highly similar to ( 605) AT3G47570 | Symbols: | leucine-rich repeat transmembrane protein kinase, putative | chr3:17527611-17530748 FORWARDmoderately similar to ( 372) RPK1_IPONI Receptor-like protein kinase precursor (EC 2.7.11.1) - Ipomoea nil (Japanese morning glory) (Pharbitis nil) S_TKc TyrKc S_TKc Pkinase Pkinase_Tyr PTKc PTKc_Csk_like PTKc_Src_like PTKc_Srm_Brk PTKc_Frk_like PTKc_Trk PTKc_…
Os07g0625600	-1.46141	4.24228	4.15412	protein.degradation.ubiquitin.E3.SCF.SKP	weakly similar to ( 125) AT4G34210 | Symbols: ASK11 | ASK11 (ARABIDOPSIS SKP1-LIKE 11); protein binding / ubiquitin-protein ligase | chr4:16379003-16379461 FORWARD SKP1 protein|SKP1-like protein 1B, putative, expressed
Os06g0191500	0.497946	4.27154	3.94532	signalling.MAP kinases	weakly similar to ( 192) AT1G51660 | Symbols: ATMKK4, MKK4, ATMEK4 | ATMKK4 (ARABIDOPSIS THALIANA MITOGEN-ACTIVATED PROTEIN KINASE KINASE 4); MAP kinase kinase/ kinase | chr1:19154575-19155675 FORWARDweakly similar to ( 127) M2K1_ORYSA Mitogen-activated protein kinase kinase 1 (EC 2.7.12.2) (MAP kinase kinase 1) (MAPKK1) (OsMEK1) - Oryza sativa (Rice) S_TKc S_TKc Pkinase Pkinase_Tyr SPS1 PTKc Tyr…
Os03g0207800	-0.521479	4.30689	2.37683	not assigned.unknown	moderately similar to ( 344) AT5G43120 | Symbols: | tetratricopeptide repeat (TPR)-containing protein | chr5:17312602-17314368 FORWARD protein|expressed protein
Os08g0153750	-1.03214	4.31095	4.91692	Unknown	Unknown
Os06g0136600	-0.533216	4.32036	4.1335	glycolysis.cytosolic branch.enolase	highly similar to ( 621) AT2G36530 | Symbols: LOS2 | LOS2; copper ion binding / phosphopyruvate hydratase | chr2:15321081-15323786 REVERSEhighly similar to ( 674) ENO1_MAIZE Enolase 1 (EC 4.2.1.11) (2-phosphoglycerate dehydratase 1) (2-phospho-D-glycerate hydro-lyase 1) - Zea mays (Maize) enolase Enolase_C eno Eno protein|enolase, putative, expressed
Os06g0142350	1.51889	4.32933	3.68909	not assigned.unknown	ENOD93 protein|early nodulin 93 ENOD93 protein, putative, expressed
Os12g0257600	2.35337	4.33361	5.25877	secondary metabolism.simple phenols	moderately similar to ( 402) AT3G09220 | Symbols: LAC7 | LAC7 (laccase 7); laccase | chr3:2827434-2830477 REVERSEweakly similar to ( 144) ASO_CUCMA L-ascorbate oxidase precursor (EC 1.10.3.3) (Ascorbase) (ASO) - Cucurbita maxima (Pumpkin) (Winter squash) Cu-oxidase_3 Cu-oxidase_2 Cu-oxidase SufI protein|retrotransposon protein, putative, unclassified, expressed
Os10g0529700	-1.0805	4.33384	4.27443	misc.glutathione S transferases	weakly similar to ( 200) AT1G10360 | Symbols: ATGSTU18, GST29 | ATGSTU18 (GLUTATHIONE S-TRANSFERASE TAU 18); glutathione transferase | chr1:3395738-3396806 REVERSEmoderately similar to ( 247) GSTU6_ORYSA Probable glutathione S-transferase GSTU6 (EC 2.5.1.18) (28 kDa cold-induced protein) - Oryza sativa (Rice) GST_C_Tau GST_N_Tau Gst protein|glutathione S-transferase, putative, expressed
Os01g0368900	-12.6128	4.35776	0.785988	redox.glutaredoxins	weakly similar to ( 129) AT3G21460 | Symbols: | electron carrier/ protein disulfide oxidoreductase | chr3:7557567-7557875 REVERSEvery weakly similar to (82.0) GLRX_RICCO Glutaredoxin - Ricinus communis (Castor bean) GRX_GRXh_1_2_like protein|OsGrx_C7 - glutaredoxin subgroup III, expressed
Os04g0565200	0.48197	4.3609	4.18233	misc.UDP glucosyl and glucoronyl transferases	weakly similar to ( 165) AT2G15490 | Symbols: UGT73B4 | UGT73B4 (UDP-GLYCOSYLTRANSFERASE 73B4); UDP-glucosyltransferase/ UDP-glycosyltransferase/ quercetin 3-O-glucosyltransferase/ quercetin 7-O-glucosyltransferase/ transferase, transferring glycosyl groups | chr2:6761750-6763398 FORWARDhighly similar to ( 502) CZOG1_MAIZE Cis-zeatin O-glucosyltransferase 1 (EC 2.4.1.215) (cisZOG1) - Zea mays (Ma…
Os10g0162980	1.06888	4.37721	4.17039	misc.UDP glucosyl and glucoronyl transferases	moderately similar to ( 236) AT3G16520 | Symbols: UGT88A1 | UDP-glucoronosyl/UDP-glucosyl transferase family protein | chr3:5618847-5620833 REVERSEweakly similar to ( 166) ZOX_PHAVU Zeatin O-xylosyltransferase (EC 2.4.2.40) (Zeatin O-beta-D-xylosyltransferase) - Phaseolus vulgaris (Kidney bean) (French bean) UDPGT protein|anthocyanidin 5,3-O-glucosyltransferase, putative, expressed
Os06g0607900	2.07016	4.408	3.08732	protein.degradation.ubiquitin.E3.RING	highly similar to ( 707) AT1G03370 | Symbols: | protein binding / zinc ion binding | chr1:827182-834996 FORWARD C2 C2_1 C2 C2 protein|GRAM and C2 domains containing protein, putative, expressed
Os09g0483100	0.520677	4.40807	4.1924	signalling.calcium	weakly similar to ( 123) AT2G44310 | Symbols: | calcium-binding EF hand family protein | chr2:18309285-18309713 FORWARD protein|EF hand family protein, expressed
Os05g0296800	-0.296699	4.41659	5.32928	stress.abiotic.heat	very weakly similar to (83.6) AT4G27670 | Symbols: HSP21 | HSP21 (HEAT SHOCK PROTEIN 21) | chr4:13819048-13819895 REVERSEvery weakly similar to (84.7) HS21C_PEA Small heat shock protein, chloroplast precursor - Pisum sativum (Garden pea) protein|retrotransposon protein, putative, LINE subclass, expressed
Os05g0142600	-0.67517	4.46631	4.4275	not assigned.unknown	protein|expressed protein
Os10g0515200	-0.141039	4.4738	3.50163	misc.cytochrome P450	moderately similar to ( 460) AT1G64940 | Symbols: CYP89A6 | CYP89A6; electron carrier/ heme binding / iron ion binding / monooxygenase/ oxygen binding | chr1:24123789-24125324 FORWARDmoderately similar to ( 322) C77A3_SOYBN Cytochrome P450 77A3 (EC 1.14.-.-) - Glycine max (Soybean) p450 CypX protein|transposon protein, putative, unclassified, expressed
Os04g0573000	1.47438	4.49057	3.75667	not assigned.unknown	highly similar to ( 900) AT1G63010 | Symbols: | SPX (SYG1/Pho81/XPR1) domain-containing protein | chr1:23347972-23351026 REVERSE SPX protein|uncharacterized membrane protein, putative, expressed
Os05g0489200	3.0827	4.50097	4.45338	misc.protease inhibitor/seed storage/lipid transfer protein (LTP) family protein	very weakly similar to (81.3) AT3G43720 | Symbols: | protease inhibitor/seed storage/lipid transfer protein (LTP) family protein | chr3:15615549-15617099 REVERSE protein|LTPL67 - Protease inhibitor/seed storage/LTP family protein precursor, expressed
Os02g0259850	-1.08549	4.52039	5.60772	Unknown	Unknown
Os03g0841600	0.163163	4.5395	4.45378	misc.UDP glucosyl and glucoronyl transferases	moderately similar to ( 232) AT3G16520 | Symbols: UGT88A1 | UDP-glucoronosyl/UDP-glucosyl transferase family protein | chr3:5618847-5620833 REVERSEweakly similar to ( 145) ZOX_PHAVU Zeatin O-xylosyltransferase (EC 2.4.2.40) (Zeatin O-beta-D-xylosyltransferase) - Phaseolus vulgaris (Kidney bean) (French bean) UDPGT protein|anthocyanidin 5,3-O-glucosyltransferase, putative, expressed
Os04g0104900	-11.835	4.55336	3.65727	misc.O-methyl transferases	moderately similar to ( 233) AT5G54160 | Symbols: ATOMT1, OMT1 | ATOMT1 (O-METHYLTRANSFERASE 1); caffeate O-methyltransferase/ myricetin 3'-O-methyltransferase/ quercetin 3-O-methyltransferase | chr5:21982075-21984167 FORWARDmoderately similar to ( 285) COMT1_MAIZE Caffeic acid 3-O-methyltransferase (EC 2.1.1.68) (S-adenosysl-L-methionine:caffeic acid 3-O-methyltransferase) (COMT) (CAOMT) - Zea m…
Os02g0577600	0.363405	4.56637	4.11421	Unknown	Unknown
Os07g0124100	2.11503	4.56998	3.33658	not assigned.unknown	protein|phytosulfokines precursor, putative, expressed
Os12g0476200	0.371374	4.59957	5.10753	development.unspecified	moderately similar to ( 229) AT3G48740 | Symbols: | nodulin MtN3 family protein | chr3:18052814-18054663 REVERSE MtN3_slv protein|nodulin MtN3 family protein, putative, expressed
Os10g0101200	1.63101	4.60079	3.75265	protein.degradation.serine protease	moderately similar to ( 301) AT1G73270 | Symbols: scpl6 | scpl6 (serine carboxypeptidase-like 6); serine-type carboxypeptidase | chr1:27549021-27552517 REVERSEmoderately similar to ( 275) CBP1_ORYSA Serine carboxypeptidase 1 precursor (EC 3.4.16.5) (Serine carboxypeptidase I) (Carboxypeptidase C) - Oryza sativa (Rice) Peptidase_S10 COG2939 protein|OsSCP46 - Putative Serine Carboxypeptidase homolo…
Os06g0268600	-0.521266	4.62756	4.30845	Unknown	Unknown
Os03g0339400	1.423	4.63877	4.78312	misc.peroxidases	moderately similar to ( 339) AT5G05340 | Symbols: | peroxidase, putative | chr5:1579142-1580819 REVERSEmoderately similar to ( 333) PERP7_BRARA Peroxidase P7 (EC 1.11.1.7) (TP7) - Brassica rapa (Turnip)secretory_peroxidase plant_peroxidase peroxidase protein|peroxidase precursor, putative, expressed
Os03g0790500	-1.03464	4.64674	5.00375	Biodegradation of Xenobiotics	moderately similar to ( 222) AT5G06570 | Symbols: | hydrolase | chr5:2008075-2011013 REVERSEweakly similar to ( 136) GID1_ORYSA Gibberellin receptor GID1 (EC 3.-.-.-) (Gibberellin-insensitive dwarf protein 1) (Protein GIBBERELLIN INSENSITIVE DWARF1) - Oryza sativa (Rice) Abhydrolase_3 Aes protein|gibberellin receptor GID1L2, putative, expressed
[truncated: 500 more rows]

## Sheet: Sheet B
List of differentially expressed genes on 12th day (Sheet B)
On 12th day
[truncated: 1,694 more rows]
