# Supplementary material for: Nitric oxide mediated transcriptional modulation enhances plant adaptive responses to arsenic stress
Source: Sci Rep. 2017 Jun 15;7:3592. doi: 10.1038/s41598-017-03923-2 (PMC5472597; doi:10.1038/s41598-017-03923-2)
Supplement: Supplementary file 3 — Supplementary Table 2 [file 41598_2017_3923_MOESM3_ESM.xls]

## Sheet: Sheet A
	List of genes of K-means clustering on 4th day (Sheet A)
On 4th day					On 4th day					On 4th day					On 4th day
Transporter					Transcription factors					Hormone metabolism					Secondary metabolism
Cluster I					Cluster I					Cluster I					Cluster I
gene id	Control Vs SNP	Control Vs AsIII	Control Vs AsIII+SNP		gene id	Control Vs SNP	Control Vs AsIII	Control Vs AsIII+SNP		gene id	Control Vs SNP	Control Vs AsIII	Control Vs AsIII+SNP		gene id	Control Vs SNP	Control Vs AsIII	Control Vs AsIII+SNP
Os01g0290700	-1.782	-0.440748	-0.331468		Os03g0609500	2.08503	-0.979993	-0.86132		Os04g0339400	0.331462	7.5874	7.63205		Os06g0145200	1.52896	0.688327	0.52215
Os01g0836600	1.62422	2.86293	3.41084		Os09g0489500	0.386387	-2.02413	-2.22793		Os01g0895300	1.36624	1.52536	1.95362		Os09g0354100	2.99873	-1.75685	-1.01718
Os01g0621200	-0.311025	2.40476	2.33013		Os01g0202500	-0.948366	-2.85492	-2.27916		Os01g0802700	2.48214	4.83098	5.59092		Os12g0263200	0.458554	-2.97431	-2.76652
Os06g0207700	-2.24878	-0.0981618	-0.282201		Os06g0571800	2.27011	-3.67904	-4.06026		Os12g0552400	-0.0811516	1.8942	1.80394		Os12g0263600	0.180984	-1.34763	-1.27195
Os02g0232900	1.2767	2.73587	3.00334		Os04g0594100	1.97093	1.2109	1.49094		Os06g0216200	-2.95241	2.07841	1.98768		Os04g0630800	0.116115	-0.450062	-1.6908
Os04g0533900	0.57749	2.08584	2.26581		Os07g0558100	2.64396	1.03781	0.478766		Os06g0216300	-2.82143	1.40256	1.29843		Os01g0581300	0.143798	-2.67592	-4.33717
Os05g0119000	1.13177	1.46701	1.97973		Os05g0429900	1.25101	0.171799	0.0835113		Os12g0617400	-0.999436	2.54767	2.14461		Os02g0744900	0.899887	-2.03815	-1.7992
Os04g0373400	-2.08353	1.46395	1.25633		Os01g0524500	2.50981	-0.0926744	0.113827		Os01g0895200	2.41276	2.88548	3.03836		Os04g0340300	0.063575	-4.53291	-4.49999
Os08g0480000	-2.48959	1.30865	1.65677		Os08g0126700	0.176607	-2.33228	-1.89113		Os08g0524400	0.374971	0.732685	1.38828		Os02g0139500	-0.455019	-2.14564	-4.11344
Os03g0571900	-0.274447	3.42837	3.10071		Os03g0120900	0.409814	-1.74813	-1.78653		Os05g0311801	1.08232	5.47222	5.25394		Os10g0543500	-0.793198	-1.79256	-2.08007
Os10g0344500	0.484443	4.867	5.43131		Os09g0522100	1.58888	-0.162727	-0.536343		Os03g0305400	-1.37599	2.98973	2.62937		Os03g0185700	0.111255	-2.51054	-2.783
Os06g0565900	-1.81816	-0.273502	-0.0293417		Os02g0148000	2.15164	-3.55828	-5.26208		Os08g0356800	-1.53941	-0.578111	-0.0108333		Os01g0901600	-0.566905	-1.9071	-1.56109
Os08g0379200	-1.85428	-0.515911	-0.0102663		Os02g0646200	-0.0806709	-1.51216	-0.802405		Os09g0572000	0.993689	3.06569	3.33937		Os01g0850800	-1.26358	-2.91154	-4.26289
Os07g0108800	-1.93496	-0.69685	-0.3732		Os02g0726300	1.47904	-0.370909	0.368196		Os10g0536400	-2.13452	-0.935538	-0.517116
Os03g0752300	-1.41851	-0.339136	-0.0455413		Os05g0114400	3.52775	1.17227	1.01079		Os03g0122300	-1.8161	-0.366185	-0.498807		Cluster II
Os03g0575200	-0.164792	2.13128	2.37192		Os10g0555300	3.06777	0.760937	1.98605		Os03g0618300	-0.867279	1.35388	1.108		Os11g0622800	0.908955	-19.4933	-6.38907
Os07g0561800	-3.23148	-1.42774	-0.0923296		Os01g0195000	1.47678	0.428996	0.404551		Os09g0570800	1.75168	1.75078	2.8248		Os09g0544000	-1.63017	-2.22831	-1.70982
Os06g0589300	-2.56393	-0.310469	-0.0741131		Os05g0195200	-0.792	-2.46578	-2.56109		Os05g0196600	-4.51158	-0.531547	0.266079		Os01g0842500	1.18435	0.126217	1.52389
Os04g0194500	-1.9047	0.480625	0.364047		Os07g0158500	0.297811	-2.91901	-3.15972		Os05g0208550	-6.60848	-0.50775	-0.613334		Os02g0140200	-1.74774	-2.5042	-2.06092
Os08g0384500	-1.85563	1.21925	1.73437		Os06g0543200	1.48005	0.170692	0.377303							Os07g0101000	1.72289	0.0518267	0.849475
Os01g0609300	-3.46717	2.85029	2.31454		Os04g0665600	0.970584	-0.998752	-1.62122		Cluster II
Os03g0280000	-1.2765	0.174914	0.293966		Os07g0589200	-0.304591	-1.29363	-1.64051		Os04g0662400	2.87501	1.20662	1.85844		Cluster III
Os05g0120200	0.458825	2.13999	2.26878		Os08g0481400	2.83965	-0.108715	0.267125		Os05g0127500	-0.893939	-2.68156	-2.32603		Os10g0346300	-0.132769	2.05794	0.176353
Os09g0332700	-0.638524	2.08879	1.80088		Os09g0470500	2.23621	-0.235724	0.168178		Os09g0500900	-0.520584	-2.11986	-0.908066		Os03g0237100	-2.89085	-1.75968	-3.05772
Os02g0693700	0.424687	2.67588	3.24062		Os09g0379600	0.139467	-2.61438	-1.58701		Os04g0493100	-1.30396	-1.67216	-0.981307		Os03g0184550	1.7222	2.27295	1.18721
Os05g0384600	-0.0356822	1.39708	2.4031		Os03g0720800	1.90049	0.805309	0.634948		Os01g0192900	2.8984	1.42743	3.85155		Os08g0168400	-2.17961	-0.705747	-2.38682
Os03g0654400	-2.15261	-0.569943	-0.281451		Os01g0702700	-0.987991	-2.58979	-1.3339		Os03g0727600	-0.0260571	-1.314	-0.99993		Os11g0475000	-1.7309	-0.706346	-1.66503
Os01g0882800	-2.66821	-0.330483	0.246819		Os12g0567300	-0.333905	-1.7992	-1.42305		Os02g0218800	0.92942	-2.8587	-2.30216		Os04g0179700	1.00521	3.37682	1.7732
Os02g0727100	0.301773	0.503456	1.72759		Os09g0431300	-0.0721571	-2.15098	-2.80413		Os03g0738600	-0.234422	-1.67334	-0.682502		Os02g0306401	-2.62272	-1.62653	-3.43326
Os05g0502000	5.01803	5.73776	6.05075		Os11g0700500	0.369543	-1.34981	-1.33209		Os06g0242700	5.06349	2.52068	3.08215		Os09g0453800	-2.63534	-1.12723	-1.98014
Os09g0454600	-1.32499	1.77295	1.67417		Os02g0786400	-0.510856	-1.80819	-1.51583							Os01g0850550	-1.22123	-0.769765	-1.77438
Os10g0573800	0.937925	1.5987	1.69979		Os01g0279000	2.2624	1.48841	1.81242		Cluster III
Os05g0473401	-2.04901	1.19803	2.73774		Os12g0420200	-0.437733	-17.4719	-17.4719		Os02g0630300	-2.71768	0.0518209	-0.743724		Cluster IV
Os04g0661100	0.667147	1.10176	2.0561		Os07g0680400	-0.702945	-2.24595	-2.36561		Os05g0514600	-4.15618	-0.327671	-1.49798		Os11g0507200	1.18061	1.08333	1.96022
Os04g0590100	1.44433	1.73347	1.87203		Os06g0146250	-0.540232	-1.82638	-1.73393		Os08g0508800	-1.71367	0.892176	-0.0712618		Os01g0827300	1.81568	1.54964	2.37877
Os02g0721800	-1.3232	-0.0952822	-0.0893871		Os04g0471700	-1.03578	-3.39091	-1.13137		Os02g0719600	-2.64439	-2.02065	-2.2936		Os03g0273200	0.630734	-0.0563349	2.17326
Os10g0344000	-0.810073	3.09943	3.47721							Os12g0145100	0.874721	2.91183	2.48017		Os10g0380800	0.48315	0.794457	2.27292
Os03g0188100	-1.5864	2.25986	2.48299		Cluster II					Os11g0147800	1.24093	2.31906	2.11436		Os04g0229100	-1.417	-1.19537	-0.504615
Os11g0427700	-0.30436	1.09146	1.44979		Os01g0313300	-0.541091	1.13405	1.60003		Os01g0511100	-0.381397	3.34981	2.3809		Os12g0108000	1.80165	1.72791	2.25693
Os04g0441800	-1.54433	-1.21564	-0.67695		Os05g0473300	0.495445	2.49977	3.19945		Os01g0303800	0.931508	1.99047	1.8385		Os01g0843800	1.19195	0.431881	1.75419
Os04g0660900	-4.32782	1.9082	1.84575		Os05g0541400	-3.05029	-0.795401	-0.247211		Os04g0631600	0.0920046	1.31691	0.852847
Os02g0274900	-0.167735	1.02765	1.64863		Os09g0439200	-1.86581	-0.811433	-0.0459897		Os01g0832600	-1.09962	2.28619	1.45292		Cluster V
Os01g0719300	0.707167	2.88058	2.86482		Os10g0478300	-1.54896	-1.4683	-0.632396		Os06g0215500	-0.322079	4.90774	3.98052		Os03g0289800	-5.9128	0.0179783	-1.16391
Os01g0695800	-4.36671	2.22198	1.83561		Os08g0128000	0.857008	2.46208	3.38005		Os06g0215600	0.671425	2.16088	1.62891		Os01g0110400	0.0330567	1.62561	1.19548
Os01g0723800	-2.94959	-1.44622	-0.474766		Os03g0758950	-2.68093	-2.66687	-2.04528		Os08g0509100	-1.13064	2.27784	1.35352		Os08g0112300	-12.4024	3.68045	4.84305
Os03g0281900	1.24332	1.38729	1.94175		Os01g0140700	-2.63702	-2.10606	-1.91641		Os10g0489000	-0.552972	2.30472	1.68702		Os12g0258700	-1.15859	3.36749	2.66336
					Os01g0752500	0.538388	1.85331	2.40725		Os02g0636600	-0.803904	2.21239	0.960742		Os06g0651000	0.0755119	2.12013	1.81739
Cluster II					Os11g0242300	-0.0604947	0.955283	3.19305		Os12g0158600	0.253775	1.90289	1.52687		Os07g0602000	-0.887421	3.27002	2.94741
Os04g0209200	0.1526	2.77915	2.10589		Os01g0511000	0.765432	1.11915	1.64301							Os02g0713900	0.158464	2.48425	2.5882
Os01g0342750	-0.90988	1.84098	0.776068		Os03g0797800	0.908925	1.76561	2.77832		Cluster IV					Os03g0361100	-19.2653	-0.733908	-1.07387
Os01g0337500	-0.504862	2.76256	2.11114		Os02g0673500	-3.21114	-1.13055	-0.342717		Os04g0581100	-1.0201	0.773266	-1.96759		Os11g0552000	-0.00866311	2.56429	2.174
Os05g0205050	0.860328	1.67189	1.22761		Os04g0301500	-1.78541	-0.874	-0.418832		Os11g0156600	-1.66115	-1.0772	-2.16132		Os07g0142700	-1.95039	1.15049	0.662463
Os11g0134900	-3.77949	-1.11399	-2.29409		Os03g0725800	-1.23325	-0.582886	0.0688337							Os01g0179000	-1.56063	-0.185229	-0.106444
Os05g0554000	-3.47388	-1.44125	-2.41729		Os03g0188400	-0.26472	-0.239311	1.46852		Cluster V					Os03g0132000	-1.41969	-0.242286	-0.188151
Os12g0132500	-3.99146	-0.488592	-2.39788		Os01g0859300	-1.0942	2.73241	3.69565		Os01g0536400	-0.0799175	-1.89563	-2.77541		Os11g0182200	-0.388784	2.23622	1.62069
Os06g0561200	-1.35693	-0.439474	-0.630447		Os07g0153000	-2.66094	-0.123926	0.55231		Os03g0194600	0.154396	-1.88234	-2.87425		Os11g0244100	0.185954	3.01822	3.87009
Os01g0609200	-4.22989	0.816983	-1.34574		Os03g0402800	-1.70602	-0.664951	-0.383582		Os01g0797600	0.933919	-0.444418	-1.37974		Os09g0400400	0.742496	2.98988	2.21772
Os09g0472100	-2.03403	-0.0590954	-0.348105		Os03g0838800	0.346598	1.39462	2.15957		Os04g0581000	-0.171262	-1.77862	-2.20206		Os11g0641500	0.206511	2.72946	2.28696
Os08g0398300	-1.33811	-0.0824572	-0.600679		Os05g0525900	1.06743	2.34815	2.71497		Os03g0699700	-0.666949	-1.64725	-2.52978		Os02g0749700	12.5002	18.1637	16.8944
Os10g0442950	-1.26955	0.616697	-0.0485611		Os02g0527300	-2.40519	-0.761072	-0.392734		Os11g0260100	2.75084	1.23681	0.375855		Os02g0483500	0.481975	3.82152	4.46303
Os11g0587600	-0.146508	2.26048	0.77754		Os10g0419300	-0.673671	0.809359	1.77597		Os11g0256900	2.27461	-0.759471	-2.34131		Os06g0203600	-2.04831	-0.390094	-0.0339385
Os11g0155600	-0.161391	1.96421	1.54176		Os07g0497500	1.81274	2.53719	2.8403		Os06g0329900	2.05078	1.2454	0.0227699		Os04g0178300	0.123241	2.14361	1.5529
Os07g0522500	-0.0503398	1.94463	1.46493		Os06g0112700	1.6895	1.63404	2.35267		Os11g0259700	1.38912	-2.21119	-3.09559		Os02g0571100	1.15555	3.25272	2.419
Os02g0528900	0.0732785	1.99779	1.60804		Os01g0318400	-0.9328	1.27142	2.70116		Os07g0281800	1.50045	-1.16185	-1.4262		Os06g0710700	0.40503	2.48052	1.82679
Os01g0173900	-0.250072	1.91706	1.28214		Os11g0116600	-3.44272	-2.59988	-2.09017		Os08g0369800	0.177755	-4.78125	-5.38564		Os12g0257600	2.35337	4.33361	5.25877
Os01g0356400	-0.418091	1.67903	1.35977		Os05g0528500	3.83277	3.26944	4.16465		Os02g0512000	-0.20279	-0.645186	-1.53158		Os02g0485000	1.03529	1.70095	2.069
Os04g0620066	-0.19468	1.63708	1.0304		Os01g0820400	-2.67249	-1.13196	0.305606		Os03g0836800	0.286898	-1.60839	-1.83507		Os02g0168100	0.246868	2.88735	1.68076
Os07g0558000	0.141592	1.33231	1.01114		Os12g0116700	-2.27613	-2.38734	-1.99728		Os03g0759700	2.47236	0.846034	0.769724		Os05g0449200	-2.71199	-2.32057	-2.0364
Os01g0825800	-2.14048	0.219292	-0.0979919		Os11g0117500	-2.64582	-1.31142	-0.944684		Os09g0457900	1.24991	0.524209	-0.659955		Os09g0399800	1.49946	1.92967	2.27031
Os02g0191300	-0.24971	1.9088	0.522908		Os05g0571200	0.343263	1.25651	1.99258							Os04g0578400	0.906837	2.39949	1.65569
Os02g0788800	-0.0429007	1.59139	1.11585												Os06g0103200	0.705359	1.39997	1.0436
Os02g0530100	0.345592	2.98916	2.17206		Cluster III
Os05g0128400	-1.23969	-0.665317	-0.757323		Os01g0952800	-2.30309	-2.31111	-3.72572
Os03g0411800	0.524752	1.75706	1.50377		Os03g0251350	0.491394	-3.3755	-16.3764
Os11g0135900	0.373274	3.93258	3.0714		Os03g0231150	-1.56345	-1.43164	-1.78581
Os09g0491740	0.393335	2.81596	1.52346		Os09g0401000	-1.57374	-2.3087	-2.85907
Os10g0345100	-1.17628	2.73609	1.85254		Os04g0605300	1.40008	0.0330346	-0.717399
Os03g0638200	1.07375	2.90278	1.86346		Os02g0820800	-1.03207	-1.34523	-1.57698
Os09g0554300	0.634711	2.60168	2.12763		Os12g0121400	-0.12671	-0.50388	-1.26879
Os12g0133100	0.271663	3.41078	2.84697		Os07g0212200	-0.741571	-2.25755	-3.08979
Os05g0381400	-0.0351952	2.7507	2.096		Os02g0749800	-2.59124	-5.1859	-16.242
Os01g0926800	0.00576177	1.62842	0.518123		Os06g0504900	3.27718	0.978607	-0.91286
Os02g0612900	0.058894	1.67046	1.47018		Os02g0265200	-0.766153	-0.913442	-1.46702
Os01g0268100	-0.136152	1.56663	1.15054		Os06g0107800	-1.3267	-1.92684	-2.43789
Os01g0871600	-4.69538	-1.48902	-2.93926		Os09g0286600	2.29377	1.24036	0.33043
Os03g0751100	-3.52463	-1.00485	-2.03026		Os03g0191900	1.52951	0.28713	-0.853923
Os04g0185600	0.844923	3.30013	2.63398		Os04g0529100	-0.709759	-0.903399	-1.62555
Os07g0559700	-2.04787	0.364834	-0.077728		Os09g0522000	0.612568	-0.282121	-1.26649
Os03g0197100	-1.98855	0.673497	0.279923		Os05g0139100	-0.847937	-1.96119	-2.69371
Os03g0218400	-0.21473	2.16763	1.86485		Os07g0143200	0.862299	-1.57714	-3.90854
Os03g0170900	0.423509	1.73247	1.16304		Os05g0443900	-0.893833	-1.54123	-2.86081
Os07g0557100	-1.83064	0.0115694	-0.401494		Os01g0859500	0.534452	-0.962104	-1.78013
Os11g0648000	0.295586	1.31975	0.863282		Os11g0152700	0.103325	-0.885876	-1.52109
Os01g0533900	-0.778968	1.63978	1.33022		Os05g0551000	-0.511185	-1.00495	-1.45302
					Os07g0129700	0.129754	-1.85085	-2.9765
Cluster III					Os07g0235200	-3.69621	-3.35119	-4.73433
Os01g0130000	-0.503404	-0.707845	-1.84723		Os02g0770500	-0.0511674	-1.05287	-1.56197
Os10g0190900	-0.0814879	-0.0403838	-1.45824		Os09g0287000	1.50022	-1.86889	-3.96403
Os10g0492600	-1.25815	-0.923847	-2.67312		Os12g0610200	1.75011	-0.0831368	-0.895805
Os03g0667300	-3.76296	-2.10821	-5.55859		Os05g0478700	-1.4278	-1.59556	-1.67682
Os02g0649900	-2.55812	-2.04663	-3.25774
Os02g0650300	-3.11294	-3.6968	-6.75128		Cluster IV
Os04g0542200	-0.946808	-0.606508	-1.55406		Os01g0968800	-5.62942	-1.7854	-2.32404
Os01g0871500	-0.774431	-0.842454	-1.33045		Os07g0182000	-1.03287	2.35166	2.01976
Os02g0802500	-2.69206	-1.51837	-3.2508		Os03g0180900	-2.03977	0.26106	0.140578
Os07g0258400	-2.64527	-1.49821	-3.13225		Os06g0698200	-14.1866	2.60678	3.04876
					Os02g0214900	-13.8487	3.96046	3.17889
Cluster IV					Os01g0603300	-1.60554	-0.521251	-0.577882
Os02g0620600	1.4701	-2.80714	-3.3653		Os12g0161100	-3.21138	1.3724	0.0680116
Os04g0118700	3.47472	0.988785	0.894934		Os04g0602300	-1.89002	0.418603	-0.0513035
Os03g0216700	-1.03957	-2.95093	-2.70343		Os01g0734000	0.00101461	1.92013	1.45291
Os09g0468000	0.335013	-2.54029	-2.40641		Os05g0549800	-1.91562	-0.122238	-0.499362
Os02g0633300	1.55633	-0.299328	-0.0374534		Os11g0168500	-15.2504	4.43563	-0.0028416
Os02g0574000	2.01176	0.0506942	-0.0667701		Os05g0361700	-0.723585	1.8516	1.65717
Os10g0415100	1.96682	-0.525885	-0.149025		Os11g0106900	-3.81282	0.239378	-0.259762
Os06g0228200	1.70135	0.951492	1.03432		Os01g0129600	2.91262	3.85827	3.77521
Os08g0152000	-1.30977	-3.3858	-2.98891		Os05g0186900	-2.44772	-1.5182	-1.55343
Os02g0745100	0.337027	-2.28683	-2.58771		Os02g0654600	-1.41306	-0.752474	-0.89437
Os05g0198400	2.09325	1.26231	1.26328		Os05g0569300	-1.26655	0.0737096	-0.325151
Os05g0472700	3.01843	0.958644	0.892783		Os04g0395800	-3.76636	0.835576	0.793669
Os09g0396900	2.30868	1.67385	1.66569		Os03g0351100	0.760201	2.01797	1.76521
Os07g0257200	0.441499	-2.14407	-2.91975		Os12g0209200	1.50955	3.52287	3.12939
Os06g0700700	-0.561702	-1.86904	-1.65056		Os01g0839100	-2.27287	-0.132961	-0.286504
Os06g0560000	0.793944	-1.65348	-1.85888		Os01g0859100	-2.60974	2.23376	1.78261
Os02g0595900	0.963158	-1.03094	-1.25924		Os11g0702400	-2.44657	-0.170327	-0.606525
Os03g0138700	-1.13648	-2.15107	-2.18761		Os05g0444200	-1.66894	1.70058	1.74717
Os04g0445000	0.0799273	-1.89702	-2.23291		Os09g0251800	-1.3307	0.0151742	-0.139723
Os07g0131250	2.36244	0.835646	1.05144		Os12g0583700	-0.728406	1.74924	1.45041
Os09g0361500	-0.434414	-2.72009	-2.75446		Os10g0457700	-0.265891	1.26807	1.14627
Os03g0196000	1.95613	-0.15582	-0.334853		Os05g0302600	0.168686	1.77644	1.10071
Os04g0453200	0.705771	-1.99547	-3.1281		Os07g0581700	-2.07647	-0.898963	-1.32513
Os12g0438600	0.903349	-0.617492	-1.33502		Os07g0684900	-0.721702	2.63264	1.24986
Os05g0231700	1.63806	-0.226934	-1.09278		Os02g0215200	0.482599	3.55915	3.18976
Os01g0770700	1.63341	0.506784	-0.0695982		Os05g0530400	0.150018	1.42696	1.09795
Os12g0616500	-0.210305	-1.16068	-1.60931		Os07g0484700	-1.32725	-0.74493	-0.890272
Os04g0542800	1.44271	-0.0422752	-0.950783		Os05g0132700	-1.14604	2.38187	1.66625
Os07g0662800	-1.43912	-3.09692	-4.06391		Os05g0442400	-5.11476	-0.698625	-1.09743
Os05g0472400	2.37268	0.614462	-0.375256		Os04g0583900	1.15743	2.89695	2.43901
Os03g0667500	0.0561791	-1.7911	-3.49598		Os02g0685200	0.156876	3.26678	3.02344
Os07g0180700	-0.467712	-1.27285	-1.84566		Os02g0738200	-0.101288	1.65278	1.35286
Os01g0756700	-0.171307	-2.17842	-4.01887		Os01g0954900	-4.32287	-1.66249	-1.60966
Os01g0972200	1.44189	0.411456	-0.782047		Os01g0283500	-0.604414	1.90795	2.05497
					Os01g0939300	1.19275	2.27908	2.10518
Cluster V					Os09g0417800	-1.42053	0.0530946	-0.54448
Os05g0424700	-0.428354	-16.7852	-3.61151		Os01g0586800	-0.621083	3.71688	2.86654
Os01g0715900	-0.673346	-2.59437	-0.7337		Os01g0626400	-0.295686	1.80041	1.15847
Os08g0466200	1.23261	-2.33269	0.596345		Os02g0676800	-2.93612	-1.33146	-1.37278
Os06g0228500	2.36709	1.47306	2.7959		Os02g0764700	-2.67041	-1.53107	-1.44593
Os01g0975900	1.94889	0.0866286	1.60874		Os02g0781300	-2.70477	0.532616	0.506899
Os01g0247700	-1.68814	-2.045	-1.51871		Os02g0677300	-1.33495	0.12884	0.159129
Os08g0207500	1.64403	0.807212	1.40754		Os03g0728900	-2.15434	-1.6322	-1.60198
Os01g0927300	-1.39661	-2.03673	-1.27815		Os01g0868000	-4.86325	0.126075	0.702814
Os09g0371100	4.18429	2.40753	3.8		Os02g0754400	0.231108	2.46046	2.77446
Os07g0191500	-0.0511202	-4.2941	-1.09143		Os01g0187900	-0.689364	1.07676	1.34553
Os02g0689900	0.866595	-0.131333	1.32024		Os02g0168200	14.2165	18.6063	19.3117
Os01g0695700	-0.449928	-2.40213	-1.22594		Os11g0303800	0.0211766	2.39877	2.77577
Os03g0374900	-0.616714	-17.8812	-7.24531		Os01g0863300	-1.77911	-0.735121	-0.529636
Os07g0232800	4.2131	3.6736	4.02679
Os03g0219100	2.09324	0.389994	1.38587		Cluster V
Os03g0795200	-1.27044	-2.92895	-2.18525		Os02g0139000	-0.0106531	2.28511	0.737555
Os01g0748950	-1.49671	-2.49493	-2.0156		Os02g0104150	1.51708	2.53319	1.06417
Os01g0307500	0.859077	-5.12846	-2.20509		Os06g0105800	0.790686	1.4699	0.773286
Os10g0469900	2.10305	-0.606201	0.45785		Os10g0390800	1.3222	1.72469	1.27544
Os12g0514000	2.3365	-0.016192	0.829276		Os01g0190300	-1.23461	-0.541087	-1.37524
Os09g0448200	-0.705674	-2.63956	-1.96654		Os10g0376900	2.03592	3.92192	2.07661
Os10g0580400	0.409872	-2.66802	-1.60251		Os01g0159800	-0.0252624	2.16641	0.697043
Os06g0566300	3.16484	2.24127	2.53119		Os01g0689451	-1.79099	-0.720319	-1.53604
					Os01g0838600	-1.96626	0.271067	-0.924449
					Os04g0566600	0.487279	3.95315	1.90444
					Os03g0198600	-1.65522	-0.406258	-1.15872
					Os02g0649300	-0.626774	3.21182	-0.254095
					Os02g0579600	0.598297	1.64411	0.308068
					Os04g0508500	1.86041	3.32773	2.22892
					Os02g0539200	-2.19441	-1.26748	-2.28222
					Os03g0240600	-1.30953	0.271615	-0.895328
					Os03g0379300	-2.04549	-0.480769	-1.2429
					Os06g0670300	-1.69952	0.258674	-0.679338
					Os04g0304400	1.28994	2.96874	2.17098
					Os06g0624900	-0.128132	1.64627	0.849978
					Os09g0455300	-2.12367	-1.37453	-1.72626
					Os11g0160100	0.269243	1.64234	1.0499

## Sheet: Sheet B
	List of genes of K-means clustering on 12th day (Sheet B).
On 12th day					On 12th day					On 12th day					12th days
Transporter					Transcription factors					Hormone metabolism					Secondary metabolism
Cluster I					Cluster I					Cluster I					Cluster I
gene id	Control Vs SNP	Control Vs AsIII	Control Vs AsIII+SNP		gene id	Control Vs SNP	Control Vs AsIII	Control Vs AsIII+SNP		gene id	Control Vs SNP	Control Vs AsIII	Control Vs AsIII+SNP		gene id	Control Vs SNP	Control Vs AsIII	Control Vs AsIII+SNP
Os04g0209200	0.663894	3.17474	2.91272		Os10g0499500	-0.130564	-1.71586	-2.51193		Os04g0339400	1.87893	9.00591	9.28122		Os12g0263600	-0.329049	-1.44719	-1.36263
Os11g0587600	0.621504	2.25954	2.07769		Os01g0313300	1.28697	0.870645	0.634699		Os05g0311801	2.51639	5.2097	5.09273		Os01g0581300	0.100688	-4.92926	-3.6404
Os11g0155600	0.0968445	1.81877	2.11698		Os04g0550200	0.644173	-0.639207	-1.3948		Os03g0618300	1.41428	2.48636	2.64498		Os04g0340300	-0.457276	-5.95334	-4.52442
Os01g0393400	0.18781	3.25289	3.13139		Os03g0741100	0.254101	-1.19794	-1.79927		Os04g0662600	0.780942	3.94254	3.11439		Os03g0347900	0.576739	-5.12745	-4.71627
Os02g0693700	1.33177	1.45192	3.06819		Os04g0517100	0.278173	-0.977213	-1.46072		Os12g0158600	0.273901	1.77782	1.83897		Os05g0449200	-0.275329	-2.70368	-2.46021
Os09g0454600	0.597392	1.78277	1.91745		Os09g0560100	-0.875186	-0.816851	-2.51578		Os12g0145100	0.272721	2.14885	2.22104		Os11g0622800	0.928457	-19.8555	-19.8555
Os05g0119000	0.693748	1.49242	1.89185		Os02g0683500	-0.386419	-2.16863	-5.10143		Os04g0338100	0.0896649	1.92454	1.90465		Os07g0526400	-0.0245215	-2.45587	-2.38912
Os11g0135900	-0.032868	2.71469	3.32181		Os09g0522100	1.54851	-1.05133	-1.94597		Os11g0147800	0.144669	1.91628	2.11546		Os11g0529900	-1.48134	-5.59216	-3.52591
Os02g0612900	0.40331	2.06486	2.99141		Os02g0656600	0.477108	-1.72651	-3.52459		Os01g0802700	0.0153366	2.5181	0.946915		Os12g0263200	-0.319908	-2.57429	-2.43154
Os11g0427700	0.432645	0.396573	1.50629		Os09g0522000	0.0809207	-0.803361	-1.6538		Os09g0572000	-1.12993	2.73331	2.08309		Os02g0744900	0.643489	-3.47892	-3.16437
Os03g0218400	0.68588	0.915729	1.60972		Os08g0454000	0.632824	-1.73604	-2.58207		Os05g0198100	0	14.6429	14.6717		Os02g0139500	-0.794469	-2.3557	-2.32998
Os03g0170900	0.847709	2.29644	2.43141		Os01g0813300	0.0359093	-1.26063	-4.09581		Os06g0216200	-0.882568	1.92802	2.23843		Os10g0380800	-0.36591	-3.35197	-0.852395
Os01g0695800	0.548277	2.57832	2.83477		Os05g0139100	-0.342203	-1.22705	-2.51794		Os06g0215600	0.0546058	2.91424	2.6954		Os01g0854000	2.17173	0.718987	1.33336
Os02g0528900	0.135135	2.68274	2.44707		Os01g0952800	-0.494031	-0.764458	-1.98534		Os06g0315000	0.693759	3.031	2.46787		Os03g0185700	0.132945	-2.68815	-2.43763
Os01g0356400	0.732915	2.00044	2.15823		Os07g0160100	0.222453	-3.02961	-5.28405		Os06g0313440	3.00745	3.56933	3.38145		Os02g0187800	0.145435	-1.39662	-1.15374
Os09g0332700	0.302635	2.83109	2.63048		Os03g0437200	0.261634	-0.893526	-1.36001							Os02g0749700	3.81039	3.07527	3.30391
Os04g0620066	0.0631565	2.08093	1.88494		Os07g0158500	0.293511	-1.82498	-2.72877		Cluster II
Os01g0836600	1.33734	2.11224	2.45274		Os03g0124000	0.437942	-1.90851	-4.21114		Os08g0369800	1.05789	-4.29366	-6.39678		Cluster II
Os01g0533900	0.235065	2.17436	2.54429		Os01g0298400	0.336471	-0.489343	-1.21947		Os08g0550700	-0.430421	-1.85604	-2.29036		Os04g0578400	0.687569	1.47061	1.564
Os09g0250700	0.409819	1.524	1.43973		Os07g0212200	0.409003	-2.91094	-4.77003		Os09g0505400	2.01331	0.857433	0.471374		Os11g0182200	-0.758555	2.42056	3.32128
Os05g0120200	1.60608	1.82444	2.39652		Os05g0567200	0.0574185	-2.84129	-3.94446		Os01g0895300	0.304579	-1.18742	-1.46589		Os09g0400400	1.38473	3.81671	4.11485
Os01g0609300	0.426814	1.36164	2.15904		Os12g0116700	0.0353989	-0.830352	-3.19313		Os05g0556400	0.180918	-1.12124	-1.37796		Os06g0651000	1.03963	1.87402	1.92032
Os01g0173900	0.0539585	1.13115	1.77836		Os11g0117500	-0.652038	-1.70791	-3.11465		Os03g0836800	-1.42322	-2.78833	-3.12165		Os01g0110400	0.209625	1.69352	1.85148
Os01g0337500	1.11099	3.25981	3.28566		Os09g0334500	0.253281	-1.03378	-1.60495		Os01g0797600	0.140887	-1.46444	-1.78423		Os02g0713900	1.33609	3.60259	4.05621
Os02g0788800	-0.385424	1.4834	2.05899		Os08g0386200	0.0856296	-0.792367	-1.30855		Os09g0457900	0.703663	-0.945242	-1.90264		Os02g0168100	0.659824	2.44357	3.48705
Os01g0878400	1.38671	1.72675	2.16385		Os01g0820400	-0.984744	-1.28574	-1.94526		Os05g0497200	0.6022	-1.09282	-1.50293		Os11g0244100	2.13598	3.418	3.79929
Os02g0232900	1.19676	1.78576	2.58972							Os03g0727600	0.641379	-1.47782	-2.40506		Os06g0710700	0.111788	0.894308	2.31175
Os10g0573800	0.10558	1.09912	1.25305		Cluster II					Os03g0225900	1.72951	1.3431	1.17797		Os06g0103200	0.450798	1.30342	1.36044
Os09g0554300	0.215536	2.72262	3.05138		Os04g0398000	0.579363	1.60928	2.0748		Os11g0257700	-1.08176	-0.827283	-2.60401		Os12g0258700	2.53992	4.50723	4.8557
Os12g0133100	-0.0687685	3.05219	2.83539		Os02g0521100	14.7018	16.571	18.2972
Os10g0345100	0.535067	2.25453	2.74352		Os08g0196700	-0.372562	0.82239	1.55635		Cluster III					Cluster III
Os10g0344000	0.815868	2.47808	2.76374		Os12g0105600	1.12555	1.43777	2.24279		Os04g0631600	0.6808	1.00619	1.54716		Os05g0408900	0.358894	-2.05026	-2.39155
Os03g0571900	0.746108	4.12356	4.24231		Os02g0215200	-0.2873	2.90237	3.13398		Os02g0636600	-0.117071	0.78797	2.18868		Os01g0248701	0.629222	-3.01033	-4.26507
Os09g0491740	0.405922	1.92137	2.6899		Os11g0168500	3.16844	2.8663	4.51412		Os10g0489000	-0.0709075	0.977248	1.79407		Os09g0543900	0.0725675	-1.25896	-1.49763
Os01g0268100	0.704789	2.25588	2.53526		Os02g0546600	12.7673	13.7747	16.4942		Os12g0617400	-0.480735	2.16489	3.16337		Os01g0901500	-0.0277931	-1.56069	-1.93473
Os03g0188100	-0.0801449	1.91779	1.90476		Os12g0139400	-1.42057	-1.45013	-0.9402		Os01g0764800	0.371112	1.0087	1.78812		Os09g0544000	-0.0127355	-1.64301	-2.19431
Os03g0638200	0.465959	2.27511	2.48473		Os10g0376900	3.78162	3.51127	5.02236		Os09g0545300	0.189635	1.69315	2.89911		Os01g0850800	0.138881	-3.67154	-3.92447
Os08g0480000	-0.450271	1.98606	2.13854		Os01g0159800	1.3583	2.10888	2.61528		Os01g0511100	0.453689	1.56877	2.67631		Os09g0354100	2.87288	-0.339475	-1.27202
Os06g0494400	0.916743	1.98553	1.90362		Os03g0811400	1.51803	1.1201	2.39157		Os12g0552400	1.28418	1.73509	2.50699		Os07g0190000	2.94622	2.18792	1.58575
Os10g0344500	0.197625	2.84899	2.80032		Os03g0351100	0.431664	2.15429	2.20404		Os04g0415200	0.291935	1.08096	1.38848		Os02g0140200	-0.270054	-1.69325	-2.27668
Os04g0373400	0.176225	0.498436	1.26848		Os12g0209200	1.03962	2.51875	3.2359		Os06g0215500	-0.861394	1.78938	2.67934		Os01g0901600	0.109662	-2.11703	-2.7667
Os03g0118200	-0.0550769	1.80607	2.00393		Os12g0583700	0.791392	1.50096	1.91711							Os08g0498400	0.677995	-1.66041	-2.05927
Os04g0524500	0.351592	1.93851	1.73208		Os01g0859100	0.685573	1.51868	2.36009		Cluster IV
Os04g0186400	0.584421	3.42231	3.37111		Os05g0444200	0.693589	1.16782	2.21109		Os03g0856700	0.3217	-1.81357	-0.648929		Cluster IV
Os12g0617800	-0.0326657	1.66573	1.71865		Os10g0457700	-0.301209	1.34347	1.10862		Os02g0218700	1.66283	0.162826	1.53763		Os02g0570400	3.25609	4.05223	3.43824
Os02g0612700	0.70407	1.09959	1.46746		Os02g0139000	0.181756	2.56515	2.66384		Os08g0509100	3.20904	2.68346	2.8885		Os08g0112300	12.9752	15.9179	15.5046
Os05g0536200	0.121231	1.50789	1.49698		Os04g0566600	0.196929	4.40793	3.93432		Os05g0127500	-1.02806	-2.57835	-1.49193		Os11g0641500	1.89606	4.31205	3.83802
Os03g0195800	-0.43777	1.59622	1.68545		Os05g0302600	0.872926	1.68642	1.97325		Os06g0242700	-0.453137	-4.04078	-2.65256		Os01g0106400	1.06653	1.54713	1.22161
Os04g0631100	0.454327	0.746544	1.55098		Os02g0772000	-1.79916	1.01031	2.73943		Os01g0832600	1.0566	0.164448	1.69523		Os02g0571100	3.1957	3.53942	3.12447
					Os06g0698200	1.19118	4.13415	3.25476							Os07g0142700	1.00829	2.56963	2.31224
Cluster II					Os02g0149900	15.251	16.7227	15.8275		Cluster V					Os09g0399800	0.915678	1.76048	1.33689
Os06g0556200	1.00289	3.1015	0.275708		Os07g0684900	1.14393	1.60922	2.96884		Os04g0493100	0.0932119	-1.80246	-1.79616		Os10g0346300	1.10627	4.21825	3.3123
Os04g0185600	0.546083	2.41435	1.69404		Os10g0419300	0.562911	0.935855	1.54734		Os03g0738600	-0.352028	-1.98455	-1.85738		Os07g0602000	1.544	2.94435	2.79284
Os07g0522500	2.22682	2.76119	2.51049		Os08g0546800	0.723478	0.3887	1.77013		Os03g0645900	-0.533087	-3.15174	-2.73732		Os11g0562100	-0.799935	3.85584	3.1327
Os01g0342750	0.111958	2.82517	2.2071		Os02g0579600	0.295868	1.05001	1.46948		Os07g0154100	-0.154033	-1.78559	-1.91106		Os11g0552000	0.564247	3.14955	3.01074
Os06g0158900	-0.691901	3.16366	1.62799		Os02g0168200	3.41685	3.97068	4.37012		Os03g0194600	-0.603175	-2.76693	-2.96682		Os12g0257600	1.19889	3.07366	2.97027
Os01g0621200	0.197442	2.42561	1.95432		Os05g0132700	0.870023	1.59736	1.65326		Os02g0218800	0.097926	-3.02647	-2.86168
Os02g0530100	0.648419	2.73932	2.3419		Os07g0688200	0.594841	0.489532	1.83609		Os11g0256900	1.25265	-1.58239	-1.23258		Cluster V
Os04g0533900	0.510869	2.11558	1.75346		Os11g0303800	0.816884	2.1254	2.79376		Os02g0719600	-0.859749	-5.68535	-5.46655		Os04g0178300	3.68696	3.79628	3.61926
Os01g0926800	1.88799	2.76589	2.36256		Os09g0538400	0.194799	0.407783	1.31183		Os10g0483500	-0.376467	-1.64693	-1.76754		Os04g0179700	3.38754	3.231	2.96387
Os12g0132500	-0.478372	2.53669	0.792733		Os01g0187900	0.62598	0.99037	1.62358		Os05g0355400	0.887706	-1.68777	-1.28717		Os08g0167800	-1.67682	-4.04752	-15.3155
Os11g0134900	-1.26735	1.63036	-0.500364		Os10g0559800	0.864778	2.08135	3.11745		Os04g0565900	-0.205893	-1.32353	-1.12528		Os01g0237750	-0.243902	-0.870979	-3.96883
Os03g0575200	0.871512	3.71536	3.04572		Os11g0160100	0.213171	1.56334	1.88168		Os08g0474000	0.654841	-1.29235	-1.41806		Os05g0305200	-2.61005	-3.07597	-4.33069
					Os04g0437300	1.28581	2.19679	3.72047		Os04g0581000	0.474797	-2.42262	-2.56209		Os07g0580900	1.36417	1.13855	0.837077
Cluster III					Os04g0589700	0.898175	1.24507	2.00252		Os10g0558900	-0.430539	-2.4414	-2.52953		Os02g0306401	-0.156921	-0.176216	-1.8996
Os12g0204100	0.328178	-5.98319	-16.4159		Os12g0148400	-0.867195	1.55261	1.14915		Os01g0536400	0.144387	-1.83893	-2.0277		Os08g0140300	1.97954	1.98941	1.78853
Os03g0667300	-1.01527	-0.0422639	-2.31821		Os09g0491708	0.387799	0.894466	1.32169		Os09g0115500	-0.139924	-1.29709	-1.33688		Os08g0168400	1.5142	1.38644	1.24631
Os01g0715700	-0.386302	-1.68264	-4.42281		Os01g0283500	0.301787	1.98296	2.6233		Os11g0259700	0.0496475	-2.62239	-2.04838
Os10g0477200	-1.00613	-0.437205	-2.83025		Os06g0624900	0.609413	1.64594	1.90588		Os07g0281800	-0.272839	-2.26298	-1.69522
Os03g0374900	1.39588	-5.92678	-16.8931		Os08g0130100	-0.120432	1.62165	2.21337		Os02g0643800	0.511682	-1.49396	-0.909852
Os05g0424700	0.0408543	-4.34934	-17.1111		Os01g0586800	3.23434	4.09404	4.51815
Os08g0207500	0.482337	-0.450624	-1.49157		Os01g0734000	1.11292	1.31947	1.84955
Os02g0650300	-0.917754	-2.12433	-3.19674		Os07g0410300	0.394836	2.16523	1.36375
Os02g0649900	-0.558502	-0.694526	-1.8177
					Cluster III
Cluster IV					Os01g0195801	3.7776	1.19446	2.45487
Os12g0616500	-0.366315	-2.22694	-1.40973		Os02g0786400	-0.523757	-2.04522	-1.3075
Os01g0826000	-0.215665	-1.96	-1.70146		Os01g0863300	0.27729	-1.43349	-0.705634
Os03g0138700	-0.0414636	-3.60139	-2.31785		Os01g0865700	0.0841852	-1.51659	-1.02182
Os04g0441800	-0.0333568	-1.49785	-0.99242		Os08g0126700	-0.517787	-3.61093	-2.98257
Os01g0307500	-0.770451	-6.39777	-4.33154		Os12g0189300	1.20417	-1.81263	-0.853221
Os08g0152000	-0.46057	-4.1812	-3.4761		Os03g0671800	0.225925	-3.67431	-2.38524
Os02g0745100	0.135421	-2.25109	-1.90983		Os04g0665600	0.421606	-1.77867	-1.22736
Os01g0623200	0.683021	-1.43159	-0.923856		Os07g0129700	-0.0101332	-4.3365	-2.47127
Os04g0661100	2.20935	1.73473	1.90847		Os04g0541700	-0.349077	-2.13345	-1.32686
Os07g0257200	0.161894	-2.61347	-2.48472		Os01g0733200	0.643959	-2.08225	-1.38531
Os06g0560000	0.272047	-1.96761	-1.83871		Os06g0553100	0.0439433	-1.63192	-0.877582
Os06g0700700	-0.718801	-1.5431	-1.32691		Os06g0217300	-0.134736	-2.36919	-1.70114
Os01g0871900	0.941352	-1.6368	-1.52621		Os09g0431300	0.425321	-2.46759	-1.27284
Os01g0748950	-0.83868	-2.61989	-1.63137		Os01g0584900	2.03383	0.283386	0.89504
Os09g0448200	-0.362404	-2.57888	-1.88173		Os01g0968800	1.52813	-2.01376	-0.650389
Os11g0637100	3.36763	0.734809	0.801549		Os01g0129600	2.45083	1.96728	2.07463
Os04g0453200	-0.346652	-3.00332	-2.20773
Os12g0438600	0.394309	-1.2529	-1.24007		Cluster IV
Os10g0580400	0.110508	-3.08745	-2.7493		Os03g0287400	2.7801	0.569022	2.05136
Os08g0503700	-0.175858	-1.99162	-1.79672		Os03g0711100	-1.11345	-17.7485	-6.68662
Os11g0177400	-0.181274	-1.61754	-1.23558		Os03g0251350	-0.0207891	-17.662	-4.95551
Os03g0817200	0.136692	-1.63231	-0.709716		Os03g0231150	-0.392688	-1.65815	-0.371961
					Os02g0649300	0.498849	-2.15049	-0.526284
Cluster V					Os04g0508500	1.33588	1.1703	1.37097
Os01g0597600	0.682467	-1.49982	-2.20469		Os05g0442400	-0.0728473	-2.82785	-0.777527
Os05g0472400	0.400168	-1.95701	-2.98126		Os11g0488900	2.08899	0.267979	1.27743
Os09g0557500	0.473289	-0.960084	-1.84531		Os03g0183200	1.72075	0.971752	1.62627
Os01g0695700	-0.0770596	-2.08831	-2.97111		Os01g0868000	0.259084	-1.44281	0.0236442
Os03g0667500	-0.12398	-2.39484	-2.89986		Os11g0143300	-1.67211	-2.37117	-1.83063
Os05g0472700	0.93595	-1.86045	-3.0234		Os05g0525900	1.16225	0.473915	1.4798
Os06g0566300	0.73988	-0.720847	-1.72035
Os03g0216700	0.204246	-2.39377	-3.06712		Cluster V
Os09g0468000	0.368047	-2.80819	-4.32635		Os01g0196300	1.94975	-0.0497998	0.149213
Os02g0595900	0.403173	-2.08197	-2.07771		Os08g0490100	0.671384	-1.37238	-1.5664
Os10g0470700	1.51338	1.23444	1.01891		Os08g0433350	-3.31649	-19.9004	-19.9004
Os09g0361500	-0.522094	-3.70367	-3.85958		Os01g0821300	0.63677	-1.42607	-1.59277
Os02g0620600	0.0243352	-3.64064	-3.85781		Os06g0107800	-0.461509	-1.77212	-1.60925
Os03g0656500	0.300584	-1.2531	-1.35662		Os02g0764700	0.676341	-1.62476	-1.20168
					Os03g0609500	1.11989	-1.41114	-1.18827
					Os09g0489500	0.147542	-2.11648	-1.74782
					Os05g0195200	0.290032	-2.2287	-1.9314
					Os09g0379600	0.60849	-3.174	-3.12441
					Os10g0534900	0.575695	-1.68193	-1.38025
					Os09g0401000	0.179452	-2.66702	-2.69644
					Os10g0478300	0.134731	-2.17262	-1.84064
					Os01g0702700	-0.306155	-2.13841	-2.2104
					Os12g0567300	-0.117902	-1.33131	-1.20599
					Os05g0543600	0.0982352	-1.36485	-1.16152
					Os02g0539200	-0.133788	-1.76718	-1.93392
					Os02g0540700	0.649008	-1.27185	-1.47625
					Os04g0686000	0.174637	-1.19776	-1.35699
					Os12g0420200	1.61031	-16.3178	-16.3178
					Os07g0680400	0.103623	-1.55838	-1.79675
					Os01g0624700	0.0814593	-1.59192	-1.64044
					Os06g0146250	-0.551992	-1.59683	-1.60064
					Os06g0504900	1.14674	-2.33542	-1.85316
					Os07g0674800	1.36944	-0.205802	-0.376648
					Os06g0127100	1.10307	-1.75543	-1.80487
					Os01g0885900	0.6879	-1.94455	-1.78059
					Os08g0408500	-0.474489	-1.49203	-1.49858
					Os01g0140700	0.592386	-3.48198	-3.99929
					Os04g0549800	-0.735228	-3.54903	-3.8027
					Os02g0676800	0.393187	-1.3246	-1.22392
					Os09g0455300	0.0512329	-2.30525	-2.35503
					Os02g0646200	0.430138	-2.2825	-2.40979
					Os01g0202500	0.388477	-2.46697	-2.65915
					Os10g0391400	0.988756	-1.32827	-1.6174
					Os01g0874300	0.914305	-1.04851	-1.44035
					Os02g0624300	-0.148912	-1.48107	-1.76488
					Os01g0305900	-0.182025	-3.29445	-4.22718
					Os03g0191900	-0.0996069	-1.4454	-1.78056
					Os07g0686100	2.8743	1.5746	1.14985
