# Supplementary material for: Nitric oxide mediated transcriptional modulation enhances plant adaptive responses to arsenic stress
Source: Sci Rep. 2017 Jun 15;7:3592. doi: 10.1038/s41598-017-03923-2 (PMC5472597; doi:10.1038/s41598-017-03923-2)
Supplement: Supplementary file 4 — Supplementary Table 3 [file 41598_2017_3923_MOESM4_ESM.xls]

## Sheet: Sheet1
List of metal transporters related genes on 4th day						List of metal transporters related genes on 12th day
On 4th Day						On 12th Day
Transporter of ABC family	Log2 fold change					Transporter of ABC family	Log2 fold change
Os Id	Control Vs SNP	Control Vs AsIII	Contol Vs AsIII+SNP	AsIII Vs AsIII+SNP		Os Id	Control Vs SNP	Control Vs AsIII	Contol Vs AsIII+SNP	AsIII Vs AsIII+SNP
Os06g0589300	-2.56393	-0.310469	-0.0741131	0.236356		Os07g0522500	2.22682	2.76119	2.51049	-0.250703
Os02g0693700	0.424686	2.67588	3.24062	0.564745		Os01g0695700	-0.0770596	-2.08831	-2.97111	-0.882799
Os01g0695700	-0.449928	-2.40213	-1.22594	1.17619		Os01g0356400	0.732915	2.00044	2.15823	0.157787
Os01g0695800	-4.36671	2.22198	1.83561	-0.386374		Os04g0620066	0.0631565	2.08093	1.88494	-0.195995
Os01g0723800	-2.94959	-1.44622	-0.474766	0.97145		Os01g0836600	1.33734	2.11224	2.45274	0.340505
Os04g0209200	0.1526	2.77915	2.10589	-0.673266		Os01g0533900	0.235065	2.17436	2.54429	0.369935
Os05g0120200	0.458825	2.13999	2.26878	0.128791		Os11g0587600	0.621504	2.25954	2.07769	-0.181848
Os05g0384600	-0.0356822	1.39708	2.4031	1.00602		Os01g0695800	0.548277	2.57832	2.83477	0.256452
Os09g0472100	-2.03403	-0.0590954	-0.348105	-0.28901		Os02g0528900	0.135135	2.68274	2.44707	-0.235676
Os01g0836600	1.62422	2.86293	3.41084	0.547909		Os01g0342750	0.111958	2.82517	2.2071	-0.618069
Os01g0609200	-4.22989	0.816983	-1.34574	-2.16272		Os09g0332700	0.302635	2.83109	2.63048	-0.200609
Os11g0587600	-0.146508	2.26048	0.77754	-1.48294		Os06g0158900	-0.691901	3.16366	1.62799	-1.53567
Os09g0332700	-0.638524	2.08879	1.80088	-0.287905		Os04g0209200	0.663894	3.17474	2.91272	-0.262022
Os01g0609300	-3.46717	2.85029	2.31454	-0.535757		Os01g0393400	0.18781	3.25289	3.13139	-0.121494
						Os11g0155600	0.0968445	1.81877	2.11698	0.298215
Metal binding						Os01g0609300	0.426814	1.36164	2.15904	0.797392
Os05g0534500	5.07031	3.49572	2.61363	-0.88209		Os05g0120200	1.60608	1.82444	2.39652	0.57208
Os03g0861400	1.92238	1.80622	2.16043	0.354219		Os02g0693700	1.33177	1.45192	3.06819	1.61627
Os10g0419400	-0.174953	2.06966	0.93995	-1.12971
Os03g0161800	-2.06423	0.454133	-0.597985	-1.05212		Metal binding
Os07g0298900	-0.947209	-5.04328	-5.42206	-0.378775		Os01g0916400	0.219146	1.33856	2.18098	0.842418
Os12g0570700	-2.57367	2.40757	2.15234	-0.255226		Os07g0298900	-0.404551	-4.35103	-5.39946	-1.04843
Os12g0571000	0.223527	3.84098	3.23852	-0.602462		Os12g0567800	-0.408629	2.60557	2.7798	0.17423
Os03g0307300	-4.69807	-2.92522	-4.76249	-1.83727		Os12g0571000	-0.241918	3.95931	4.24021	0.280896
Os03g0307200	-3.93103	-2.85195	-4.21728	-1.36533		Os03g0307200	-0.911426	-0.621227	-2.59683	-1.9756
Os07g0689600	1.70775	1.40392	2.1807	0.776776		Os03g0307300	-0.947657	-0.353957	-2.41723	-2.06328
						Os01g0719600	-0.550154	-1.66723	-2.09581	-0.428582
NIP
Os08g0152000	-1.30977	-3.3858	-2.98891	0.396892		NIP
Os02g0745100	0.337027	-2.28683	-2.58771	-0.300879		Os12g0204100	0.328178	-5.98319	-16.4159	-10.4327
Os02g0232900	1.2767	2.73587	3.00334	0.267466		Os08g0152000	-0.46057	-4.1812	-3.4761	0.705105
						Os02g0745100	0.135421	-2.25109	-1.90983	0.34126
TIP						Os02g0232900	1.19676	1.78576	2.58972	0.803954
Os10g0492600	-1.25815	-0.923847	-2.67312	-1.74927
						Phosphate transporter
Phosphate transporter						Os04g0185600	0.546083	2.41435	1.69404	-0.720309
Os04g0185600	0.844923	3.30013	2.63398	-0.666151		Os04g0186400	0.584421	3.42231	3.37111	-0.0511935
Sulphate transporter						Other transporter
Os01g0719300	0.707166	2.88058	2.86482	-0.0157544		Os04g0661100	2.20935	1.73473	1.90847	0.173739
						Os05g0424700	0.0408543	-4.34934	-17.1111	-12.7617
Other transporter						Os07g0257200	0.161894	-2.61347	-2.48472	0.128746
Os05g0473401	-2.04901	1.19803	2.73774	1.53971		Os03g0667500	-0.12398	-2.39484	-2.89986	-0.505021
Os03g0219100	2.09324	0.389994	1.38587	0.995872		Os12g0616500	-0.366315	-2.22694	-1.40973	0.817204
Os01g0927300	-1.39661	-2.03673	-1.27815	0.758582		Os04g0533900	0.510869	2.11558	1.75346	-0.362116
Os04g0661100	0.667147	1.10176	2.0561	0.954337		Os05g0472700	0.93595	-1.86046	-3.0234	-1.16295
Os04g0533900	0.57749	2.08584	2.26581	0.17997		Os05g0472400	0.400168	-1.95701	-2.98126	-1.02426
Os03g0638200	1.07375	2.90278	1.86346	-1.03932		Os03g0667300	-1.01527	-0.0422639	-2.31821	-2.27595
Os10g0345100	-1.17628	2.73609	1.85254	-0.883552		Os09g0468000	0.368047	-2.80819	-4.32635	-1.51816
Os10g0344000	-0.810073	3.09943	3.47721	0.377786		Os03g0216700	0.204246	-2.39377	-3.06712	-0.673349
Os08g0480000	-2.48959	1.30865	1.65677	0.348119		Os02g0612900	0.40331	2.06486	2.99141	0.926557
Os04g0373400	-2.08353	1.46395	1.25633	-0.207621		Os10g0345100	0.535067	2.25453	2.74352	0.488997
Os09g0468000	0.335013	-2.54029	-2.40641	0.133879		Os01g0268100	0.704789	2.25588	2.53526	0.279381
Os10g0344500	0.484443	4.867	5.43131	0.564316		Os03g0638200	0.465959	2.27511	2.48473	0.209617
Os09g0371100	4.18429	2.40753	3.8	1.39247		Os10g0344000	0.815868	2.47808	2.76374	0.285662
Os01g0715900	-0.673346	-2.59437	-0.7337	1.86067		Os12g0132500	-0.478372	2.53669	0.792734	-1.74396
Os03g0795200	-1.27044	-2.92895	-2.18525	0.743702		Os11g0135900	-0.032868	2.71469	3.32181	0.607128
Os04g0118700	3.47472	0.988785	0.894934	-0.0938505		Os09g0554300	0.215537	2.72262	3.05138	0.328759
Os07g0191500	-0.0511202	-4.2941	-1.09143	3.20268		Os01g0926800	1.88799	2.76589	2.36256	-0.403338
Os05g0424700	-0.428354	-16.7852	-3.61151	13.1737		Os10g0344500	0.197625	2.84899	2.80032	-0.0486737
Os03g0216700	-1.03957	-2.95093	-2.70343	0.247505		Os12g0133100	-0.0687685	3.05219	2.83539	-0.216804
Os03g0667300	-3.76297	-2.10821	-5.55859	-3.45038		Os03g0571900	0.746108	4.12356	4.24231	0.118755
Os03g0188100	-1.5864	2.25986	2.48299	0.223125		Os01g0715700	-0.386302	-1.68264	-4.42281	-2.74017
Os05g0554000	-3.47388	-1.44125	-2.41729	-0.976037		Os10g0477200	-1.00613	-0.437205	-2.83025	-2.39304
Os07g0258400	-2.64527	-1.49821	-3.13225	-1.63404		Os08g0480000	-0.450271	1.98606	2.13854	0.15247
Os07g0257200	0.441499	-2.14407	-2.91975	-0.775683		Os09g0491740	0.405922	1.92137	2.6899	0.768526
Os03g0571900	-0.274447	3.42837	3.1007	-0.327666
Os09g0491740	0.393335	2.81596	1.52346	-1.2925
Os09g0554300	0.634711	2.60168	2.12763	-0.474056
Os05g0381400	-0.0351952	2.7507	2.096	-0.654697
Os09g0396900	2.30868	1.67385	1.66569	-0.0081633
Os12g0133100	0.271663	3.41078	2.84697	-0.563805
Os11g0134900	-3.77949	-1.11399	-2.29409	-1.1801
Os11g0135900	0.373274	3.93258	3.0714	-0.861181
Os12g0132500	-3.99146	-0.488592	-2.39788	-1.90929
Os06g0566300	3.16484	2.24127	2.53119	0.289927
Os03g0667500	0.0561791	-1.7911	-3.49598	-1.70488
Os05g0472700	3.01843	0.958644	0.892783	-0.0658613
Os05g0198400	2.09325	1.26231	1.26328	0.000978576
Os07g0232800	4.2131	3.6736	4.02678	0.353182
Os05g0472400	2.37268	0.614462	-0.375256	-0.989717
