# Supplementary material for: Nitric oxide mediated transcriptional modulation enhances plant adaptive responses to arsenic stress
Source: Sci Rep. 2017 Jun 15;7:3592. doi: 10.1038/s41598-017-03923-2 (PMC5472597; doi:10.1038/s41598-017-03923-2)
Supplement: Supplementary file 5 — Supplementary Table 4 [file 41598_2017_3923_MOESM5_ESM.xls]

## Sheet: Sheet1
List of Cytochrome P450, GSTs, Peroxidases, Stress, Redox related genes on 4th day						List of Cytochrome P450, GSTs, Peroxidases, Stress, Redox related genes on 12th day.
On 4th Day						On 12th Day
Cytochrome P450	Log2 fold change					Cytochrome P450	Log2 fold change
Os Id	Control Vs SNP	Control Vs AsIII	Contol Vs AsIII+SNP	AsIII Vs AsIII+SNP		Os Id	Control Vs SNP	Control Vs AsIII	Contol Vs AsIII+SNP	AsIII Vs AsIII+SNP
Os12g0443000	-3.63132	-0.219336	0.594054	0.81339		Os01g0804400	2.19825	-0.18919	-0.0659406	0.123249
Os07g0418500	-2.88169	1.41677	1.49588	0.0791186		Os01g0183600	2.23786	2.31147	2.55044	0.238968
Os12g0582700	-2.51472	-0.642758	0.168405	0.811163		Os01g0854800	2.33643	2.05315	2.14272	0.0895686
Os11g0483000	-2.3584	-1.13576	-0.166819	0.968936		Os06g0569500	3.81308	3.56536	3.59078	0.0254166
Os08g0465700	2.08366	-1.17767	-1.31543	-0.137766		Os06g0568600	3.82286	2.02431	2.70454	0.680225
Os01g0804900	2.20699	0.567227	0.513474	-0.0537532		Os04g0178400	4.32321	4.33126	3.92444	-0.406823
Os06g0500700	2.29067	1.63924	1.25883	-0.380412		Os03g0570100	4.51997	3.36984	4.43643	1.0666
Os01g0804400	2.30641	-0.856068	-0.28589	0.570178		Os02g0569900	17.3668	16.7853	15.615	-1.17029
Os02g0186800	2.65491	1.66453	2.02839	0.363855		Os01g0627933	0.00555249	-15.674	-15.674	0
Os02g0666500	2.70088	2.14242	2.43231	0.289893		Os07g0518500	0.186919	-6.40602	-3.68414	2.72189
Os03g0140400	3.35478	-0.763454	1.37839	2.14185		Os09g0528700	1.25531	-5.21063	-4.72898	0.481647
Os08g0429800	4.28618	1.82044	3.3454	1.52495		Os10g0378100	-0.175908	-5.12809	-6.64599	-1.5179
Os02g0504000	4.68943	1.6284	1.96308	0.334675		Os03g0417700	0.595061	-5.1188	-6.05204	-0.933238
Os03g0417700	-1.57705	-5.62912	-5.42514	0.203978		Os08g0106300	-1.43912	-4.75794	-3.91262	0.845313
Os07g0518500	0.680868	-4.77653	-3.95861	0.817911		Os10g0172100	-1.18229	-3.71098	-2.90698	0.804006
Os02g0185200	0.739015	-4.69402	-2.72102	1.973		Os03g0332100	-0.0747324	-3.63547	-4.37603	-0.74056
Os03g0332100	0.94656	-4.49972	-3.29584	1.20388		Os07g0635200	-0.578025	-3.26361	-2.53498	0.728624
Os08g0106300	0.933062	-4.19864	-1.51301	2.68563		Os02g0185200	-0.134547	-3.08878	-4.02196	-0.933179
Os07g0517900	-0.0419582	-3.79119	-2.171	1.62019		Os12g0582000	-0.249582	-3.03449	-3.10524	-0.0707465
Os07g0635200	-1.20512	-3.77638	-4.39339	-0.617012		Os06g0102100	-0.571801	-2.98129	-2.20428	0.777017
Os09g0528700	0.150573	-3.09493	-2.94491	0.150012		Os03g0140200	0.111932	-2.86625	-1.48487	1.38138
Os04g0128001	0.249095	-2.6946	-3.21194	-0.517342		Os02g0503100	-0.164355	-2.63976	-1.68861	0.951158
Os02g0108800	-0.522249	-2.24516	-3.08834	-0.843179		Os10g0546600	-0.788245	-2.59681	-1.82568	0.771138
Os10g0546600	-1.04288	-2.14139	-1.42813	0.713256		Os07g0517900	-0.366423	-2.58911	-2.02479	0.564321
Os01g0183600	1.526	2.20984	2.40368	0.193844		Os02g0108800	0.269657	-2.39893	-1.66044	0.738495
Os04g0178400	0.824206	2.22173	0.318482	-1.90325		Os04g0128001	0.898002	-2.36627	-2.78486	-0.418596
Os07g0217600	1.10282	2.99161	1.88988	-1.10173		Os09g0447300	0.0990841	-2.23777	-1.86761	0.370165
Os11g0138300	-0.689736	3.1324	2.95388	-0.178519		Os03g0227700	0.115256	-2.19465	-2.16121	0.0334419
Os01g0627600	-0.796146	3.20544	2.67279	-0.532646		Os12g0443000	0.582421	-2.08519	-0.541105	1.54408
Os06g0569500	0.966748	3.45783	2.00939	-1.44843		Os11g0138300	-0.0908075	2.14746	2.99	0.842537
Os02g0569900	2.18355	3.46625	2.68987	-0.776378		Os06g0501900	-0.386874	3.07656	3.6767	0.600141
Os10g0167250	0.55207	3.70207	3.20716	-0.494909		Os06g0191800	0.935064	3.07722	1.98346	-1.09376
Os01g0561600	1.80176	3.9294	3.11173	-0.817677		Os07g0217600	2.26873	3.42455	4.05508	0.630533
Os10g0171500	0.515051	4.03108	3.69678	-0.3343		Os10g0167250	-0.235203	3.51964	3.5979	0.0782595
Os06g0191800	3.06685	4.14355	4.27375	0.130202		Os01g0627600	0.757279	3.75985	3.63602	-0.123829
Os10g0515200	-0.141039	4.4738	3.50163	-0.972175		Os10g0171500	-12.8552	3.919	4.12554	0.20654
Os06g0501900	2.29008	4.71695	4.15582	-0.561128		Os10g0515200	2.01964	3.92769	4.12332	0.195633
Os01g0627500	-0.78705	4.91789	4.04684	-0.87105		Os02g0569000	3.19763	4.08559	2.80185	-1.28374
Os03g0760200	-0.987607	5.04553	5.37771	0.332183		Os08g0105700	-0.802897	4.72098	3.93448	-0.786496
Os01g0628000	-0.401503	5.5062	5.17504	-0.331162		Os03g0760200	0.177492	4.96915	5.16213	0.19298
Os01g0627800	1.06464	8.70798	8.25447	-0.453507		Os01g0627500	0.588574	5.69192	5.82811	0.136185
Os08g0105700	12.1245	16.461	18.0246	1.56355		Os01g0627800	0.684168	6.26664	6.82023	0.553595
Os01g0627400	16.3922	19.5037	19.3382	-0.165516		Os01g0627400	2.36836	6.94595	6.92606	-0.019896
Os10g0378100	-0.151207	-2.43207	-16.1612	-13.7291		Os01g0628000	2.71482	7.81462	7.94845	0.133824
Os03g0227700	-0.047868	-1.96153	-2.86931	-0.907787		Os08g0465700	0.944321	-1.56298	-2.22561	-0.662631
Os01g0803900	-0.375104	-0.739227	-2.40513	-1.66591		Os12g0268000	0.498204	2.22891	2.38584	0.156926
Os09g0447300	-0.236284	-1.5843	-2.25312	-0.668819		Os10g0524700	1.27701	1.91965	2.43506	0.51541
Os04g0570000	1.03496	1.70107	2.13199	0.430927		Os10g0525000	1.61196	2.55182	3.23609	0.684269
Os01g0854800	1.21893	1.61811	2.30601	0.687902
Os04g0560100	0.841709	1.04824	2.39083	1.34259		Glutathione S transferase
						Os01g0692100	2.13151	5.41523	5.34464	-0.0705921
Glutathione S transferase						Os10g0525800	0.319675	2.0614	2.18927	0.127871
Os10g0527400	-2.39209	4.38011	4.53238	0.152266		Os10g0365200	0.579961	2.14582	2.58612	0.4403
Os03g0283100	0.0389345	2.17568	2.46569	0.290011		Os10g0525500	0.929935	2.2503	2.22277	-0.0275291
Os06g0227500	-18.1605	2.21991	2.42245	0.202546		Os01g0369700	0.124995	2.45625	2.51618	0.0599282
Os03g0785900	1.42433	2.2978	3.34806	1.05026		Os10g0528900	1.47554	2.62658	2.76894	0.142368
Os10g0365200	-0.135961	2.32591	2.58094	0.255037		Os03g0283100	0.731657	2.74832	2.32364	-0.424672
Os10g0529400	-0.15167	2.55619	2.35363	-0.202569		Os01g0692000	0.844567	3.1136	3.24305	0.129447
Os10g0525800	0.0963407	2.59227	2.74534	0.153063		Os06g0227500	1.74914	3.2481	4.42989	1.18179
Os01g0949900	-1.46204	2.7552	2.30932	-0.445877		Os10g0527800	1.23667	3.36291	3.62346	0.260546
Os10g0525500	1.07292	2.804	3.01705	0.213052		Os10g0528400	0.778521	3.53999	3.83152	0.291526
Os01g0692000	-0.446754	2.84165	3.07082	0.229167		Os10g0529400	0.386498	3.59256	3.64891	0.0563506
Os01g0369700	0.336631	2.98455	3.21988	0.235334		Os10g0528100	1.35842	3.78498	3.80006	0.0150794
Os03g0595600	0.763519	2.99094	1.23555	-1.75539		Os01g0949900	0.763745	3.89339	3.84052	-0.0528649
Os10g0528900	-2.82796	3.02071	2.45027	-0.570435		Os01g0370900	0.775863	4.05009	4.1183	0.0682022
Os10g0527800	-0.950173	3.09062	2.55798	-0.532634		Os10g0481300	-2.12723	4.3958	4.62515	0.229349
Os10g0528400	-0.391462	3.26487	3.01784	-0.247026		Os10g0527601	1.11332	4.5187	4.94472	0.426017
Os10g0528100	0.48079	3.50255	3.18438	-0.318169		Os10g0527400	0.535724	4.56478	4.9427	0.377914
Os01g0353400	-13.7995	3.83718	2.75481	-1.08236		Os10g0530900	0.843203	4.61392	4.25277	-0.361145
Os10g0529700	-1.0805	4.33384	4.27443	-0.0594116		Os09g0367700	0.44536	7.24044	7.27335	0.0329088
Os10g0530900	0.78489	4.7818	5.48517	0.703373		Os03g0283200	0.832156	7.48728	6.50869	-0.978595
Os10g0527601	0.132369	5.22117	4.06359	-1.15758		Os10g0529700	14.9762	17.1016	18.1456	1.04394
Os01g0692100	0.536002	5.40192	5.83339	0.431469		Os03g0283000	0	17.7709	17.025	-0.745876
Os09g0367700	-0.109506	7.35756	7.78235	0.424787		Os10g0529500	0.980225	1.79797	2.4147	0.616732
Os03g0283200	2.19711	8.02904	8.62842	0.599378
Os03g0283000	0	17.6388	17.6544	0.0156437		Peroxidase
Os10g0481300	12.6317	19.6314	20.4201	0.788731		Os07g0677200	2.18015	1.77488	2.1853	0.410424
Os01g0949800	-1.20741	-1.2807	-2.85483	-1.57413		Os08g0302000	1.30991	-4.47666	-4.14682	0.329833
Os10g0525400	1.99137	2.15878	2.77478	0.616001		Os06g0521900	0.207193	-3.45057	-2.70345	0.747125
						Os03g0339300	0.0443315	-3.06881	-1.6482	1.42062
Peroxidase						Os01g0962700	-0.588892	-2.63068	-1.02564	1.60504
Os01g0712800	-2.99701	-3.49445	-2.08652	1.40794		Os07g0694300	-0.0786915	-2.4494	-2.41448	0.0349265
Os10g0109300	2.01318	0.928299	0.939336	0.0110369		Os05g0135500	0.0558541	-2.35913	-2.20973	0.149393
Os03g0339300	2.64208	-0.805669	0.145398	0.951067		Os01g0543100	0.914774	-2.23476	-1.47272	0.762038
Os08g0302000	3.94486	-1.46601	-2.01556	-0.549554		Os01g0172600	0.259939	-2.2018	-2.20217	-0.000368045
Os09g0323700	4.49737	2.82834	1.62308	-1.20526		Os04g0651000	1.25309	2.06573	2.60002	0.534292
Os01g0172600	-1.53348	-3.56655	-2.35578	1.21076		Os01g0963000	1.44533	2.16959	3.23286	1.06327
Os11g0112200	0.156968	2.08051	1.44702	-0.633482		Os11g0112200	0.876038	2.21094	3.01797	0.807039
Os03g0234500	0.436676	2.08095	1.94518	-0.135774		Os03g0368000	0.780584	2.2922	2.24125	-0.0509501
Os12g0111800	-0.688697	2.68062	2.06731	-0.613309		Os12g0111800	0.447048	2.65956	3.8206	1.16104
Os03g0368000	1.18486	2.80566	2.93908	0.133416		Os10g0107000	1.45752	2.73204	2.27058	-0.461457
Os01g0963000	0.195527	3.24317	2.46579	-0.777382		Os03g0339400	1.39689	4.32136	4.24907	-0.0722902
Os07g0677100	1.84194	3.39804	2.40673	-0.991311		Os06g0521200	0.272216	-0.731244	-3.12305	-2.39181
Os10g0107000	0.497608	3.49147	3.58253	0.0910637		Os07g0677100	1.63117	1.79939	3.06547	1.26608
Os03g0339400	1.423	4.63877	4.78312	0.144348
Os06g0522100	-1.37878	-1.66285	-3.27563	-1.61278		Abiotic and biotic stress
Os06g0521400	-0.382195	-1.56583	-3.01902	-1.45319		Os04g0538000	0.421144	4.57392	5.92968	1.35576
Os03g0235000	-1.30129	-0.801755	-2.07663	-1.27487		Os04g0639200	0.233262	-1.37024	-2.09456	-0.724313
Os06g0521900	0.105956	-1.63554	-2.07412	-0.438584		Os06g0302000	3.69	-14.674	-14.674	0
Os03g0762300	-0.223441	-0.484016	-2.0537	-1.56968		Os05g0217800	0.585646	-5.83657	-4.4068	1.42977
						Os05g0215000	0.380549	-4.10971	-4.04271	0.0670036
Abiotic and biotic stress						Os06g0219500	2.11111	2.68869	2.97525	0.286557
Os04g0538000	-0.800241	4.82765	5.61635	0.788694		Os03g0293100	0.592487	-18.667	-6.58361	12.0834
Os04g0639200	0.0445483	-1.47825	-2.57071	-1.09247		Os12g0498500	-0.371816	-5.81707	-4.74963	1.06744
Os10g0437500	1.77381	3.35765	3.01203	-0.345621		Os01g0702500	-0.9244	-4.32178	-16.7301	-12.4084
Os04g0404400	-2.4749	-1.55668	-2.79134	-1.23467		Os06g0474800	-0.37539	-3.12934	-3.34206	-0.212723
Os03g0230300	-2.08381	1.35662	0.990775	-0.365848		Os04g0549600	-0.34605	-2.04738	-1.70769	0.339688
Os06g0302000	-1.83958	-15.6223	-5.87895	9.74336		Os01g0840100	-0.324003	2.47029	3.27552	0.80523
Os05g0217800	0.271507	-2.75792	-1.85442	0.903494		Os02g0181900	-0.514118	2.56574	3.31893	0.753189
Os05g0215000	0.452074	-2.63913	-1.62772	1.01141		Os02g0758000	-0.127546	2.74158	3.80537	1.06378
Os02g0758000	-2.21409	2.13176	2.89464	0.762887		Os05g0460000	0.0473939	2.96291	3.63173	0.668821
Os02g0128000	3.62651	2.36942	3.57308	1.20366		Os03g0277300	0.614666	3.41443	4.92017	1.50575
Os03g0293100	-0.0474416	-8.0026	-5.57019	2.43242		Os06g0195800	0.813697	3.42856	4.48638	1.05782
Os12g0498500	0.00768309	-5.41771	-2.5442	2.8735		Os03g0267000	0.926949	3.85417	4.82226	0.968089
Os06g0474800	0.560071	-4.63136	-3.83739	0.793974		Os03g0776900	-0.225467	4.00268	4.499	0.496317
Os06g0253100	0.0293768	2.39476	3.7065	1.31175		Os05g0529700	0.36107	4.21121	3.12057	-1.09064
Os05g0529700	-0.981254	2.55845	1.77753	-0.780928		Os03g0266900	0.190935	5.86657	7.35357	1.487
Os02g0181900	-0.53888	2.78964	3.38948	0.599844		Os01g0184100	13.1168	18.656	18.525	-0.13097
Os06g0219500	1.43001	2.81856	3.40157	0.583004		Os01g0688900	0.375567	-1.46289	-2.45302	-0.990131
Os01g0840100	-0.827701	3.00577	4.2827	1.27693		Os08g0500700	-0.568602	1.14312	2.09937	0.95625
Os05g0460000	-1.31793	3.02436	4.35144	1.32708		Os03g0266300	0.346379	1.61635	2.12859	0.512244
Os03g0776900	-1.05072	3.32652	3.39235	0.0658294		Os05g0296800	-1.39168	2.05121	2.89294	0.841735
Os06g0195800	-1.7782	3.83838	4.37323	0.534858		Os06g0253100	-0.224657	2.25754	3.1981	0.940565
Os05g0296800	-0.296699	4.41659	5.32928	0.912694		Os08g0189100	4.36195	2.19131	3.77381	1.58249
Os03g0266900	-0.702526	4.66538	5.55827	0.892887		Os01g0827800	0.194055	-4.19117	-3.1238	1.06738
Os03g0267000	-13.7474	5.83633	6.67971	0.843386		Os02g0609200	0.199748	-2.43006	-0.949076	1.48098
Os03g0277300	2.35034	6.27317	7.58678	1.31361		Os08g0188900	1.04445	2.34125	1.86375	-0.477506
Os01g0136200	0	16.7643	18.2587	1.49447		Os04g0617900	1.25016	4.7452	5.2812	0.535996
Os01g0184100	0	19.228	20.6481	1.4201		Os02g0491600	0.0997067	-1.95335	-2.59861	-0.645268
Os08g0500700	-0.590594	1.47149	2.08003	0.608539		Os10g0335000	-3.08931	-3.26092	-3.24539	0.0155312
Os03g0218500	-0.308147	1.23702	2.49258	1.25556		Os10g0334500	-2.76664	-2.89297	-18.3663	-15.4733
Os03g0266300	-0.355095	1.65526	2.6842	1.02895		Os08g0375400	3.36169	-0.743479	-1.13486	-0.391384
Os06g0682900	1.10644	1.89948	2.90953	1.01005		Os05g0155800	3.8975	4.53941	4.83453	0.295125
Os03g0245800	0	15.6775	17.4474	1.76989		Os06g0726100	16.1975	14.6101	15.7703	1.16029
Os01g0702000	0.0637895	-1.87308	-2.49991	-0.626834		Os06g0513943	17.1838	12.8923	12.9615	0.0691615
Os02g0491600	-2.55202	-1.92695	-2.00177	-0.0748204		Os11g0616100	-0.0953075	-17.0407	-17.0407	0
Os04g0288100	-0.108517	-16.9773	-16.9773	0		Os11g0701800	0.412555	-3.48544	-2.41828	1.06716
Os07g0673400	0.0143764	2.3526	3.27923	0.926627		Os06g0514800	-0.68444	-3.12316	-2.8484	0.274754
Os08g0188900	-0.478874	3.00835	1.21314	-1.79521		Os07g0106700	-0.508235	-2.9398	-1.07532	1.86448
Os04g0617900	-0.77356	3.07885	2.38979	-0.689055		Os07g0127500	1.27659	-2.24545	-0.407126	1.83833
Os01g0355700	-15.8634	-15.8634	-15.8634	0		Os06g0509900	-1.08532	2.16533	0.8762	-1.28913
Os05g0312500	-5.06445	-1.68485	-1.4349	0.249956		Os08g0518800	1.35876	2.57019	2.6191	0.0489126
Os11g0213800	-2.57163	-0.177623	0.110295	0.287918		Os10g0491000	1.70428	2.64898	2.35318	-0.295801
Os07g0129300	-2.09625	0.651456	0.626997	-0.0244582		Os10g0490900	1.18842	2.73527	2.79561	0.0603383
Os06g0514800	2.00382	-0.220334	1.66762	1.88795		Os10g0490800	1.41901	2.77853	2.65049	-0.12804
Os11g0616100	0.553451	-16.8911	-16.8911	0		Os01g0248300	0.846375	2.79997	2.75033	-0.0496373
Os11g0702100	0.855337	2.00875	1.90319	-0.105565		Os01g0248500	0.6156	2.91854	3.05995	0.141409
Os10g0491000	0.207312	2.01309	1.89145	-0.121646		Os03g0663400	0.955635	3.08524	2.98537	-0.0998677
Os04g0118800	1.27388	2.02896	1.45727	-0.571691		Os11g0592100	1.0258	3.24818	3.38546	0.137281
Os06g0356800	-0.458479	2.13896	1.6923	-0.446654		Os11g0592200	1.3407	4.43027	4.49893	0.0686529
Os10g0490900	0.356141	2.29873	2.2137	-0.0850299		Os11g0592000	1.446	4.6093	3.98867	-0.620636
Os03g0663400	0.969921	2.35882	2.46879	0.109966		Os05g0247800	1.51749	4.71143	4.51278	-0.198651
Os11g0592000	-1.56126	2.42617	1.75177	-0.674402		Os04g0347200	1.9329	4.78393	3.26613	-1.5178
Os10g0333700	-0.889306	2.46969	2.64516	0.175473		Os07g0117200	2.78228	5.26241	4.31039	-0.952012
Os10g0490800	0.425206	2.47841	2.36885	-0.10956		Os05g0312500	-0.610956	-1.64715	-5.33454	-3.68739
Os01g0248500	-0.373848	2.50236	2.08168	-0.420687		Os12g0199000	-0.244702	-1.12645	-2.77807	-1.65162
Os04g0677300	0.771791	2.84854	2.06415	-0.784393		Os11g0702100	1.53738	1.64703	2.27274	0.625705
Os07g0117200	-0.00013451	3.00466	1.19088	-1.81379		Os06g0726200	1.07402	1.89438	2.47054	0.57616
Os08g0518900	1.48791	3.15836	3.51895	0.360596		Os06g0356800	0.427165	1.80439	2.58149	0.777105
Os08g0518800	1.2801	3.26727	2.87975	-0.387518		Os11g0701200	1.27322	1.82939	2.77252	0.943132
Os11g0701200	1.40152	3.35869	3.39935	0.040653		Os07g0550600	1.88589	2.44252	3.07779	0.635269
Os05g0155800	2.07036	4.65617	5.19186	0.535691		Os11g0701500	1.60948	0.810707	3.16354	2.35283
Os06g0726100	3.81429	4.65906	3.44915	-1.2099		Os07g0127700	1.16458	2.35152	3.33814	0.986615
Os11g0592200	1.65916	4.95344	4.13885	-0.814584		Os07g0214300	1.6058	2.46449	3.38385	0.91936
Os05g0247800	-0.0917176	7.43518	7.3815	-0.0536815		Os06g0621500	13.7841	10.5543	0	-10.5543
Os05g0533400	15.2632	15.6374	14.5438	-1.09365		Os11g0561100	-0.0407474	-2.6902	-3.20883	-0.518636
Os07g0127700	18.3176	20.458	20.2045	-0.253454		Os11g0623800	-0.91066	-2.58774	-1.50811	1.07963
Os11g0226700	-2.61681	-0.626576	-4.65347	-4.02689		Os04g0666800	-0.0189091	-2.50302	-1.68001	0.823006
Os07g0116800	-0.3676	-1.46818	-2.40813	-0.939951		Os06g0693100	-0.380286	-2.07069	-2.23107	-0.160378
Os06g0726200	0.470022	1.93326	2.13413	0.200871		Os03g0809000	-0.408054	-2.01957	-0.848107	1.17146
Os04g0347200	0.152812	1.73071	2.70008	0.969369		Os03g0599000	0.144185	2.1619	2.44445	0.282551
Os11g0215100	1.3852	1.00954	2.84326	1.83372		Os09g0517200	0.0581407	2.77107	2.67321	-0.0978562
Os06g0509900	0.438376	2.07487	3.15937	1.0845		Os10g0162854	0.715065	2.80053	2.72954	-0.0709859
Os10g0335000	3.09307	2.73983	3.72828	0.988451		Os12g0237900	-1.38408	2.97002	3.07687	0.106846
Os06g0514100	-2.05278	-1.41999	4.07021	5.4902		Os02g0191000	1.78442	3.94653	4.61853	0.672007
Os02g0191000	-14.6867	-1.46107	-1.33	0.131071		Os09g0481600	0.198505	-0.624507	-15.7417	-15.1172
Os11g0213700	-4.7469	-0.168769	0.464404	0.633173		Os12g0174700	1.29025	1.36174	2.17686	0.815121
Os01g0160700	-3.98525	-0.686825	-0.667436	0.019389		Os06g0158500	0.329015	1.02411	2.34502	1.32091
Os12g0467300	-3.77663	-0.572879	0.313251	0.88613
Os02g0597300	-3.27843	0.0496134	0.718882	0.669268		Redox releted
Os09g0517200	-2.91293	1.91603	1.31605	-0.599973		Os04g0602100	-0.26369	-5.57302	-7.09081	-1.51779
Os11g0591000	-2.42486	-0.330246	-0.561476	-0.23123		Os08g0522400	0.271772	-2.65429	-3.07919	-0.424906
Os11g0224900	-2.32183	-0.434966	-1.42597	-0.991007		Os12g0263000	-0.220736	-2.10814	-2.03845	0.0696863
Os07g0638500	2.14641	2.63564	2.82064	0.184997		Os12g0528400	0.415345	2.38215	2.22098	-0.161174
Os11g0179500	3.01739	2.0756	1.85864	-0.216963		Os02g0618100	0.416985	1.82871	2.32689	0.498177
Os04g0666800	3.0959	0.670683	1.62217	0.951483		Os01g0368900	0	14.8543	16.6329	1.77861
Os07g0273700	-0.529074	-2.81984	-2.67426	0.145587		Os03g0234100	-2.11058	-3.67587	-3.12294	0.55293
Os06g0707733	-0.734973	-2.47054	-1.43543	1.03511		Os05g0517600	3.20416	-0.0979705	-1.41963	-1.32166
Os10g0162854	-0.230007	2.04288	1.24851	-0.79437		Os01g0850900	-0.0922147	3.17793	3.42429	0.246366
Os12g0174700	1.7481	2.59065	3.41342	0.822769		Os06g0174300	1.6915	2.18396	2.40627	0.222309
Os03g0599000	1.69377	3.62822	2.7353	-0.892913		Os06g0196300	1.00313	-5.02971	-17.8434	-12.8137
Os01g0521600	1.65511	-1.62848	-3.88578	-2.25731		Os07g0638400	1.9103	5.31911	5.17671	-0.142399
Os11g0226800	-2.15878	-0.743522	-3.7121	-2.96858		Os07g0638300	-0.805611	4.89442	5.58102	0.686603
Os11g0623800	-0.239972	-0.992723	-2.93666	-1.94394		Os02g0638300	-0.0624834	-2.66785	-2.5066	0.161241
Os02g0262800	0.356707	-1.36318	-2.74233	-1.37915		Os11g0528500	0.637773	-2.27894	-1.8794	0.399534
Os08g0170200	-0.94895	-0.955398	-2.29784	-1.34244
Os08g0246100	0.880948	-1.19649	-2.13603	-0.939542
Os11g0479100	1.13581	1.59066	2.30835	0.71769
Os12g0541300	-1.90734	0.976399	2.03881	1.06241
Os06g0486300	1.00289	4.80843	5.38853	0.580095
Redox releted
Os04g0602100	-0.170489	-4.84354	-18.4514	-13.6079
Os08g0522400	0.312181	-2.80253	-2.91143	-0.108905
Os02g0553200	-1.17778	-1.92657	-2.14944	-0.222871
Os12g0263000	0.834019	-2.34155	-2.28036	0.0611946
Os02g0618100	-1.33788	2.13129	1.99255	-0.138742
Os01g0241400	-14.3743	3.22936	3.49887	0.269512
Os01g0368900	-12.6128	4.35776	0.785988	-3.57177
Os05g0517600	2.95487	0.0255096	1.25876	1.23325
Os03g0233900	1.26316	2.4	2.37399	-0.0260021
Os01g0850900	0.0281986	2.44304	2.53096	0.0879242
Os03g0234000	1.1288	3.46253	0.811282	-2.65125
Os06g0174300	1.17254	2.13933	1.59455	-0.544781
Os06g0196300	-0.209785	-6.64071	-6.42799	0.212721
Os07g0638400	-0.422851	5.04675	4.05176	-0.994984
Os07g0638300	12.6714	19.4894	18.6601	-0.829342
Os09g0559600	-2.19533	-0.815737	-0.37743	0.438306
Os11g0528500	1.07619	-1.89238	-2.1338	-0.24142
Os02g0774100	0.190301	-0.59408	-2.11071	-1.51663
Os03g0168500	-1.96336	2.79187	3.70428	0.912409
