# Supplementary material for: Nitric oxide mediated transcriptional modulation enhances plant adaptive responses to arsenic stress
Source: Sci Rep. 2017 Jun 15;7:3592. doi: 10.1038/s41598-017-03923-2 (PMC5472597; doi:10.1038/s41598-017-03923-2)
Supplement: Supplementary file 6 — Supplementary Table 5 [file 41598_2017_3923_MOESM6_ESM.xls]

## Sheet: Sheet1
List of amino acid and nitrogen metabolism related genes on 4th day						List of amino acid and nitrogen metabolism related genes on 12th day
On 4th Day						On 12th Day
Amino acid metabolism	Log2 fold change					Amino acid metabolism	Log2 fold change
Os Id	Control Vs SNP	Control Vs AsIII	Contol Vs AsIII+SNP	AsIII Vs AsIII+SNP		Os Id	Control Vs SNP	Control Vs AsIII	Contol Vs AsIII+SNP	AsIII Vs AsIII+SNP
Os04g0650700	0.137515	2.21531	2.35633	0.141021		Os04g0650700	1.7312	2.65582	2.9929	0.337079
Os09g0547500	-1.82587	1.89195	2.30454	0.412597		Os09g0547500	-0.502535	2.60198	2.70797	0.105996
Os10g0517500	-1.19389	2.74984	2.26702	-0.482815		Os10g0517500	0.243098	1.56649	3.00746	1.44097
Os10g0550900	-2.49288	-0.643472	-0.412168	0.231304		Os05g0125500	0.0717105	1.49697	2.07912	0.58215
Os04g0516600	-3.05677	2.03193	-0.208124	-2.24005		Os01g0314100	-0.426096	0.710262	2.02364	1.31338
Os03g0195100	-2.2458	-2.02257	-2.39718	-0.374617		Os05g0475400	-0.515311	1.28189	2.08354	0.801644
Os09g0255400	-1.74027	2.18038	1.17352	-1.00686		Os04g0516600	-0.0660865	3.02281	4.88444	1.86163
Os03g0797300	-4.24714	-1.45073	-3.02631	-1.57558		Os09g0255400	0.189224	2.63449	2.44663	-0.187862
Os03g0797400	-3.75995	-1.30795	-2.6867	-1.37875		Os10g0399200	1.06015	-4.93596	-7.51268	-2.57672
Os10g0399200	2.80886	-1.85391	-1.64807	0.205838		Os10g0399700	1.20923	-4.17512	-17.8487	-13.6735
Os08g0465800	-2.16055	-1.34818	-1.45355	-0.105373		Os03g0843800	-1.09097	-4.88991	-5.82225	-0.93235
Os03g0655100	-1.16185	2.07397	2.81173	0.737764		Os04g0389100	0.895432	-4.43983	-5.37293	-0.933103
Os09g0471000	0.475561	5.85736	5.49439	-0.362973		Os03g0231600	0.545518	1.54703	2.58669	1.03966
Os12g0623600	0.304293	0.881308	2.11216	1.23085		Os03g0183600	0.403705	2.44399	1.47661	-0.967379
Os03g0196600	0.273576	2.63531	2.38362	-0.251687		Os05g0592300	0.970505	2.15042	2.29783	0.147407
Os06g0655100	2.18066	0.628596	2.79721	2.16862		Os12g0623600	0.918834	1.24876	2.04507	0.796308
						Os06g0564500	-0.848159	-4.6397	-17.2341	-12.5944
Nitrogen metabolism						Os03g0196600	0.571296	1.86976	2.09936	0.229594
Os03g0223400	0.625456	-1.61638	-2.09807	-0.481687		Os09g0498500	-0.0559748	-2.2995	-0.779305	1.5202
Os03g0712800	-0.483353	1.53118	2.43212	0.900933		Os01g0316100	1.0903	2.19468	1.36955	-0.825125
Os08g0468100	2.19866	-1.80584	-0.798605	1.00724
Os02g0770800	2.77251	2.1949	2.77933	0.584424		Nitrogen metabolism
						Os05g0555600	-3.12269	-3.29272	-3.34175	-0.0490238
						Os03g0223400	-0.54531	-1.58752	-2.04709	-0.459569
