# Supplementary material for: Nitric oxide mediated transcriptional modulation enhances plant adaptive responses to arsenic stress
Source: Sci Rep. 2017 Jun 15;7:3592. doi: 10.1038/s41598-017-03923-2 (PMC5472597; doi:10.1038/s41598-017-03923-2)
Supplement: Supplementary file 7 — Supplementary Table 6 [file 41598_2017_3923_MOESM7_ESM.xls]

## Sheet: Sheet1
List of hormone metabolism related genes on 4th day						List of hormone metabolism related genes on 12th day
On 4th Day						On 12th Day
Auxin metabolism	Log2 fold change					Auxin metabolism	Log2 fold change
Os Id	Control Vs SNP	Control Vs AsIII	Contol Vs AsIII+SNP	AsIII Vs AsIII+SNP		Os Id	Control Vs SNP	Control Vs AsIII	Contol Vs AsIII+SNP	AsIII Vs AsIII+SNP
Os01g0895200	2.41276	2.88548	3.03836	0.152883		Os03g0194600	-0.603175	-2.76693	-2.96682	-0.199888
Os04g0662400	2.87501	1.20662	1.85844	0.651819		Os12g0145100	0.272721	2.14885	2.22104	0.0721902
Os09g0500900	-0.520584	-2.11986	-0.908066	1.21179		Os04g0339400	1.87893	9.00591	9.28122	0.275307
Os11g0147800	1.24093	2.31906	2.11436	-0.204697		Os08g0550700	-0.430421	-1.85604	-2.29036	-0.434317
Os12g0145100	0.874721	2.91183	2.48017	-0.431668		Os11g0147800	0.144669	1.91628	2.11546	0.199179
Os04g0339400	0.331462	7.5874	7.63205	0.0446484		Os09g0545300	0.189635	1.69315	2.89911	1.20596
Os03g0194600	0.154396	-1.88234	-2.87425	-0.991915		Os09g0505400	2.01331	0.857433	0.471374	-0.38606
Os01g0802700	2.48214	4.83098	5.59092	0.759942		Os01g0802700	0.0153366	2.5181	0.946915	-1.57119
						Os03g0836800	-1.42322	-2.78833	-3.12165	-0.333322
Cytokinin metabolism
Os05g0311801	1.08232	5.47222	5.25394	-0.21828		Cytokinin metabolism
						Os05g0311801	2.51639	5.2097	5.09273	-0.116969
Gibberellin metabolism
Os05g0208550	-6.60848	-0.50775	-0.613334	-0.105584		Gibberellin metabolism
Os05g0514600	-4.15618	-0.327671	-1.49797	-1.1703		Os03g0618300	1.41428	2.48636	2.64498	0.158626
Ethylene metabolism						Ethylene metabolism
Os03g0759700	2.47236	0.846034	0.769724	-0.0763096		Os12g0552400	1.28418	1.73509	2.50699	0.771893
Os03g0305400	-1.37599	2.98973	2.62937	-0.360363		Os01g0511100	0.453689	1.56877	2.67631	1.10754
Os01g0511100	-0.381397	3.34981	2.3809	-0.968911		Os09g0572000	-1.12993	2.73331	2.08309	-0.650227
Os09g0572000	0.993689	3.06569	3.33937	0.273673		Os05g0198100	0	14.6429	14.6717	0.0288148
Os02g0630300	-2.71768	0.0518209	-0.743724	-0.795545		Os05g0127500	-1.02806	-2.57835	-1.49193	1.08643
Os10g0536400	-2.13452	-0.935537	-0.517116	0.418421		Os10g0558900	-0.430539	-2.4414	-2.52953	-0.0881256
Os05g0127500	-0.893939	-2.68156	-2.32603	0.355531		Os04g0581000	0.474797	-2.42262	-2.56209	-0.139469
Os01g0832600	-1.09962	2.28619	1.45292	-0.83327		Os04g0662600	0.780942	3.94254	3.11439	-0.82815
Os01g0536400	-0.0799175	-1.89563	-2.77541	-0.879773		Os01g0536400	0.144387	-1.83893	-2.0277	-0.188762
Os04g0581000	-0.171262	-1.77862	-2.20206	-0.423441		Os03g0727600	0.641379	-1.47782	-2.40506	-0.927245
Os09g0570800	1.75168	1.75078	2.8248	1.07402
Os05g0196600	-4.51158	-0.531546	0.266079	0.797626		Jasmonic acid metabolism
Os01g0192900	2.8984	1.42743	3.85155	2.42412		Os06g0215600	0.0546058	2.91424	2.6954	-0.218839
						Os06g0216200	-0.882568	1.92802	2.23843	0.310413
Jasmonic acid metabolism						Os06g0215500	-0.861395	1.78938	2.67934	0.889959
Os06g0216200	-2.95241	2.07841	1.98768	-0.0907265		Os02g0218800	0.097926	-3.02647	-2.86168	0.164793
Os06g0216300	-2.82143	1.40256	1.29843	-0.104132		Os08g0509100	3.20904	2.68346	2.8885	0.205042
Os06g0215600	0.671425	2.16088	1.62891	-0.531969
Os06g0215500	-0.322079	4.90774	3.98052	-0.927212		Abscisic acid metabolism
Os02g0218800	0.92942	-2.8587	-2.30216	0.556542		Os02g0636600	-0.117071	0.78797	2.18868	1.40071
Os08g0509100	-1.13064	2.27784	1.35352	-0.924323		Os07g0281800	-0.272839	-2.26298	-1.69522	0.567768
Os03g0699700	-0.666949	-1.64725	-2.52978	-0.882526		Os08g0369800	1.05789	-4.29366	-6.39678	-2.10313
						Os03g0645900	-0.533087	-3.15174	-2.73732	0.414426
Abscisic acid metabolism						Os12g0617400	-0.480735	2.16489	3.16337	0.998481
Os02g0636600	-0.803904	2.21239	0.960742	-1.25165
Os10g0489000	-0.552972	2.30472	1.68702	-0.617701		Salicylic acid metabolism
Os11g0156600	-1.66115	-1.0772	-2.16132	-1.08412		Os02g0719600	-0.859749	-5.68535	-5.46655	0.218794
Os08g0369800	0.177755	-4.78125	-5.38564	-0.604391		Os06g0242700	-0.453137	-4.04077	-2.65256	1.38821
Os12g0617400	-0.999436	2.54767	2.14461	-0.403061		Os11g0259700	0.0496475	-2.62239	-2.04838	0.574011
						Os06g0315000	0.693759	3.031	2.46787	-0.563135
Salicylic acid metabolism						Os06g0313440	3.00745	3.56933	3.38145	-0.187878
Os02g0719600	-2.64439	-2.02065	-2.2936	-0.272951		Os11g0257700	-1.08176	-0.827284	-2.60401	-1.77673
Os06g0329900	2.05078	1.2454	0.0227699	-1.22263
Os11g0256900	2.27461	-0.759471	-2.34131	-1.58184
Os11g0260100	2.75084	1.23681	0.375855	-0.860953
Os06g0242700	5.06349	2.52068	3.08215	0.56147
Os11g0259700	1.38912	-2.21119	-3.09559	-0.884398
Os06g0315000	1.30636	3.88135	3.87947	-0.00187846
