# Supplementary material for: Nitric oxide mediated transcriptional modulation enhances plant adaptive responses to arsenic stress
Source: Sci Rep. 2017 Jun 15;7:3592. doi: 10.1038/s41598-017-03923-2 (PMC5472597; doi:10.1038/s41598-017-03923-2)
Supplement: Supplementary file 8 — Supplementary Table 7 [file 41598_2017_3923_MOESM8_ESM.xls]

## Sheet: Sheet1
List of transcription factors on 4th day						List of transcription factors on 12th day
On 4th Day						On 12th Day
MYB trancription factors	Log2 fold change					MYB trancription factors	Log2 fold change
Os Id	Control Vs SNP	Control Vs AsIII	Contol Vs AsIII+SNP	AsIII Vs AsIII+SNP		Os Id	Control Vs SNP	Control Vs AsIII	Contol Vs AsIII+SNP	AsIII Vs AsIII+SNP
Os07g0558100	2.64396	1.03781	0.478766	-0.559044		Os02g0168200	3.41685	3.97068	4.37012	0.399439
Os01g0702700	-0.987991	-2.58979	-1.3339	1.25589		Os09g0401000	0.179452	-2.66702	-2.69644	-0.0294229
Os09g0401000	-1.57374	-2.3087	-2.85907	-0.550368		Os09g0431300	0.425321	-2.46759	-1.27284	1.19475
Os09g0431300	-0.072157	-2.15098	-2.80413	-0.653149		Os10g0478300	0.134731	-2.17262	-1.84064	0.331982
Os05g0132700	-1.14604	2.38187	1.66625	-0.715614		Os01g0702700	-0.306155	-2.13841	-2.2104	-0.0719873
Os11g0303800	0.0211766	2.39877	2.77577	0.376995		Os02g0786400	-0.523757	-2.04522	-1.3075	0.73772
Os07g0497500	1.81274	2.53719	2.8403	0.303109		Os01g0305900	-0.182025	-3.29445	-4.22718	-0.93273
Os04g0508500	1.86041	3.32773	2.22892	-1.09881		Os11g0303800	0.816884	2.1254	2.79376	0.668358
Os02g0168200	14.2165	18.6063	19.3117	0.705387		Os05g0442400	-0.0728473	-2.82785	-0.777527	2.05032
Os06g0112700	1.6895	1.63404	2.35267	0.718635
Os02g0754400	0.231108	2.46046	2.77446	0.314003		WRKY trancription factors
Os05g0442400	-5.11476	-0.698625	-1.09743	-0.398803		Os01g0584900	2.03383	0.283386	0.89504	0.611654
Os01g0524500	2.50981	-0.0926744	0.113827	0.206502		Os01g0586800	3.23434	4.09404	4.51815	0.424115
Os04g0583900	1.15743	2.89695	2.43901	-0.457944		Os05g0567200	0.0574185	-2.84129	-3.94446	-1.10318
Os02g0685200	0.156876	3.26678	3.02344	-0.243338		Os06g0504900	1.14674	-2.33542	-1.85316	0.482255
						Os12g0116700	0.0353989	-0.830352	-3.19313	-2.36277
WRKY trancription factors						Os11g0117500	-0.652038	-1.70791	-3.11465	-1.40674
Os11g0116600	-3.44272	-2.59988	-2.09017	0.509707
Os03g0758950	-2.68093	-2.66687	-2.04528	0.621585		Homeobox trancription factors
Os01g0820400	-2.67249	-1.13196	0.305606	1.43757		Os07g0129700	-0.0101332	-4.3365	-2.47127	1.86524
Os11g0117500	-2.64582	-1.31142	-0.944684	0.366734		Os09g0379600	0.60849	-3.174	-3.12441	0.0495878
Os12g0116700	-2.27613	-2.38734	-1.99728	0.390061		Os02g0649300	0.498849	-2.15049	-0.526284	1.62421
Os06g0504900	3.27718	0.978607	-0.91286	-1.89147		Os04g0541700	-0.349077	-2.13345	-1.32686	0.806586
Os05g0528500	3.83277	3.26944	4.16465	0.895214		Os06g0698200	1.19118	4.13415	3.25476	-0.879383
Os04g0471700	-1.03578	-3.39091	-1.13137	2.25955		Os02g0149900	15.251	16.7227	15.8275	-0.895237
Os07g0680400	-0.702945	-2.24595	-2.36561	-0.119655		Os03g0124000	0.437942	-1.90851	-4.21114	-2.30263
Os01g0586800	-0.621083	3.71688	2.86654	-0.850335		Os07g0684900	1.14393	1.60922	2.96884	1.35962
Homeobox trancription factors						AP2/EREBP trancription factors
Os07g0581700	-2.07647	-0.898963	-1.32513	-0.426169		Os11g0168500	3.16844	2.8663	4.51412	1.64783
Os09g0470500	2.23621	-0.235724	0.168178	0.403902		Os04g0549800	-0.735228	-3.54903	-3.8027	-0.253667
Os08g0481400	2.83965	-0.108715	0.267125	0.37584		Os01g0140700	0.592386	-3.48198	-3.99929	-0.517311
Os09g0379600	0.139467	-2.61438	-1.58701	1.02738		Os01g0968800	1.52813	-2.01376	-0.650389	1.36337
Os07g0684900	-0.721702	2.63264	1.24986	-1.38277		Os07g0410300	0.394836	2.16523	1.36375	-0.801473
Os02g0649300	-0.626774	3.21182	-0.254095	-3.46591		Os01g0813300	0.0359093	-1.26063	-4.09581	-2.83518
Os07g0129700	0.129754	-1.85085	-2.9765	-1.12565		Os02g0656600	0.477108	-1.72651	-3.52459	-1.79808
Os06g0698200	-14.1866	2.60678	3.04876	0.441988		Os08g0454000	0.632824	-1.73604	-2.58207	-0.846035
						Os04g0398000	0.579363	1.60928	2.0748	0.465517
AP2/EREBP trancription factors						Os02g0546600	12.7673	13.7747	16.4942	2.71952
Os11g0168500	-15.2504	4.43563	-0.0028416	-4.43847		Os02g0521100	14.7018	16.571	18.2972	1.72622
Os01g0968800	-5.62942	-1.7854	-2.32404	-0.538634
Os01g0868000	-4.86325	0.126075	0.702814	0.576738		bHLH trancription factors
Os02g0676800	-2.93612	-1.33146	-1.37278	-0.041315		Os01g0195801	3.7776	1.19446	2.45487	1.26041
Os02g0781300	-2.70477	0.532616	0.506899	-0.025717		Os10g0376900	3.78162	3.51127	5.02236	1.51109
Os02g0764700	-2.67041	-1.53107	-1.44593	0.0851367		Os03g0671800	0.225925	-3.67431	-2.38524	1.28907
Os01g0140700	-2.63702	-2.10606	-1.91641	0.189659		Os09g0455300	0.051233	-2.30525	-2.35503	-0.049778
Os09g0286600	2.29377	1.24036	0.33043	-0.909934		Os01g0159800	1.3583	2.10888	2.61528	0.506399
Os09g0287000	1.50022	-1.86889	-3.96403	-2.09514		Os05g0139100	-0.342203	-1.22705	-2.51794	-1.29089
Os01g0752500	0.538388	1.85331	2.40725	0.553937		Os03g0811400	1.51803	1.1201	2.39157	1.27148
Os11g0242300	-0.0604947	0.955283	3.19305	2.23777
Os05g0473300	0.495445	2.49977	3.19945	0.69968		Other trancription factors
						Os10g0499500	-0.130564	-1.71586	-2.51193	-0.796073
bHLH trancription factors						Os02g0683500	-0.386419	-2.16863	-5.10143	-2.9328
Os02g0673500	-3.21114	-1.13055	-0.342717	0.787838		Os11g0143300	-1.67211	-2.37117	-1.83063	0.540533
Os05g0541400	-3.05029	-0.795401	-0.247211	0.54819		Os01g0129600	2.45083	1.96728	2.07463	0.107358
Os01g0952800	-2.3031	-2.31111	-3.72572	-1.41461		Os03g0287400	2.7801	0.569022	2.05136	1.48234
Os03g0728900	-2.15434	-1.6322	-1.60198	0.030223		Os07g0686100	2.8743	1.5746	1.14985	-0.424753
Os09g0455300	-2.12367	-1.37453	-1.72626	-0.351724		Os09g0489500	0.147542	-2.11648	-1.74782	0.368657
Os03g0379300	-2.04549	-0.480769	-1.2429	-0.762131		Os03g0711100	-1.11345	-17.7485	-6.68662	11.0618
Os01g0159800	-0.0252624	2.16641	0.697043	-1.46936		Os01g0202500	0.388476	-2.46697	-2.65915	-0.19218
Os10g0376900	2.03592	3.92192	2.07661	-1.84531		Os02g0646200	0.430138	-2.2825	-2.40979	-0.127289
Os07g0143200	0.862299	-1.57714	-3.90854	-2.3314		Os03g0351100	0.431664	2.15429	2.20404	0.0497481
Os05g0139100	-0.847937	-1.96119	-2.69371	-0.732522		Os12g0209200	1.03962	2.51875	3.2359	0.717149
						Os07g0160100	0.222453	-3.02961	-5.28405	-2.25444
Other trancription factors						Os05g0444200	0.693589	1.16782	2.21109	1.04327
Os06g0107800	-1.3267	-1.92684	-2.43789	-0.511057		Os01g0859100	0.685573	1.51868	2.36009	0.841405
Os11g0106900	-3.81282	0.239378	-0.259762	-0.499141		Os05g0195200	0.290032	-2.2287	-1.9314	0.297301
Os03g0609500	2.08503	-0.979993	-0.86132	0.118673		Os07g0158500	0.293511	-1.82498	-2.72877	-0.903794
Os01g0129600	2.91262	3.85827	3.77521	-0.0830603		Os03g0251350	-0.0207891	-17.662	-4.95551	12.7065
Os05g0186900	-2.44772	-1.5182	-1.55343	-0.0352307		Os02g0139000	0.181756	2.56515	2.66384	0.0986902
Os03g0797800	0.908925	1.76561	2.77832	1.01272		Os04g0566600	0.196929	4.40793	3.93432	-0.473614
Os09g0489500	0.386387	-2.02413	-2.22793	-0.203799		Os12g0105600	1.12555	1.43777	2.24279	0.805021
Os07g0182000	-1.03287	2.35166	2.01976	-0.331899		Os02g0772000	-1.79916	1.01031	2.73943	1.72912
Os05g0443900	-0.893833	-1.54123	-2.86081	-1.31958
Os01g0859300	-1.0942	2.73241	3.69565	0.96324
Os04g0395800	-3.76636	0.835576	0.793669	-0.0419071
Os07g0153000	-2.66094	-0.123926	0.55231	0.676237
Os03g0180900	-2.03977	0.26106	0.140578	-0.120483
Os02g0148000	2.15164	-3.55828	-5.26208	-1.7038
Os01g0202500	-0.948366	-2.85492	-2.27916	0.575761
Os03g0351100	0.760201	2.01797	1.76521	-0.252757
Os12g0209200	1.50955	3.52287	3.12939	-0.393482
Os06g0571800	2.27011	-3.67904	-4.06026	-0.381218
Os01g0859100	-2.60974	2.23376	1.78261	-0.451147
Os11g0702400	-2.44656	-0.170327	-0.606525	-0.436198
Os01g0839100	-2.27287	-0.132961	-0.286504	-0.153543
Os10g0555300	3.06777	0.760937	1.98605	1.22511
Os05g0114400	3.52775	1.17227	1.01079	-0.161487
Os03g0838800	0.346598	1.39462	2.15957	0.764955
Os05g0195200	-0.792	-2.46578	-2.56109	-0.0953168
Os05g0525900	1.06743	2.34815	2.71497	0.366823
Os07g0158500	0.297811	-2.91901	-3.15972	-0.240713
Os03g0251350	0.491394	-3.3755	-16.3764	-13.0009
Os02g0139000	-0.0106531	2.28511	0.737555	-1.54755
Os04g0566600	0.487279	3.95315	1.90444	-2.04871
Os02g0215200	0.482599	3.55914	3.18976	-0.369384
Os02g0214900	-13.8487	3.96046	3.17889	-0.781569
Os02g0527300	-2.40519	-0.761072	-0.392734	0.368338
Os02g0104150	1.51708	2.53319	1.06417	-1.46902
Os04g0304400	1.28994	2.96874	2.17098	-0.797764
