# Supplementary material for: Nitric oxide mediated transcriptional modulation enhances plant adaptive responses to arsenic stress
Source: Sci Rep. 2017 Jun 15;7:3592. doi: 10.1038/s41598-017-03923-2 (PMC5472597; doi:10.1038/s41598-017-03923-2)
Supplement: Supplementary file 9 — Supplementary Table 8 [file 41598_2017_3923_MOESM9_ESM.xls]

## Sheet: Sheet1
List of secondary and lipid metabolism related genes on 4th day						List of secondary and lipid metabolism related genes on 12th day
On 4th Day						On 12th Day
Secondary metabolite	Log2 fold change					Secondary metabolite	Log2 fold change
Os Id	Control Vs SNP	Control Vs AsIII	Contol Vs AsIII+SNP	AsIII Vs AsIII+SNP		Os Id	Control Vs SNP	Control Vs AsIII	Contol Vs AsIII+SNP	AsIII Vs AsIII+SNP
Os02g0485000	1.03529	1.70095	2.069	0.368051		Os11g0529900	-1.48134	-5.59216	-3.52591	2.06624
Os02g0483500	0.481975	3.82152	4.46303	0.641505		Os07g0526400	-0.0245215	-2.45587	-2.38912	0.0667555
Os03g0237100	-2.89085	-1.75968	-3.05772	-1.29804		Os07g0602000	1.544	2.94435	2.79284	-0.151511
Os06g0203600	-2.04831	-0.390094	-0.0339385	0.356155		Os09g0354100	2.87288	-0.339475	-1.27202	-0.932541
Os06g0651000	0.0755119	2.12013	1.81739	-0.302738		Os12g0263200	-0.319908	-2.57429	-2.43154	0.142746
Os07g0602000	-0.887421	3.27002	2.94741	-0.322616		Os01g0237750	-0.243902	-0.870979	-3.96883	-3.09785
Os03g0289800	-5.9128	0.0179783	-1.16391	-1.18189		Os05g0305200	-2.61005	-3.07597	-4.33069	-1.25472
Os09g0354100	2.99873	-1.75685	-1.01718	0.739668		Os01g0581300	0.100688	-4.92926	-3.6404	1.28886
Os03g0184550	1.7222	2.27295	1.18721	-1.08574		Os02g0713900	1.33609	3.60259	4.05621	0.453611
Os12g0263200	0.458554	-2.97431	-2.76652	0.207791		Os02g0744900	0.643489	-3.47892	-3.16437	0.314549
Os04g0578400	0.906837	2.39949	1.65569	-0.743796		Os07g0190000	2.94622	2.18792	1.58575	-0.602169
Os01g0581300	0.143798	-2.67592	-4.33717	-1.66125		Os05g0408900	0.358894	-2.05026	-2.39155	-0.341295
Os02g0713900	0.158464	2.48425	2.5882	0.103954		Os01g0248701	0.629222	-3.01033	-4.26507	-1.25475
Os02g0744900	0.899887	-2.03815	-1.7992	0.238953		Os02g0571100	3.1957	3.53942	3.12447	-0.414941
Os03g0361100	-19.2653	-0.733908	-1.07387	-0.339957		Os02g0570400	3.25609	4.05223	3.43824	-0.61399
Os08g0168400	-2.17961	-0.705747	-2.38682	-1.68107		Os04g0179700	3.38754	3.231	2.96387	-0.267124
Os04g0340300	0.063575	-4.53291	-4.49999	0.0329138		Os04g0178300	3.68696	3.79628	3.61926	-0.177023
Os02g0140200	-1.74774	-2.5042	-2.06092	0.443283		Os04g0340300	-0.457276	-5.95334	-4.52442	1.42892
Os04g0178300	0.123241	2.14361	1.5529	-0.590713		Os03g0347900	0.576739	-5.12745	-4.71627	0.411182
Os02g0571100	1.15555	3.25272	2.419	-0.833714		Os08g0167800	-1.67682	-4.04752	-15.3155	-11.268
Os04g0179700	1.00521	3.37682	1.7732	-1.60361		Os02g0139500	-0.794469	-2.3557	-2.32998	0.0257262
Os02g0139500	-0.455019	-2.14564	-4.11344	-1.9678		Os11g0562100	-0.799935	3.85584	3.1327	-0.723141
Os02g0306401	-2.62272	-1.62653	-3.43326	-1.80673		Os02g0140200	-0.270054	-1.69325	-2.27668	-0.583424
Os11g0552000	-0.00866311	2.56429	2.174	-0.390289		Os11g0552000	0.564247	3.14955	3.01074	-0.138813
Os02g0168100	0.246868	2.88735	1.68076	-1.20659		Os02g0168100	0.659824	2.44357	3.48705	1.04348
Os10g0543500	-0.793198	-1.79256	-2.08008	-0.287519		Os10g0380800	-0.36591	-3.35197	-0.852395	2.49958
Os10g0380800	0.48315	0.794456	2.27292	1.47846		Os01g0854000	2.17173	0.718987	1.33336	0.614377
Os05g0449200	-2.71199	-2.32057	-2.0364	0.284173		Os05g0449200	-0.275329	-2.70368	-2.46021	0.243466
Os09g0453800	-2.63534	-1.12723	-1.98014	-0.85291		Os03g0185700	0.132945	-2.68815	-2.43763	0.250525
Os03g0185700	0.111255	-2.51054	-2.783	-0.272456		Os01g0901600	0.109662	-2.11703	-2.7667	-0.649668
Os11g0182200	-0.388784	2.23622	1.62069	-0.615535		Os11g0182200	-0.758555	2.42056	3.32128	0.900716
Os06g0710700	0.40503	2.48052	1.82679	-0.65373		Os07g0142700	1.00829	2.56963	2.31224	-0.257388
Os11g0244100	0.185954	3.01822	3.87009	0.851874		Os11g0244100	2.13598	3.418	3.79929	0.381285
Os08g0112300	-12.4024	3.68045	4.84305	1.1626		Os08g0112300	12.9752	15.9179	15.5046	-0.413228
Os11g0622800	0.908955	-19.4933	-6.38907	13.1042		Os06g0710700	0.111788	0.894309	2.31175	1.41745
Os09g0400400	0.742496	2.98988	2.21772	-0.772155		Os11g0622800	0.928457	-19.8555	-19.8555	0
Os09g0399800	1.49946	1.92967	2.27031	0.340638		Os09g0400400	1.38473	3.81671	4.11485	0.298148
Os09g0544000	-1.63017	-2.22831	-1.70982	0.518494		Os08g0498400	0.677994	-1.66041	-2.05927	-0.398863
Os01g0850800	-1.26358	-2.91155	-4.26289	-1.35135		Os09g0544000	-0.0127355	-1.64301	-2.19431	-0.551299
Os10g0346300	-0.132769	2.05794	0.176353	-1.88159		Os12g0258700	2.53992	4.50723	4.8557	0.34847
Os11g0641500	0.206511	2.72946	2.28696	-0.442504		Os02g0749700	3.81039	3.07527	3.30391	0.228642
Os12g0258700	-1.15859	3.36749	2.66336	-0.704133		Os01g0850800	0.138881	-3.67154	-3.92447	-0.252925
Os12g0257600	2.35337	4.33361	5.25877	0.925159		Os12g0257600	1.19889	3.07366	2.97027	-0.103394
Os02g0749700	12.5002	18.1637	16.8944	-1.26932		Os10g0346300	1.10627	4.21825	3.3123	-0.905951
Os03g0273200	0.630734	-0.0563349	2.17326	2.22959		Os11g0641500	1.89606	4.31205	3.83802	-0.474033
Os12g0108000	1.80165	1.72791	2.25693	0.529017
Os01g0827300	1.81568	1.54964	2.37877	0.829132		Signalling.calcium
						Os02g0291400	-0.357088	-3.71766	-4.41446	-0.696799
Signalling.calcium						Os05g0161800	-0.0240116	-2.51122	-1.58848	0.922745
Os04g0669300	-4.6634	-1.02433	-1.5473	-0.522969		Os10g0411500	-0.385239	-2.3146	-3.1227	-0.808097
Os11g0664500	-3.24476	0.366167	0.738812	0.372645		Os08g0360300	0.517238	2.55586	1.53616	-1.01971
Os03g0769500	-3.08325	-0.584759	-1.1285	-0.543736		Os09g0483100	1.85189	2.8272	2.7094	-0.117802
Os10g0418100	-3.02146	-0.614001	-0.168949	0.445053		Os11g0664800	0.379413	2.96909	2.11743	-0.851665
Os08g0540400	-2.97618	-0.590218	-0.073268	0.51695		Os11g0600500	0.101293	2.97466	1.51312	-1.46153
Os12g0556300	-2.61767	-0.4338	-0.689677	-0.255877		Os09g0482840	2.77475	2.07296	4.3951	2.32214
Os08g0360300	-2.52471	0.274045	0.209196	-0.0648492
Os11g0664800	-2.52427	0.837523	1.47921	0.641682		Postranslational modification
Os11g0669100	-2.36713	-0.150693	-0.648591	-0.497898		Os05g0480000	0.332599	-4.33092	-3.58211	0.748812
Os11g0600500	-2.34842	0.829546	-0.441849	-1.27139		Os06g0142650	0.487321	-3.18667	-1.87646	1.31022
Os02g0313700	-2.03389	0.70587	0.374808	-0.331062		Os01g0299200	-0.661861	-2.75359	-1.13901	1.61457
Os02g0291000	2.45443	-0.160713	-0.132823	0.0278902		Os01g0892800	-0.591946	-2.30003	-2.53078	-0.230749
Os01g0505600	2.84935	3.19449	3.63789	0.443401		Os03g0268600	-0.338595	-2.26894	-2.15477	0.114174
Os02g0291400	1.18177	-2.67528	-3.74912	-1.07383		Os08g0455600	-0.0346899	-2.21906	-3.47393	-1.25487
Os10g0411500	-0.42856	-2.64248	-1.97216	0.670315		Os01g0699400	0.0332965	-2.11874	-1.40493	0.713806
Os09g0483300	2.1016	3.10955	3.25824	0.148687		Os06g0208700	0.537784	2.07937	2.62609	0.546717
Os09g0483100	0.520677	4.40807	4.1924	-0.215674		Os01g0174700	1.84125	2.42515	3.27785	0.852694
Os09g0482840	-12.7573	5.02621	3.46804	-1.55817		Os11g0618300	-1.39889	-2.32263	-2.00029	0.322347
Os10g0177200	-0.796683	0.568009	2.37708	1.80907		Os12g0486900	2.72087	2.30498	1.93646	-0.368521
						Os10g0180800	-0.365923	-3.99495	-2.1568	1.83816
Postranslational modification						Os11g0691650	-0.458201	-2.6026	-1.99263	0.609979
Os01g0150400	-4.17645	0.0698774	0.473812	0.403935		Os02g0808100	-1.26452	-2.49551	-1.40881	1.08671
Os01g0892800	-4.07193	-2.61827	-2.01323	0.605042		Os04g0679200	0.361011	2.0816	1.49985	-0.581744
Os11g0113700	-3.03365	0.641778	-0.239683	-0.881461		Os02g0811200	0	14.9779	14.5937	-0.384235
Os01g0655500	-2.94378	-1.30252	-2.99839	-1.69588
Os02g0771400	-2.66539	-0.0168866	0.0966629	0.113549		Lipid metabolism
Os12g0113500	-2.46855	0.798526	0.318127	-0.480398		Os04g0359300	-0.112852	-3.71573	-1.77405	1.94168
Os03g0301700	-2.31179	-0.375059	0.272285	0.647344		Os02g0684100	-0.00280834	-2.59412	-1.89632	0.697799
Os04g0660500	-2.16633	-1.1345	-0.630539	0.503962		Os04g0526300	1.06143	-2.52079	-1.16388	1.35692
Os03g0126800	-2.1323	0.212987	-0.530294	-0.743281		Os07g0605800	1.24928	2.53522	3.20739	0.672174
Os09g0325700	2.32885	1.37636	0.0621775	-1.31418		Os09g0555150	14.941	15.5161	15.8054	0.289266
Os05g0480000	-0.289108	-4.34707	-3.75795	0.589116		Os02g0590400	-0.406742	-2.23988	-2.02155	0.218333
Os02g0625100	-1.83796	-3.49885	-0.593922	2.90493		Os03g0232800	1.54163	2.94671	3.05185	0.105142
Os12g0203000	-0.499199	-2.26026	-1.60334	0.656924		Os07g0417200	2.74061	3.40865	2.20895	-1.1997
Os08g0455600	0.0599924	-2.13445	-1.90145	0.232998		Os07g0416900	3.75843	3.98415	3.65954	-0.324606
Os04g0304200	0.148883	-2.1219	-1.09354	1.02835		Os11g0521500	0.559962	-2.10693	-0.907857	1.19907
Os06g0142650	-0.152243	-2.0585	-2.0059	0.0526019		Os03g0305100	1.00605	2.31056	2.66026	0.349694
Os06g0208700	0.108957	2.14981	1.64105	-0.508756		Os06g0262800	15.7375	11.1463	11.213	0.0666978
Os02g0598500	1.3057	2.3116	2.5803	0.268695		Os02g0731900	0.371426	-0.590748	-2.09999	-1.50925
Os02g0120100	-1.52445	2.70022	0.601403	-2.09881		Os03g0245700	1.19662	1.55868	2.08779	0.529109
Os04g0271200	1.50137	3.15659	3.54372	0.387129		Os04g0445700	0.0869048	-2.34078	-3.27368	-0.9329
Os09g0339000	-1.5219	-3.7639	-5.14491	-1.38101		Os06g0158000	0.25749	2.164	2.25903	0.0950371
Os03g0339900	-0.403983	-1.09369	-2.5459	-1.45221		Os01g0939600	0.748099	2.12382	2.04466	-0.0791621
Os06g0724900	0.104408	-0.816329	-2.314	-1.49768		Os08g0298700	2.31361	3.15163	2.54024	-0.611391
Os07g0194100	1.06573	1.93892	2.28382	0.3449		Os05g0155000	-0.0313332	-2.63058	-1.67984	0.950738
Os11g0618300	-3.40856	-1.21882	-1.00921	0.209611		Os01g0666400	2.67991	1.11829	1.22881	0.110528
Os08g0374701	-3.80952	0.0834365	-0.137758	-0.221194		Os12g0614100	0.37744	-3.91384	-4.43169	-0.517846
Os02g0808100	-3.07151	-1.73318	-1.28164	0.451534		Os07g0528200	-0.165104	-3.86425	-3.79706	0.0671924
Os09g0533600	-2.01019	-0.439588	-0.231902	0.207686		Os11g0299300	-0.986444	-3.42303	-1.7714	1.65163
Os01g0601200	2.04898	2.23777	2.7522	0.514427		Os01g0710700	0.198414	-2.70774	-3.78548	-1.07773
Os08g0230800	3.05975	2.14075	1.37407	-0.766677		Os05g0153300	0.0273358	-2.51433	-1.79281	0.721524
Os11g0691100	6.16838	4.58269	4.84431	0.261622		Os11g0427800	1.77738	2.08589	3.26069	1.17479
Os07g0597200	0.0368941	2.24757	2.11406	-0.133511		Os12g0267200	-1.03256	-4.32273	-2.74209	1.58064
Os10g0180800	-1.30514	-1.97081	-3.10635	-1.13554
Os04g0365100	-1.67339	-1.5437	-2.45945	-0.91575		Biodegradation of Xenobiotics
Os02g0136900	0.82869	1.63252	2.13153	0.499012		Os02g0567800	2.31959	1.7056	0.0565128	-1.64909
						Os03g0790500	0.948684	3.01337	4.32618	1.31281
Lipid metabolism						Os01g0155000	1.06723	3.15561	3.32471	0.169104
Os02g0684100	1.51175	-2.33356	-2.74573	-0.412175		Os09g0435700	1.19631	3.23807	4.2536	1.01553
Os07g0605800	-0.212385	3.14648	3.06129	-0.0851855		Os01g0667200	0.176962	2.04099	1.97283	-0.0681607
Os12g0137700	1.27943	-1.56675	-2.0105	-0.443747		Os01g0173600	-0.529866	-5.53028	-5.85185	-0.321574
Os03g0232800	0.787186	3.2424	3.93359	0.691186
Os03g0290300	-2.02335	-0.80914	-1.1022	-0.293057
Os07g0416900	1.56619	2.29076	1.134	-1.15676
Os06g0503800	-5.51391	-1.30665	-1.22084	0.0858029
Os03g0741000	-4.082	-1.58421	-0.937665	0.646548
Os08g0200100	1.12139	-2.88154	-1.40953	1.47201
Os01g0880800	-0.883592	1.0657	2.88297	1.81728
Os03g0305100	1.27157	2.83158	2.27189	-0.559686
Os02g0731900	-2.16818	-1.88053	-1.8993	-0.0187756
Os03g0245700	0.929324	2.13561	2.58107	0.44546
Os01g0529800	0.852078	-1.2662	-5.64597	-4.37977
Os03g0220100	2.7284	3.40126	4.18584	0.784574
Os12g0168700	-0.0305387	-2.36788	-0.573535	1.79434
Os01g0939600	1.19967	2.28855	2.65885	0.370298
Os08g0298700	0.967454	1.6498	2.52005	0.870244
Os07g0528200	-0.67852	-2.8299	-2.93445	-0.104551
Os01g0710700	0.748475	-2.62349	-4.07275	-1.44926
Os05g0153300	-0.16086	-2.13017	-2.56704	-0.436862
Os11g0593000	-0.36157	-0.859806	-2.0215	-1.16169
Os11g0546600	3.22015	2.98759	3.6604	0.672815
Os06g0604200	-2.02888	-1.57179	-0.442317	1.12948
Os08g0108700	-1.32218	-1.71564	-3.44773	-1.73209
Os12g0267200	-0.498682	-2.66114	-2.9004	-0.239256
Os01g0783200	-2.52456	0.323513	0.147705	-0.175808
Biodegradation of Xenobiotics
Os07g0643000	0.171066	2.73347	2.82817	0.0946947
Os01g0155000	-0.304582	3.01858	2.97801	-0.0405689
Os03g0790500	-1.03464	4.64674	5.00375	0.357004
Os07g0162400	0.62554	1.85711	2.49481	0.637696
Os07g0526600	2.80517	3.52267	4.0269	0.504224
Os01g0667200	0.0852682	2.02254	1.74691	-0.275628
Os01g0173600	1.05696	-4.24992	-4.21551	0.0344107
