# Supplementary material for: Nitric oxide mediated transcriptional modulation enhances plant adaptive responses to arsenic stress
Source: Sci Rep. 2017 Jun 15;7:3592. doi: 10.1038/s41598-017-03923-2 (PMC5472597; doi:10.1038/s41598-017-03923-2)
Supplement: Supplementary file 10 — Supplementary Table 9 [file 41598_2017_3923_MOESM10_ESM.xls]

## Sheet: Sheet1
List of primers used in validation of genes by real time PCR (4th day)			List of primers used in validation of genes by real time PCR (on 12th day)
On 4th day			On 12th day
gene id	Primer sequences		gene id	Primer sequences
Os01g0337500 F	TTTGGAGAGGTGAAGCGAGT		Os01g0511100 F	GGGGTGGCTGTAGAGACAAT
Os01g0337500 R	CCTCACCGGACTGTAAGCAT		Os01g0511100 R	CTGTGACTCCCAACGATCAG
Os01g0695800 F	TTTCGTTACCCTGCAAGACC		Os01g0963000 F	TCTTCAACGCAACCACCAAG
Os01g0695800 R	TGACTTTCCGCTTCCACTCT		Os01g0963000 R	ATCATGCCCATCTTGACGAC
Os01g0949800 F	TCTGAAGGAGACGAAGGAGAAC		Os02g0168100 F	AGGAGACAGGCCAACCTTTT
Os01g0949800 R	TGGCAACAATGTCGAGGTAG		Os02g0168100 R	TCCTCAATGGACTTGAACAGC
Os02g0306401 F	CGACTTGGTTGGGTAGCAAT		Os02g0618100 F	GGAAAGTGATGGGTCTGAGC
Os02g0306401 R	GCTCCCTGAATGAAAGTTGC		Os02g0618100 R	CGTCACAGCCACCAATATGT
Os02g0636600 F	AAGCCGGAGCAGAAGTACATA		Os02g0636600 F	AAGCCGGAGCAGAAGTACATA
Os02g0636600 R	TCTGAGATCACCTGCTGCAT		Os02g0636600 R	TCTGAGATCACCTGCTGCAT
Os03g0196600 F	CGGAGAAGTTCTACTGCGTCTT		Os02g0650300 F	ACGGGACATCTCACCTTGAC
Os03g0196600 R	AGCACGTCCCACACGTAGTC		Os02g0650300 R	AACGCCCTGTAGAACAGCAT
Os03g0223400 F	AAAGCGAGGACTGTGAAAGG		Os02g0758000 F	ATCAAGGCGGAGATGAAGAA
Os03g0223400 R	GGTCCTTGAAAATGGCTTGA		Os02g0758000 R	TACTCGACGTTGACCTGGAA
Os03g0667500 F	GATGTGCTTCCACCAGATGTT		Os03g0231600 F	GTTGCCCCAGTATCGAGTGT
Os03g0667500 R	TGGTGGAGAAGAAGAAGACGA		Os03g0231600 R	ATGGACGTCAGAGTCGTGTG
Os03g0699700 F	TTATCCCAAATGCCAGAAGC		Os03g0283200 F	CTACTTCTGCCCGTTTGCTC
Os03g0699700 R	TAGATGCGGTCATGCTCTTG		Os03g0283200 R	TGCCCTGTTCGTAAACCTTC
Os03g0762300 F	ACGCTGAACGAGAAGTACGC		Os03g0727600 F	GGTGGCAGGAGTACGAGAAA
Os03g0762300 R	CCGGTAGTACTGGTTGTCGAA		Os03g0727600 R	CTTCTCCAGCCACTCCTCAA
Os03g0797300 F	CCCCGTCCAAAAGTAAACAC		Os04g0339400 F	TTTCCGCAAGAGCCTACCTA
Os03g0797300 R	ATGGTCAGGGGTTGATATGC		Os04g0339400 R	GACGATGTGCATCCCTTTCT
Os04g0516600 F	TTGCCAAGAGTCATGGTCTG		Os05g0125500 F	AAGGAGAGCGTGCACAAGTT
Os04g0516600 R	GCAGCTTTCACAAGTCGATG		Os05g0125500 R	TTCCAGAGGTTGACGTCCTT
Os05g0405000 F	CGCCTTTTGCCTTATCAGAG		Os05g0444200 F	ACGACTATGCCGGTGTTGAT
Os05g0405000 R	TCACGCACCATATCCTCAAC		Os05g0444200 R	TCGTCGTCATCATCGTCTTC
Os05g0472400 F	CATTGTTCAGGCTAGGTTCCA		Os05g0472400 F	CATTGTTCAGGCTAGGTTCCA
Os05g0472400 R	AGAATGCCTTCCACGATCAG		Os05g0472400 R	AGAATGCCTTCCACGATCAG
Os05g0554000 F	GGCTTTGGTTTCAAGATGGA		Os06g0215600 F	TGACTTGCCTAAGAGGTTCG
Os05g0554000 R	TTGCCAGTTGCTGAAGAATG		Os06g0215600 R	TCAGCAACCGAGTTGTTCTG
Os06g0215600 F	TGACTTGCCTAAGAGGTTCG		Os06g0315000 F	TCCTCAACGATCTTCCATCC
Os06g0215600 R	TCAGCAACCGAGTTGTTCTG		Os06g0315000 R	GACGACGTGATGAGAGGACA
Os07g0257200 F	TGTTCTTGCATTCTGCCTTG		Os06g0710700 F	CTGGTGAAGAAGGCCAAGTC
Os07g0257200 R	AGACGACGGCGATGTTTATC		Os06g0710700 R	GAAGTCGACGCTCTTGAACC
Os07g0258400 F	CTGGCTCTAGCACGCTTCTT		Os07g0257200 F	TGTTCTTGCATTCTGCCTTG
Os07g0258400 R	TCATTAACCGGAGGCTTGAC		Os07g0257200 R	AGACGACGGCGATGTTTATC
Os08g0509100 F	GTTCTCGGAGGTGAAGAACG		Os07g0605800 F	CAGCTTCGAGAGGATGAAGG
Os08g0509100 R	TCAGGCTCAGATTGTCGATG		Os07g0605800 R	AACAATGGTGAGCCCTGTG
Os09g0491740 F	ATTGTGGTTCATGCCTGTGA		Os09g0255400 F	ATCGGCATCAATAACCGAAG
Os09g0491740 R	AACAGCAACCCAAAATGAGG		Os09g0255400 R	CATCATCAGGCGTGAAAAGA
Os09g0554300 F	TGGCTCTTGGTGGCTTATTC		Os09g0491740 F	ATTGTGGTTCATGCCTGTGA
Os09g0554300 R	TGATGCTCTTCATCGCTGTC		Os09g0491740 R	AACAGCAACCCAAAATGAGG
Os10g0345100 F	CATACTCGCCGTCTACGTCA		Os10g0345100 F	CATACTCGCCGTCTACGTCA
Os10g0345100 R	TCAAATGACCACCACTCCAA		Os10g0345100 R	TCAAATGACCACCACTCCAA
Os11g0135900 F	GCCCTTGATGTCCTCCATAA		Os10g0517500 F	GTGGTGGACAACACGTTCAC
Os11g0135900 R	AAGCACTTGACCCACATCCT		Os10g0517500 R	CCGCTGATGAACTTGGAGA
Os11g0587600 F	CAGGGTCTCATTGGACGATT		Os10g0527601 F	ATGGTCATCGTGCAGTACCTC
Os11g0587600 R	ATGGAGGCCCAAGAAGAAGT		Os10g0527601 R	TCCCTTGAACACCATCTTCC
			Os10g0529500 F	GAGGATCTCCGCAACAAGAG
			Os10g0529500 R	GAAGGCCTCGTCGATGTACT
			Os11g0143300 F	CTCAAACCAGTTCGGCTCTC
			Os11g0143300 R	CAGGTTTTGTTCCTGCTGGT
			Os11g0600500 F	CCTCCTCATCCTCTTCACCA
			Os11g0600500 R	TGACGGCATAATTGCAGTGT
			Os12g0132500 F	AGCCATTGGAGGCTACTTTG
			Os12g0132500 R	TGGCAAGAAGTATGGGAACC
			Os12g0258700 F	CTCCCTCGTTACTGGCAATC
			Os12g0258700 R	TGCTTCAGCTCGAACTTGTG
			Os12g0623600 F	ATCGGATCGCTGCACATAAG
			Os12g0623600 R	AAACGCCATTCACCACTCTC
